# Supplementary material for: HEXA-FC protein therapy increases skeletal muscle glucose uptake and improves glycaemic control in mice with insulin resistance and in a mouse model of type 2 diabetes
Source: Diabetologia. 2025 Mar 29;68(7):1530–43. doi: 10.1007/s00125-025-06413-7 (PMC12176958; doi:10.1007/s00125-025-06413-7)
Supplement: Supplementary file 2 — Supplementary file2 (XLSX 12604 KB) [file 125_2025_6413_MOESM2_ESM.xlsx]

## Sheet: GM3 HFD+dbdb Muscle
Gangliosides (pmol/mg tissue)
	High-fat diet mice														db/db mice
Lipid	FC 1	FC 2	FC 3	FC 4	FC 5	FC 6	FC 7	HEXA-FC 1	HEXA-FC 2	HEXA-FC 3	HEXA-FC 4	HEXA-FC 5	HEXA-FC 6		FC 1	FC 2	FC 3	FC 4	HEXA-FC 1	HEXA-FC 2	HEXA-FC 3	HEXA-FC 4
GM3 34:0	0.680309	0.643627	0.48351	0.28267	0.545895	0.397862	0.355169	0.721865	2.9682	0.502004	0.64434	0.910544	0.391515		0.986599	0.561763	0.396712	0	1.25816	0.727683	1.60437	0.571078
GM3 34:1	2.64198	2.50657	2.2622	1.14592	2.11959	1.59001	1.4087	2.85257	12.2183	2.0378	2.56091	3.78095	1.70748		3.95287	2.36223	1.68736	0	5.38303	3.0567	6.39015	2.30727
GM3 35:0	0.104122	0.0967742	0.086257	0.0408912	0.0957638	0.0767112	0.0584161	0.142648	0.0460192	0.102671	0.113852	0.162622	0.0760671		0.0903648	0.0315273	0.0437281	0	0.045934	0.0345509	0.142829	0.0148606
GM3 35:1	0.619112	0.661449	0.657863	0.416312	0.634113	0.55046	0.530204	0.879897	0.528218	0.661005	0.828514	1.0612	0.638201		0.657337	0.308172	0.28176	0	0.762006	0.469925	0.939985	0.462599
GM3 36:1	36.0792	36.6797	36.2846	15.8291	32.8019	28.1076	27.9339	37.8311	15.1948	32.1131	40.0195	51.2439	29.9203		20.1686	16.3248	14.9679	0	37.4899	31.9428	50.8718	28.8156
GM3 36:2	1.10406	1.37308	1.46364	0.74485	1.17042	1.02824	0.952552	1.67162	1.63376	1.63733	1.54058	1.72829	1.30864		1.64158	1.47791	0.943695	0	2.973	2.17557	5.33193	1.77524
GM3 37:1	0.220603	0.267992	0.186967	0.0966235	0.202457	0.151107	0.153555	0.21686	0.8006	0.175937	0.271548	0.284821	0.178379		0.173208	0.120132	0.169297	0.144933	0.264781	0.213813	0.428174	0.175593
GM3 38:0	0.35291	0.272431	0.229226	0.0816125	0.11424	0.257591	0.0893181	0.29195	5.43901	0.119333	0.281383	0.565501	0.195932		0.243346	0.126699	0.0626134	0	0.247573	0.113113	0.166525	0.0617716
GM3 38:1	1.48651	1.02995	0.95614	0.534908	0.73387	0.957632	0.72477	1.0768	19.7622	0.75926	1.22526	1.93015	0.859595		1.12052	0.432333	0.405749	0	1.05624	0.592721	1.03744	0.656144
GM3 38:2	0.0752265	0.0719127	0.055401	0.0339199	0.0348891	0.0492144	0.0317619	0.0961889	2.62472	0.0700794	0.0911061	0.110108	0.0585142		0.0954388	0.0630079	0.0772	0.0683604	0.113197	0.112832	0.180482	0.0438361
GM3 39:1	0.12867	0.0885812	0.0277231	0.0237576	0.0565006	0.0765359	0.0214319	0.0472295	2.05048	0.0228701	0.0212277	0.152863	0.0338977		0.1358	0.0267258	0.0549605	0.00686362	0.170484	0.0198005	0.0661224	0.0229898
GM3 40:0	0.855723	0.620884	0.445976	0.278172	0.597403	0.783531	0.350058	0.556147	4.94168	0.414003	0.613699	1.11897	0.420907		0.989229	0.318761	0.368602	0	0.903668	0.499177	0.950844	0.517084
GM3 40:1	2.93861	2.22185	1.55842	1.11611	2.40486	2.87238	1.32371	2.0456	17.6399	1.22195	1.95266	4.5534	1.47279		3.46244	1.10023	1.16857	0	3.31671	1.89147	3.14868	1.93597
GM3 40:2	0.108426	0.0692903	0.0213242	0.0174652	0.0407647	0.06259	0.00880243	0.0471823	1.52801	0.015796	0.0538881	0.151176	0.0336766		0.163651	0.0427085	0.0388145	0.0376094	0.100181	0.0443828	0.156962	0.0222566
GM3 41:1	0.398723	0.172017	0.0857975	0.111305	0.121787	0.442908	0.139042	0.166724	1.26357	0.0659823	0.0291125	0.605513	0.161508		0.659315	0.270665	0.407365	0	0.667633	0.300316	0.569154	0.411359
GM3 42:1	0.530631	0.584974	0.383958	0.327984	0.398879	0.372624	0.197997	0.482888	1.00333	0.324878	0.587703	0.868586	0.315098		0.498797	0.19878	0.264179	0	0.934462	0.612159	0.800857	0.531099
GM3 42:2	2.18219	1.93666	1.35119	1.0336	1.65251	1.29465	0.846199	1.45062	4.06776	1.12336	1.95755	2.7377	1.08029		1.97499	1.01314	0.99488	0	3.13039	2.04514	3.35249	1.6482

## Sheet: Lipidome - HFD+dbdb Muscle
Lipid species (pmol/mg tissue)
	High-fat diet mice															db/db mice
Lipid	FC 1	FC 2	FC 3	FC 4	FC 5	FC 6	FC 7	HEXA-FC 1	HEXA-FC 2	HEXA-FC 3	HEXA-FC 4	HEXA-FC 5	HEXA-FC 6	HEXA-FC 7		FC 1	FC 2	FC 3	FC 4	HEXA-FC 1	HEXA-FC 2	HEXA-FC 3	HEXA-FC 4
13-Docosenamide	4.412	11.623	3.457	2.813	26.832	21.275	6.328	0	0	53.263	4.672	2.823	3.315	12.992		2.061	0.935	6.194	34.929	4.174	5.645	10.168	9.143
BMP 36:4|BMP 18:2_18:2	20.245	23.875	12.066	10.3	6.384	3.65	3.487	8.392	41.268	21.596	13.151	24.274	26.824	14.037		8.694	7.321	7.045	20.913	20.813	7.528	19.898	7.041
C18-Sphingosine	0.911	0.347	1.172	10.567	0.355	0.195	1.19	0.474	7.458	1.076	3.419	2.708	0.836	6.469		0.257	0.48	0.481	0.71	1.858	1.139	2.684	2.29
CAR 14:0	10.252	11.732	12.093	6.883	12.228	17.63	5.398	24.147	37.731	6.722	17.966	13.81	64.403	8.544		45.571	29.42	22.815	31.378	39.196	41.784	75.626	39.998
CAR 14:1	5.449	4.57	3.398	2.086	5.088	5.147	1.41	6.095	12.754	2.25	5.703	5.739	18.849	3.523		27.594	12.541	10.415	13.398	25.115	21.531	39.525	22.58
CAR 15:0	0.457	0.492	0.835	1.455	0.562	0.836	0.315	1.392	2.107	0.388	1.324	0.939	3.285	0.959		2.932	2.164	2.769	1.875	2.208	2.756	6.006	2.791
CAR 16:0	28.553	48.965	84.822	48.053	56.83	103.8	37.288	159.947	139.928	36.88	126.793	60.49	378.231	43.459		220.19	211.457	203.993	195.871	174.053	277.118	540.873	220.973
CAR 16:1	9.017	13.326	14.097	8.727	16.812	21.874	6.651	34.197	40.602	7.334	17.847	13.68	82.016	6.833		98.331	60.546	44.763	55.156	70.747	73.272	171.271	81.51
CAR 16:2	2.085	2.342	2.031	1.044	4.217	4.431	1.079	5.725	8.79	1.022	2.855	2.435	14.497	0.785		46.059	17.941	19.443	9.902	20.05	18.204	46.711	22.782
CAR 17:0	0.883	0.947	1.554	4.239	1.247	1.688	0.889	3.15	4.397	0.994	3.208	2.224	6.638	2.867		7.783	4.955	7.132	3.537	4.255	5.29	15.432	5.848
CAR 17:1	0.283	0.46	0.652	0.56	0.629	0.972	0.231	1.828	2.142	0.239	0.956	0.566	4.033	0.351		3.021	2.168	2.481	1.483	1.937	2.38	6.271	2.308
CAR 18:0	13.59	20.653	25.596	18.52	31.995	34.385	13.572	64.957	118.652	14.9	44.271	28.153	142.189	16.147		103.54	76.901	82.726	53.643	58.037	82.832	201.458	68.996
CAR 18:1	27.726	50.168	47.328	44.17	57.588	104.351	31.575	149.741	134.164	27.204	72.724	46.29	305.285	35.3		413.724	268.423	299.346	175.919	220.765	279.033	869.16	321.38
CAR 18:2	9.073	14.264	11.927	8.436	17.851	31.541	7.447	41.417	49.586	6.341	16.626	10.474	96.835	4.82		238.658	153.776	200.129	73.418	95.698	130.03	475.056	153.295
CAR 18:3	1.01	1.445	1.576	0.924	2.169	2.982	0.738	4.135	4.406	0.829	2.074	1.397	10.454	0.526		27.218	25.142	35.105	16.001	15.627	26.941	68.224	21.654
CAR 18:4	0.115	0.11	0.103	0.052	0.125	0.155	0.042	0.175	0.344	0.077	0.094	0.118	0.714	0.046		0.874	0.846	1.127	0.701	0.826	0.944	2.407	0.959
CAR 19:0	0.205	0.231	0.448	0.752	0.463	0.424	0.196	1.106	1.549	0.224	0.806	0.672	2.017	0.6		2.763	1.201	1.642	0.773	1.003	1.268	4.195	1.469
CAR 19:1	0.172	0.271	0.345	0.399	0.406	0.536	0.185	1.104	1.721	0.153	0.56	0.337	2.5	0.26		2.471	1.425	1.595	0.871	1.184	1.412	5.182	1.55
CAR 20:0	0.861	1.25	1.719	0.606	2.392	2.189	0.958	5.155	11.196	0.972	2.332	1.603	8.402	0.725		15.88	5.707	4.107	2.376	3.399	3.21	15.78	4.125
CAR 20:1	2.149	5.059	5.264	3.633	8.828	10.224	4.019	24.835	38.472	2.735	7.483	4.091	46.656	2.435		102.026	49.144	34.836	20.64	34.476	28.176	143.71	39.116
CAR 20:2	1.003	2.318	2.259	1.574	4.314	4.646	1.589	10.374	14.56	0.989	3.404	1.646	21.877	0.791		90.069	39.812	34.022	15.159	25.161	21.35	131.095	29.348
CAR 20:3	1.043	1.246	2.251	1.072	2.344	1.903	1.092	4.744	7.515	0.846	1.722	0.982	12.607	0.616		16.833	13.241	14.371	9.155	11.235	13.114	37.543	13.217
CAR 20:4	3.288	3.756	3.041	2.33	2.107	2.872	0.984	6.099	28.696	3.103	2.182	2.704	26.383	1.873		6.816	6.942	11.282	7.624	11.38	16.305	21.617	12.693
CAR 20:5	0.338	0.331	0.273	0.224	0.228	0.389	0.082	0.635	1.065	0.251	0.309	0.218	4.02	0.142		0.75	2.348	2.569	2.419	2.513	4.594	5.007	3.644
CAR 22:0	0.677	0.903	0.929	0.784	0.816	0.737	1.009	0.978	1.177	1.051	1.226	1.314	0.855	0.942		0.453	0.888	0.996	1.66	0.987	1.355	1.215	1.136
CAR 22:2	0.079	0.149	0.155	0.082	0.356	0.247	0.134	0.989	4.405	0.116	0.232	0.107	1.789	0.044		16.865	5.317	2.134	1.076	2.872	1.429	16.203	2.509
CAR 22:4	0.237	0.4	0.857	0.417	0.712	0.818	0.388	2.041	2.798	0.228	0.578	0.409	6.676	0.157		1.769	2.064	2.883	2.224	2.707	3.608	6.062	2.735
CAR 22:5	0.287	0.401	1.188	0.719	0.797	1.251	0.379	2.854	1.127	0.162	0.915	0.342	15.853	0.16		1.122	7.295	5.967	8.459	7.649	16.282	10.95	7.996
CAR 22:6	0.618	0.361	0.927	0.425	0.196	0.7	0.116	1.284	1.857	0.261	0.788	0.212	8.063	0.224		0.614	3.393	7.929	4.039	2.629	9.021	4.905	4.029
CAR 24:5	0.014	0.039	0.11	0.075	0.143	0.135	0.054	0.496	0.291	0.004	0.071	0.027	1.909	0.006		0.375	1.104	0.693	0.948	1.635	1.465	2.249	1.155
Cer 32:1;O2/14:0;O2|Cer 18:1	0.056	0.073	0.077	0.129	0.06	0.039	0.057	0.08	1.117	0.083	0.08	0.113	0.104	0.122		0.02	0.061	0.046	0.098	0.084	0.115	0.13	0.07
Cer 33:1;O2/16:0;O2|Cer 17:1	0.008	0.006	0.014	0.094	0.013	0.008	0.019	0.008	0.436	0.01	0.025	0.044	0.022	0.046		0.021	0.017	0.033	0.015	0.027	0.024	0.071	0.037
Cer 33:1;O2/16:0(2OH);O3|Cer 17:1	0.05	0.026	0.088	0.891	0.017	0.015	0.073	0.038	0.143	0.057	0.078	0.249	0.092	0.274		0.052	0.041	0.048	0.048	0.098	0.057	0.111	0.138
Cer 34:0;O2/16:0;O2|Cer 18:0	0.17	0.106	0.254	1.477	0.121	0.046	0.239	0.171	0.838	0.227	0.836	0.601	0.164	1.023		0.056	0.157	0.099	0.198	0.368	0.232	0.43	0.398
Cer 34:1;O2/16:0;O2|Cer 18:1	1.513	1.902	1.865	2.939	1.544	0.917	1.332	2.256	39.296	2.159	2.188	3.172	2.615	2.823		1.324	2.246	2.266	2.762	3.732	3.702	5.491	2.357
Cer 34:1;O3	0.062	0.055	0.103	0.49	0.055	0.034	0.108	0.068	1.82	0.058	0.112	0.228	0.092	0.288		0.109	0.116	0.118	0.112	0.155	0.158	0.222	0.252
Cer 34:2;O2/16:0;O2|Cer 18:2	0.076	0.078	0.095	0.263	0.075	0.068	0.086	0.098	26.577	0.095	0.161	0.207	0.11	0.182		0.113	0.289	0.189	0.328	0.312	0.464	1.042	0.4
Cer 35:0;O2/17:0;O2|Cer 18:0	0.007	0.006	0.011	0.161	0.003	0.001	0.017	0.003	0.004	0.005	0.061	0.037	0	0.095		0.002	0.004	0.006	0.004	0.028	0.009	0.034	0.028
Cer 35:0;O3	0.055	0.115	0.123	0.048	0.071	0.05	0.094	0.131	0.002	0.159	0.094	0.146	0.086	0.075		0.005	0.026	0.023	0.05	0.025	0.052	0.023	0.026
Cer 35:0;O3/18:0;O3|Cer 17:0	0.044	0.116	0.145	0.071	0.059	0.046	0.093	0.133	0	0.16	0.097	0.153	0.071	0.082		0.006	0.006	0.019	0.04	0.027	0.04	0.021	0.019
Cer 35:1;O2/18:0;O2|Cer 17:1	0.821	1.555	2.25	1.211	1.245	0.805	1.412	2.475	0.267	1.846	1.881	2.538	1.509	1.855		0.468	1.072	1.147	1.229	1.323	1.883	1.7	1.082
Cer 35:1;O2/17:0;O2|Cer 18:1	0.785	1.491	2.167	1.168	1.2	0.776	1.356	2.375	0.255	1.773	1.804	2.436	1.442	1.79		0.447	1.027	1.101	1.173	1.253	1.813	1.624	1.038
Cer 36:0;O2/19:0;O2|Cer 17:0	0.039	0	0.157	0.874	0	0	0.067	0	0	0.056	0.5	0.266	0.023	0.605		0	0.013	0.028	0	0.053	0.067	0.178	0.299
Cer 36:0;O2/18:0;O2|Cer 18:0	1.802	1.134	2.52	10.752	0.734	0.461	1.889	1.297	0.787	2.115	5.378	3.679	1.562	8.848		0.405	0.748	0.613	0.786	2.171	1.079	2.542	2.539
Cer 36:0;O3	0.313	0.589	0.747	0.236	0.428	0.263	0.484	0.758	0.121	0.719	0.578	0.627	0.457	0.448		0.081	0.199	0.143	0.228	0.241	0.302	0.229	0.186
Cer 36:0;O3/18:0;O3|Cer 18:0	0.573	1.069	1.376	0.591	0.866	0.493	0.891	1.432	0.203	1.319	1.092	1.213	0.847	0.848		0.169	0.38	0.276	0.412	0.461	0.573	0.46	0.355
Cer 36:1;O2/18:0;O2|Cer 18:1	46.877	67.326	74.111	26.178	46.245	29.989	44.829	79.982	6.119	80.103	60.364	75.613	75.883	53.975		15.342	34.02	32.36	41.7	54.082	67.957	60.414	32.217
Cer 36:2;O2/18:0;O2|Cer 18:2	1.945	4.067	5.537	2.675	2.804	2.007	3.302	6.37	1.349	5.497	4.784	4.978	3.733	4.252		1.628	5.833	3.666	5.66	6.393	10.952	11.36	4.435
Cer 36:3;O2/18:1;O2|Cer 18:2	0.013	0.035	0.072	0.062	0.035	0.033	0.05	0.075	0.019	0.064	0.066	0.068	0.054	0.088		0.035	0.142	0.057	0.094	0.136	0.181	0.34	0.127
Cer 36:4;O2/18:2;O2|Cer 18:2	0.001	0.002	0	0.006	0	0	0	0.001	0.005	0.003	0.002	0.001	0.002	0.006		0.007	0.027	0.012	0.016	0.018	0.029	0.143	0.023
Cer 37:0;O2/18:0;O2|Cer 19:0	0.074	0.021	0.128	0.654	0.019	0.009	0.095	0.047	0.034	0.079	0.3	0.214	0.045	0.496		0.023	0.034	0.039	0.024	0.108	0.04	0.13	0.133
Cer 37:1;O2/19:0;O2|Cer 18:1	1.091	1.753	1.636	0.566	1.022	0.569	0.838	1.858	0.844	1.884	1.371	2.198	1.742	1.209		0.452	0.67	0.757	0.847	1.526	1.221	1.45	0.67
Cer 37:2;O2/19:0;O2|Cer 18:2	0.044	0.084	0.138	0.062	0.068	0.043	0.08	0.144	0.076	0.11	0.125	0.144	0.083	0.103		0.034	0.125	0.08	0.132	0.143	0.204	0.281	0.121
Cer 38:0;O2/18:0;O2|Cer 20:0	1.949	0.38	3.546	22.018	0.297	0.187	3.066	1.112	1.114	2.35	11.742	7.507	1.159	17.679		0.113	0.666	0.845	0.768	3.086	0.971	4.268	4.235
Cer 38:0;O3	0.058	0.067	0.082	0.402	0.037	0.022	0.059	0.058	0.773	0.08	0.161	0.142	0.072	0.302		0.019	0.015	0.019	0.013	0.074	0.018	0.088	0.092
Cer 38:0;O3/20:0;O3|Cer 18:0	0.428	0.463	0.63	1.704	0.306	0.169	0.4	0.519	1.297	0.646	0.926	0.896	0.53	1.373		0.117	0.244	0.24	0.396	0.674	0.398	0.87	0.575
Cer 38:0;O2/18:0(2OH);O3|Cer 20:0	0.429	0.469	0.628	1.733	0.31	0.171	0.405	0.523	1.344	0.649	0.944	0.907	0.534	1.396		0.119	0.244	0.242	0.401	0.675	0.403	0.873	0.581
Cer 38:1;O2/20:0;O2|Cer 18:1	1.906	2.347	2.082	1.405	1.277	0.852	1.172	2.155	10.461	2.164	1.883	2.538	2.878	2.002		0.807	0.816	1	1.019	1.395	1.108	1.769	0.952
Cer 38:2;O2/20:0;O2|Cer 18:2	0.143	0.212	0.195	0.17	0.122	0.079	0.101	0.216	5.394	0.235	0.197	0.217	0.229	0.218		0.099	0.209	0.136	0.215	0.263	0.267	0.646	0.193
Cer 39:0;O2/19:0;O2|Cer 20:0	0.02	0.004	0.05	0.254	0.011	0.004	0.04	0.015	0.076	0.029	0.099	0.078	0.012	0.191		0.005	0.008	0.01	0.013	0.04	0.013	0.047	0.049
Cer 39:1;O2/21:0;O2|Cer 18:1	0.421	0.434	0.365	0.261	0.399	0.223	0.22	0.607	2.162	0.452	0.345	0.516	0.683	0.424		0.314	0.266	0.297	0.305	0.515	0.336	0.551	0.25
Cer 39:2;O2/21:0;O2|Cer 18:2	0.031	0.029	0.018	0.023	0.016	0.009	0.007	0.034	0.797	0.021	0.023	0.026	0.038	0.026		0.02	0.034	0.019	0.042	0.064	0.046	0.129	0.031
Cer 40:0;O2/22:0;O2|Cer 18:0	0.352	0.237	0.507	2.434	0.153	0.104	0.432	0.261	1.459	0.439	1.255	0.997	0.353	1.958		0.141	0.179	0.195	0.25	0.5	0.221	0.625	0.663
Cer 40:0;O2/20:0;O2|Cer 20:0	0.438	0.268	0.619	3.26	0.171	0.13	0.568	0.3	1.969	0.519	1.653	1.292	0.432	2.638		0.174	0.231	0.232	0.287	0.69	0.262	0.858	0.843
Cer 40:0;O3/22:0;O3|Cer 18:0	0.227	0.226	0.211	0.123	0.173	0.093	0.089	0.217	3.4	0.246	0.184	0.302	0.298	0.208		0.142	0.076	0.103	0.128	0.159	0.1	0.166	0.1
Cer 40:1;O2/22:0;O2|Cer 18:1	6.993	7.167	4.7	2.918	6.472	4.245	3.73	8.191	43.183	6.709	4.606	6.091	10.333	5.302		5.096	4.351	4.753	4.352	6.621	6.061	8.247	4.045
Cer 40:1;O;O2/22:0;O3|Cer 18:1	27.199	31.049	12.73	5.8	1.982	0.698	0.58	5.623	0.969	22.779	9.347	21.117	26.005	10.433		1.765	1.624	1.482	19.018	23.856	1.405	5.516	0.039
Cer 40:2;O2/22:0;O2|Cer 18:2	1.109	1.178	0.801	0.622	0.789	0.458	0.463	1.187	30.926	1.157	0.792	0.981	1.762	0.929		0.9	1.084	0.749	1.131	1.485	1.267	2.989	0.888
Cer 40:3;O2/22:1;O2|Cer 18:2	0.033	0.036	0.027	0.021	0.029	0.011	0.013	0.038	0.574	0.039	0.025	0.032	0.052	0.034		0.016	0.026	0.019	0.014	0.038	0.034	0.061	0.013
Cer 41:0;O2/23:0;O2|Cer 18:0	0.073	0.065	0.065	0.385	0.05	0.046	0.057	0.075	0.36	0.09	0.082	0.15	0.107	0.16		0.098	0.079	0.068	0.089	0.221	0.128	0.197	0.158
Cer 41:0;O3	0.159	0.188	0.15	0.126	0.147	0.097	0.104	0.231	1.779	0.179	0.137	0.249	0.209	0.152		0.168	0.112	0.144	0.122	0.19	0.165	0.21	0.159
Cer 41:0;O3/23:0;O3|Cer 18:0	0.126	0.133	0.11	0.102	0.117	0.067	0.081	0.151	1.175	0.148	0.092	0.187	0.163	0.119		0.122	0.078	0.098	0.09	0.151	0.115	0.152	0.116
Cer 41:1;O2/23:0;O2|Cer 18:1	5.944	5.89	3.647	2.697	5.456	3.8	3.007	8.12	13.174	5.378	3.424	4.837	8.848	3.928		5.277	5.452	4.793	4.933	8.46	7.122	9.325	5.272
Cer 41:2;O2/23:1;O2|Cer 18:1	5.543	6.667	4.013	1.717	0.912	0.4	0.3	1.931	0.351	5.27	2.599	5.186	6.063	2.745		1.06	0.759	0.683	4.197	5.594	0.852	1.822	0.048
Cer 41:2;O2/23:0;O2|Cer 18:2	0.888	0.873	0.685	0.6	0.786	0.467	0.426	1.255	7.75	0.927	0.675	0.935	1.407	0.844		0.839	1.191	0.777	1.254	1.788	1.433	2.922	1.013
Cer 41:3;O2/23:1;O2|Cer 18:2	0.029	0.024	0.018	0.024	0.018	0.012	0.013	0.037	0.268	0.027	0.014	0.028	0.051	0.025		0.027	0.032	0.023	0.026	0.053	0.036	0.084	0.021
Cer 42:0;O2/24:0;O2|Cer 18:0	0.291	0.231	0.317	1.937	0.116	0.072	0.254	0.21	1.497	0.289	0.566	0.679	0.357	0.918		0.224	0.155	0.149	0.238	0.601	0.255	0.549	0.5
Cer 42:0;O3/24:0;O3|Cer 18:0	0.234	0.289	0.261	0.284	0.283	0.156	0.193	0.352	4.319	0.317	0.282	0.516	0.327	0.308		0.279	0.214	0.259	0.268	0.307	0.281	0.374	0.315
Cer 42:1;O2/24:0;O2|Cer 18:1	9.492	8.94	5.331	4.694	7.982	4.986	4.144	10.189	68.545	7.727	5.366	7.962	12.992	6.13		7.812	6.254	5.613	6.247	10.751	8.84	11.122	6.517
Cer 42:1;O2/26:0(3OH);O3|Cer 16:1	0.559	0.549	0.324	0.871	0.286	0.064	0.115	0.269	0.805	0.773	0.492	0.894	0.614	0.663		0.182	0.314	0.185	0.788	0.917	0.359	0.963	0.425
Cer 42:1;O3/24:1;O3|Cer 18:0	0.566	0.674	0.483	0.343	0.281	0.155	0.183	0.481	2.315	0.667	0.376	0.746	0.78	0.439		0.256	0.195	0.215	0.505	0.67	0.284	0.41	0.215
Cer 42:2;O2/24:1;O2|Cer 18:1	43.227	56.726	28.735	11.876	5.656	2.513	2.01	15.618	0.933	42.826	19.817	41.094	46.666	20.9		4.839	4.465	4.399	35.303	39.231	5.528	13.899	0.49
Cer 42:2;O2/22:0;O2|Cer 20:2	12.681	13.089	8.984	6.241	12.423	6.855	6.703	15.517	97.756	12.219	8.375	13.618	19.489	9.778		7.963	10.625	7.895	12.034	20.135	16.34	21.972	9.662
Cer 42:3;O2/24:1;O2|Cer 18:2	1.261	1.403	1.337	1.467	1.398	0.677	0.895	1.547	13.173	1.519	1.193	1.762	1.797	1.568		1.05	2.512	1.444	2.555	3.657	3.938	6.684	2.204
Cer 42:4;O2/24:2;O2|Cer 18:2	0.077	0.081	0.063	0.064	0.045	0.027	0.037	0.07	0.954	0.089	0.053	0.098	0.107	0.074		0.057	0.107	0.057	0.116	0.178	0.154	0.291	0.071
Cer 43:0;O2/26:0;O2|Cer 17:0	0.058	0.031	0.096	2.157	0.027	0.015	0.097	0.078	0.056	0.081	0.07	0.221	0.155	0.287		0.095	0.099	0.099	0.169	0.441	0.208	0.404	0.359
Cer 43:1;O2/26:0;O2|Cer 17:1	0.556	0.417	0.424	3.741	0.346	0.24	0.371	0.64	1.713	0.484	0.36	0.913	0.992	0.824		0.708	0.464	0.46	0.674	1.366	0.746	1.332	1.103
Cer 43:1;O2/25:0;O2|Cer 18:1	0.429	0.344	0.329	2.879	0.282	0.191	0.274	0.473	1.27	0.359	0.256	0.697	0.755	0.597		0.534	0.349	0.352	0.517	1.038	0.595	1.038	0.847
Cer 43:1;O2/26:0(3OH);O3|Cer 17:1	0.206	0.152	0.199	1.271	0.17	0.038	0.125	0.171	0.203	0.277	0.26	0.486	0.272	0.432		0.164	0.211	0.163	0.366	0.634	0.293	0.66	0.433
Cer 44:0;O2/26:0;O2|Cer 18:0	0.149	0.041	0.209	2.831	0.063	0.031	0.249	0.117	0.064	0.165	0.54	0.584	0.217	0.963		0.122	0.163	0.182	0.214	0.696	0.361	0.776	0.663
Cer 44:1;O2/26:0;O2|Cer 18:1	0.214	0.102	0.229	2.341	0.095	0.053	0.224	0.167	3.137	0.202	0.365	0.613	0.308	0.759		0.281	0.201	0.229	0.331	0.602	0.381	0.804	0.803
Cer 44:1;O2/24:0;O2|Cer 20:1	0.168	0.079	0.182	1.821	0.073	0.041	0.174	0.134	2.339	0.157	0.29	0.484	0.239	0.577		0.217	0.154	0.179	0.251	0.485	0.295	0.636	0.636
Cer 45:0;O2/26:0;O2|Cer 19:0	0.007	0.002	0.016	0.109	0.01	0.002	0.018	0.005	0.005	0.011	0.016	0.04	0.01	0.034		0.01	0.01	0.013	0.013	0.046	0.025	0.043	0.033
Cer 46:1;O2/28:0;O2|Cer 18:1	0.01	0.002	0.015	0.04	0.016	0.005	0.015	0.007	0.047	0.011	0.013	0.037	0.011	0.023		0.016	0.007	0.014	0.008	0.019	0.015	0.027	0.025
Cer 55:11;O3(FA 20:3);O4|Cer 35:7	10.183	12.874	5.386	2.425	0.665	0.242	0.273	2.094	1.699	10.331	4.344	9.664	11.163	4.102		0.46	0.553	0.443	6.231	8.702	0.44	1.929	0.125
Cer 55:11;O3(FA 18:1);O4|Cer 37:9	0.42	0.602	0.194	0.05	0.041	0.024	0.021	0.117	0.001	0.425	0.164	0.355	0.495	0.137		0.051	0.028	0.03	0.134	0.281	0.045	0.068	0.014
Cer 56:11;O3(FA 20:3);O4|Cer 36:7	7.072	12.633	5.648	2.066	0.44	0.182	0.214	1.598	0.259	8.493	4.32	9.672	6.963	3.263		0.22	0.403	0.327	5.61	5.336	0.426	1.231	0.052
Cer 56:11;O3(FA 18:1);O4|Cer 38:9	0.334	0.583	0.131	0.024	0.02	0.01	0.005	0.116	0.004	0.334	0.108	0.244	0.46	0.075		0.019	0.009	0.008	0.06	0.15	0.012	0.032	0.001
Cer 56:12;O3(FA 20:4);O4|Cer 36:7	3.578	4.228	1.969	0.793	0.205	0.071	0.082	0.696	0.032	3.048	1.227	3.414	3.288	1.187		0.149	0.16	0.148	2.367	2.616	0.155	0.58	0.013
Cer 57:12;O3(FA 20:4);O4|Cer 37:7	24.41	28.642	13.548	6.096	1.766	0.598	0.634	6.082	1.845	23.786	9.636	24.719	25.84	9.839		1.515	1.417	1.275	17.904	19.479	1.217	4.86	0.152
Cer 58:12;O3(FA 20:4);O4|Cer 38:7	0.622	0.689	0.35	0.127	0.048	0.016	0.014	0.142	0	0.588	0.248	0.593	0.667	0.244		0.049	0.028	0.036	0.401	0.513	0.028	0.11	0
Cer 59:11;O3(FA 22:3);O4|Cer 37:7	0.45	0.72	0.289	0.209	0.02	0.007	0.018	0.117	0.032	0.558	0.287	0.546	0.5	0.247		0.008	0.049	0.029	0.36	0.398	0.018	0.106	0.019
CL 64:1|CL 14:0_16:0_16:0_18:1	0.103	0.185	0.218	0.046	0.223	0.15	0.15	0.284	0.896	0.226	0.159	0.226	0.199	0.151		0.007	0.024	0.003	0.032	0.03	0.04	0.029	0.029
CL 66:1|CL 16:0_16:0_16:0_18:1	0.208	0.413	0.563	0.099	0.512	0.299	0.435	0.674	2.217	0.555	0.393	0.664	0.417	0.304		0.037	0.059	0.023	0.062	0.093	0.087	0.084	0.06
CL 66:2|CL 14:0_18:1_16:0_18:1	0.597	0.93	1.127	0.271	1.078	0.763	0.873	1.515	3.038	1.162	0.841	1.255	1.162	0.775		0.14	0.243	0.075	0.303	0.375	0.41	0.342	0.26
CL 66:2|CL 16:0_16:0_16:0_18:2	0.072	0.092	0.089	0.066	0.088	0.063	0.068	0.102	0.082	0.094	0.1	0.118	0.115	0.1		0.076	0.134	0.049	0.185	0.155	0.166	0.277	0.169
CL 66:2|CL 16:0_16:0_16:1_18:1	0.029	0.053	0.066	0.033	0.061	0.05	0.064	0.104	0.211	0.088	0.065	0.091	0.083	0.068		0.003	0.013	0.003	0.03	0.027	0.033	0.023	0.023
CL 66:3|CL 14:0_18:1_16:0_18:2	0.513	0.724	0.938	0.324	1.058	0.727	0.792	1.351	1.576	0.945	0.81	1.004	1.048	0.872		0.128	0.26	0.066	0.31	0.379	0.384	0.343	0.292
CL 66:4|CL 14:0_18:2_16:1_18:1	0.546	0.723	1.015	0.463	1.034	0.787	0.773	1.53	0.973	1.02	0.803	1.031	1.229	0.993		0.125	0.284	0.079	0.589	0.594	0.552	0.417	0.381
CL 66:5|CL 16:1_16:1_16:1_18:2	0.339	0.323	0.356	0.186	0.457	0.491	0.313	0.604	0.657	0.386	0.315	0.247	0.648	0.378		0.131	0.282	0.117	0.523	0.499	0.663	0.418	0.454
CL 66:6|CL 12:0_18:2_18:2_18:2	0.072	0.066	0.045	0.022	0.113	0.131	0.053	0.109	0.161	0.049	0.043	0.036	0.156	0.056		0.113	0.123	0.127	0.143	0.124	0.224	0.303	0.276
CL 67:2|CL 15:0_18:1_16:0_18:1	0.081	0.136	0.161	0.031	0.162	0.105	0.127	0.225	0.284	0.176	0.123	0.21	0.149	0.104		0.033	0.039	0.031	0.031	0.056	0.058	0.059	0.039
CL 68:11	0.61	0.929	0.988	0.639	0.847	0.632	0.715	0.829	1.3	1.018	0.973	1.052	1.051	0.737		0.395	0.833	0.754	1.318	1.03	1.33	1.16	1.058
CL 68:2|CL 16:0_16:0_18:1_18:1	0.51	0.672	0.815	0.427	0.748	0.51	0.673	0.837	2.66	0.896	0.861	1.047	0.744	0.897		0.228	0.496	0.3	0.709	0.692	0.747	0.697	0.59
CL 68:2|CL 16:0_18:1_16:0_18:1	3.295	6.075	7.313	1.251	5.873	4.111	5.358	7.423	11.94	6.985	5.394	8.212	5.793	3.724		1.387	1.88	1.087	1.768	3.084	3.068	2.872	1.677
CL 68:3|CL 16:0_16:0_18:1_18:2	0.282	0.395	0.42	0.202	0.451	0.307	0.395	0.553	1.186	0.512	0.41	0.57	0.52	0.396		0.193	0.269	0.148	0.343	0.351	0.384	0.373	0.322
CL 68:3|CL 34:1_34:2	3.865	5.432	5.711	1.186	5.914	3.937	4.682	7.038	14.273	5.914	4.454	6.224	6.405	3.629		2.859	2.534	1.532	2.164	3.592	3.787	3.845	2.478
CL 68:4|CL 16:0_16:1_18:1_18:2	0.165	0.234	0.273	0.142	0.31	0.231	0.289	0.46	0.62	0.369	0.29	0.388	0.423	0.298		0.111	0.118	0.054	0.189	0.194	0.202	0.182	0.139
CL 68:4|CL 34:2_34:2	2.698	3.374	4.03	1.268	4.093	3.096	3.376	5.231	6.399	3.91	3.428	4.093	4.751	3.372		1.821	1.685	0.828	1.912	2.809	2.623	2.586	1.867
CL 68:5	2.677	3.377	4.289	2.027	4.312	3.499	3.337	5.277	4.757	4.054	3.553	3.881	4.81	3.621		0.974	1.854	0.916	3.518	3.35	3.721	2.853	2.428
CL 68:5|CL 16:0_18:2_16:1_18:2	3.141	3.747	4.274	1.797	4.865	4.054	3.28	5.926	6.508	4.506	3.638	3.797	5.902	3.849		1.266	2.322	1.009	3.862	4.12	4.227	3.761	3.029
CL 68:5|CL 16:1_16:1_18:1_18:2	0.212	0.292	0.319	0.183	0.348	0.31	0.281	0.518	0.719	0.439	0.353	0.364	0.582	0.351		0.08	0.131	0.054	0.301	0.265	0.253	0.205	0.196
CL 68:6|CL 16:1_16:1_18:2_18:2	2.957	2.476	1.549	0.731	2.531	3.077	1.494	2.915	5.583	2.234	1.419	1.139	4.843	1.704		1.569	2.588	1.342	3.57	4.13	5.081	3.776	3.811
CL 68:6|CL 32:2_36:4	2.457	2.394	1.787	0.968	2.549	2.949	1.731	2.976	5.353	2.227	1.581	1.553	4.227	1.925		1.14	2.421	1.324	4.131	3.568	5.264	4.122	3.878
CL 68:7|CL 14:1_18:2_18:2_18:2	0.164	0.159	0.166	0.088	0.297	0.301	0.19	0.346	0.435	0.176	0.149	0.139	0.329	0.191		0.236	0.271	0.132	0.262	0.308	0.412	0.384	0.382
CL 69:12	0.187	0.308	0.337	0.183	0.28	0.195	0.229	0.262	0.671	0.328	0.315	0.359	0.319	0.263		0.175	0.266	0.223	0.317	0.313	0.419	0.407	0.271
CL 69:2|CL 16:0_17:0_18:1_18:1	0.027	0.038	0.064	0.03	0.05	0.027	0.042	0.052	0.081	0.058	0.06	0.082	0.033	0.064		0.007	0.023	0.019	0.024	0.025	0.032	0.034	0.021
CL 69:2|CL 16:0_18:1_17:0_18:1	0.194	0.357	0.404	0.057	0.327	0.227	0.293	0.462	0.686	0.375	0.323	0.481	0.316	0.171		0.085	0.067	0.066	0.048	0.091	0.099	0.097	0.055
CL 69:3|CL 16:0_18:2_17:0_18:1	0.238	0.36	0.433	0.083	0.392	0.25	0.333	0.498	0.525	0.407	0.321	0.552	0.395	0.255		0.163	0.114	0.132	0.092	0.162	0.169	0.213	0.106
CL 69:4|CL 16:0_17:1_18:1_18:2	0.346	0.476	0.536	0.144	0.526	0.382	0.419	0.734	0.695	0.534	0.413	0.624	0.589	0.394		0.251	0.193	0.191	0.173	0.324	0.29	0.364	0.2
CL 69:5|CL 15:0_18:2_18:1_18:2	0.452	0.534	0.567	0.203	0.666	0.518	0.508	0.843	0.82	0.593	0.489	0.559	0.74	0.49		0.289	0.349	0.298	0.351	0.505	0.563	0.535	0.387
CL 69:6|CL 16:1_17:1_18:2_18:2	0.459	0.446	0.329	0.135	0.398	0.424	0.269	0.507	0.698	0.403	0.264	0.308	0.699	0.295		0.332	0.422	0.333	0.485	0.638	0.672	0.622	0.484
CL 70:2|CL 16:0_18:0_18:1_18:1	0.052	0.076	0.141	0.032	0.117	0.066	0.093	0.097	0.165	0.126	0.129	0.172	0.079	0.091		0.043	0.031	0.035	0.026	0.045	0.048	0.069	0.031
CL 70:2|CL 16:0_18:1_18:0_18:1	0.155	0.358	0.339	0.032	0.311	0.237	0.242	0.492	0.817	0.313	0.27	0.431	0.328	0.128		0.096	0.032	0.048	0.025	0.06	0.06	0.069	0.031
CL 70:3|CL 16:0_18:1_18:1_18:1	1.918	3.644	3.915	0.633	3.422	2.443	3.044	4.268	5.33	3.696	3.284	5.06	3.341	1.995		1.587	0.957	0.962	0.79	1.532	1.336	1.859	0.852
CL 70:3|CL 34:1_36:2	3.019	5.23	5.765	1.168	4.957	3.376	4.118	5.577	7.789	4.982	4.763	7.034	4.71	3.012		1.976	1.492	1.613	1.442	2.33	2.373	3.288	1.628
CL 70:4	10.408	15.379	16.158	4.535	15.117	10.922	13.059	15.962	31.931	16.174	13.537	17.924	15.489	10.691		7.684	7.183	5.904	7.852	11.399	11.567	12.988	7.915
CL 70:4|CL 16:0_18:1_18:1_18:2	0.776	1.169	1.24	0.541	1.216	0.861	1.087	1.399	3.038	1.44	1.308	1.617	1.32	1.115		0.607	0.717	0.586	1.027	1.043	1.097	1.244	0.885
CL 70:4|CL 34:1_36:3	8.911	13.286	14.476	2.672	13.578	8.983	10.999	15.65	30.224	14.147	11.698	15.814	14.026	8.308		6.942	5.465	4.58	5.267	8.501	8.443	10.042	5.448
CL 70:5|CL 16:0_18:1_18:2_18:2	0.795	1.086	1.262	0.465	1.263	1.007	1.031	1.516	3.255	1.488	1.239	1.547	1.705	1.11		0.71	0.671	0.479	0.994	1.079	1.074	1.125	0.816
CL 70:5|CL 34:2_36:3	11.567	14.675	15.867	3.894	14.89	11.442	12.308	17.36	29.415	14.853	12.801	14.221	17.73	10.828		10.007	7.849	5.669	8.854	13.57	13.095	13.984	8.788
CL 70:6|CL 16:1_18:1_18:2_18:2	10.663	12.243	11.803	4.286	13.018	12.209	9.66	16.425	25.363	12.819	10.929	9.778	18.482	10.408		9.788	12.585	6.232	16.676	19.245	21.694	19.961	15.717
CL 70:6|CL 34:3_36:3	9.874	11.739	12.81	5.272	11.945	10.963	10.432	14.521	20.416	11.983	11.091	10.242	16.172	10.314		7.556	11.098	5.869	16.341	16.647	18.807	16.514	14.034
CL 70:7|CL 16:1_18:2_18:2_18:2	10.415	8.142	4.364	2.147	6.222	8.913	4.341	7.813	18.962	6.479	3.806	3.374	16.485	4.843		11.526	14.512	5.618	17.537	22.179	23.985	20.816	19.802
CL 70:7|CL 34:3_36:4	8.612	7.761	5.366	2.929	7.01	8.397	5.274	8.283	17.718	6.874	4.629	4.45	14.742	5.732		8.343	12.423	5.285	19.178	19.122	22.361	19.394	17.897
CL 70:8|CL 16:2_18:2_18:2_18:2	0.044	0.045	0.033	0.037	0.071	0.082	0.057	0.084	0.138	0.054	0.054	0.052	0.125	0.057		0.118	0.134	0.06	0.12	0.12	0.198	0.186	0.207
CL 70:9|CL 14:0_18:2_16:1_22:6	0.123	0.109	0.181	0.111	0.317	0.221	0.214	0.406	0.133	0.181	0.133	0.171	0.273	0.219		0.126	0.17	0.074	0.176	0.18	0.262	0.185	0.2
CL 71:1	0.903	0.968	0.827	0.468	0.913	0.364	0.281	0.845	19.194	1.596	0.477	0.858	1.815	0.676		0.636	0.729	0.309	0.725	1.867	1.05	1.475	0.354
CL 71:3|CL 17:0_18:1_18:1_18:1	0.078	0.16	0.164	0.021	0.141	0.105	0.125	0.198	0.211	0.141	0.14	0.22	0.13	0.071		0.066	0.023	0.046	0.017	0.033	0.037	0.055	0.023
CL 71:4|CL 17:0_18:1_18:1_18:2	0.413	0.649	0.809	0.139	0.64	0.422	0.578	0.766	1.084	0.696	0.571	0.926	0.62	0.424		0.236	0.18	0.242	0.164	0.276	0.286	0.382	0.178
CL 71:5|CL 17:1_18:1_18:1_18:2	0.83	1.098	1.107	0.273	1.021	0.731	0.812	1.311	1.835	1.031	0.817	1.16	1.206	0.689		0.567	0.382	0.466	0.359	0.632	0.605	0.866	0.389
CL 71:6|CL 17:1_18:2_18:1_18:2	1.179	1.211	0.984	0.309	1.159	0.981	0.813	1.256	2.354	1.068	0.829	0.856	1.632	0.803		0.785	0.712	0.641	0.65	1.071	1.038	1.254	0.8
CL 71:7|CL 17:1_18:2_18:2_18:2	1.242	1.033	0.565	0.253	0.979	1.155	0.554	1.068	2.803	0.829	0.481	0.529	1.861	0.577		1.303	1.023	0.836	0.919	1.475	1.321	1.735	1.342
CL 72:0|CL 15:0_16:0_17:0_24:0	0.422	0.63	0.637	0.392	0.405	0.273	0.428	0.58	0.348	0.645	0.598	0.751	0.56	0.467		0.218	0.433	0.437	0.738	0.646	0.706	0.648	0.495
CL 72:10|CL 14:0_18:2_18:2_22:6	0.771	0.676	0.913	0.478	1.632	1.07	0.987	1.879	0.999	0.913	0.691	0.729	1.413	0.94		0.178	0.417	0.17	0.66	0.708	0.817	0.431	0.454
CL 72:10|CL 16:1_16:1_18:2_22:6	0.069	0.084	0.131	0.089	0.26	0.167	0.191	0.337	0.115	0.17	0.137	0.158	0.24	0.183		0.016	0.059	0.017	0.112	0.055	0.134	0.04	0.076
CL 72:10|CL 32:2_40:8	1.016	1.043	1.378	0.787	2.265	1.503	1.461	2.556	1.436	1.287	1.115	1.149	1.943	1.398		0.267	0.616	0.287	1.046	0.921	1.348	0.597	0.765
CL 72:3|CL 18:0_18:1_18:1_18:1	0.085	0.167	0.138	0.012	0.129	0.125	0.1	0.223	0.399	0.115	0.111	0.179	0.166	0.051		0.107	0.014	0.032	0.009	0.029	0.024	0.038	0.017
CL 72:4|CL 18:0_18:0_18:2_18:2	0.014	0.015	0.012	0.017	0.019	0.012	0.011	0.011	0.068	0.011	0.022	0.016	0.025	0.012		0.051	0.045	0.048	0.041	0.029	0.05	0.129	0.063
CL 72:4|CL 18:0_18:1_18:1_18:2	0.172	0.234	0.297	0.146	0.259	0.156	0.226	0.252	0.528	0.288	0.319	0.418	0.243	0.322		0.194	0.158	0.213	0.195	0.233	0.178	0.388	0.209
CL 72:4|CL 18:1_18:1_18:1_18:1	1.062	1.789	1.828	0.276	1.728	1.173	1.337	1.998	3.298	1.646	1.531	2.39	1.828	0.897		1.339	0.425	0.623	0.352	0.7	0.545	1.093	0.452
CL 72:4|CL 36:2_36:2	1.679	2.73	2.902	0.619	2.581	1.778	2.083	2.817	4.895	2.46	2.3	3.347	2.62	1.552		1.932	0.696	1.177	0.47	1.292	1.024	1.804	0.953
CL 72:5	8.923	12.293	12.764	3.528	13.51	9.188	10.353	13.387	33.158	12.608	10.561	14.717	14.269	8.786		10.004	5.97	8.144	6.203	11.335	9.121	16.247	7.374
CL 72:5|CL 18:1_18:1_18:1_18:2	7.021	10.209	9.703	1.935	10.201	6.54	7.419	11.138	27.93	9.853	7.031	11.067	10.787	5.834		7.852	4.089	5.531	3.95	7.543	6.029	10.724	4.895
CL 72:6|CL 18:1_18:1_18:2_18:2	3.09	3.497	2.865	1.205	3.474	2.837	2.534	3.582	18.758	3.63	2.781	3.038	5.206	2.48		3.298	2.64	2.711	3.725	4.44	4.334	6.179	3.93
CL 72:6|CL 36:3_36:3	41.059	43.632	35.014	7.602	39.691	32.8	26.953	38.887	168.676	34.124	25.843	27.241	53.901	22.604		45.915	28.421	29.487	28.602	51.248	48.071	71.258	37.587
CL 72:7	63.474	55.194	30.543	12.661	49.765	54.154	30.314	45.551	208.179	37.583	28.782	26.428	80.467	28.304		84.099	72.214	62.016	68.568	88.404	92.698	148.24	96.918
CL 72:7|CL 18:1_18:2_18:2_18:2	71.169	54.488	27.634	9.056	57.513	65.217	29.598	52.054	276.122	37.435	25.386	21.588	92.671	27.139		119.117	87.416	74.426	65.668	105.603	119.378	179.796	122.058
CL 72:8|CL 18:2_18:2_18:2_18:2	8.136	5.074	1.359	0.903	4.09	7.899	2.205	4.774	45.568	4.123	1.733	1.584	16.214	2.475		24.962	11.352	8.089	7.797	15.029	11.894	21.089	16.286
CL 72:8|CL 36:4_36:4	72.054	53.118	15.341	8.76	41.915	64.842	21.323	42.573	223.378	33.819	14.88	14.797	103.664	23.164		166.247	106.688	80.788	80.391	133.924	122.134	186.523	151.663
CL 72:9|CL 18:2_18:2_18:2_18:3	2.407	1.979	1.937	0.93	2.407	2.296	1.794	3.27	6.875	2.123	1.357	2.03	3.667	1.846		6.639	4.434	3.656	3.494	4.656	6.091	6.649	6.005
CL 73:2	0.834	0.815	0.436	0.478	1.215	0.335	0.297	0.828	17.283	0.731	0.449	0.765	1.231	0.476		0.975	0.862	0.947	1.435	1.912	1.268	2.998	0.612
CL 73:2|CL 34:1_39:1	0.07	0.104	0.081	0.07	0.038	0.026	0.038	0.046	0	0.065	0.109	0.108	0.061	0.066		0.024	0.128	0.084	0.275	0.161	0.198	0.22	0.141
CL 73:5|CL 37:2_36:3	0.245	0.361	0.406	0.068	0.361	0.243	0.299	0.399	0.568	0.378	0.293	0.484	0.336	0.205		0.145	0.078	0.145	0.067	0.132	0.126	0.22	0.086
CL 73:6	1.487	1.697	1.503	0.428	1.596	1.144	1.156	1.452	4.634	1.515	1.151	1.478	1.728	0.971		0.718	0.648	0.859	0.589	1.05	1.073	1.664	0.783
CL 73:6|CL 17:0_18:1_18:2_20:3	0.111	0.142	0.118	0.053	0.129	0.093	0.096	0.137	0.412	0.13	0.112	0.134	0.153	0.101		0.052	0.062	0.077	0.086	0.095	0.103	0.151	0.078
CL 73:6|CL 35:0_38:6	0.016	0.022	0.003	0.004	0.023	0.028	0.005	0.037	0.052	0.02	0.012	0.014	0.069	0.016		0.011	0.003	0	0.005	0.013	0.023	0.052	0.012
CL 73:6|CL 36:3_37:3	1.26	1.511	1.359	0.284	1.339	0.929	0.968	1.417	4.112	1.372	1.005	1.302	1.563	0.757		0.609	0.497	0.629	0.434	0.73	0.828	1.232	0.545
CL 73:7	1.079	1.148	0.852	0.29	1.049	0.932	0.773	0.992	3.353	1.037	0.84	0.866	1.488	0.683		0.71	0.763	0.875	0.716	1.01	1.041	1.857	0.882
CL 73:7|CL 17:1_19:1_18:2_19:3	0.102	0.108	0.082	0.033	0.1	0.096	0.081	0.12	0.44	0.11	0.079	0.075	0.165	0.065		0.061	0.072	0.068	0.069	0.082	0.112	0.158	0.096
CL 73:7|CL 37:3_36:4	1.14	1.123	0.822	0.238	0.994	0.893	0.657	1.025	3.261	0.924	0.663	0.668	1.428	0.594		0.772	0.654	0.751	0.56	0.9	1.035	1.52	0.798
CL 74:0	5.274	8.367	9.44	6.863	7.648	6.493	10.199	8.413	5.929	7.226	11.774	10.144	8.02	6.997		6.872	15.403	14.3	21.254	11.455	21.773	23.049	20.508
CL 74:1	5.913	6.588	5.679	5.284	6.853	3.527	4.022	6.946	68.198	7.47	5	7.953	8.986	5.193		3.11	4.421	4.255	6.956	8.941	6.546	7.807	4.029
CL 74:10|CL 18:2_18:2_18:2_20:4	9.375	10.555	9.714	3.978	11.944	8.605	8.362	13.451	30.099	10.215	6.993	9.486	14.623	7.867		10.296	9.657	7.08	11.253	13.131	14.5	16.387	11.944
CL 74:10|CL 36:4_38:6	8.884	11.548	12.696	5.976	13.365	8.821	10.765	15.904	30.447	11.989	9.162	12.494	14.163	10.244		8.006	8.487	6.875	12.587	12.332	13.7	16.422	11.224
CL 74:11|CL 16:1_18:2_18:2_22:6	0.393	0.418	0.449	0.292	0.69	0.526	0.598	0.953	0.92	0.586	0.485	0.497	0.993	0.563		0.248	0.429	0.193	0.61	0.578	0.716	0.511	0.52
CL 74:11|CL 34:3_40:8	3.803	3.885	4.539	2.412	5.969	4.466	4.786	7.258	5.906	4.394	3.488	4.046	6.545	4.35		2.239	3.861	1.81	5.542	5.512	6.959	4.823	4.491
CL 74:5	0.741	1.151	1.089	0.168	1.09	0.73	0.836	1.119	2.615	1.04	0.868	1.209	1.073	0.581		0.89	0.157	0.489	0.113	0.459	0.285	0.699	0.274
CL 74:6|CL 18:1_18:1_18:1_20:3	0.473	0.565	0.584	0.256	0.598	0.41	0.467	0.622	2.213	0.64	0.55	0.715	0.67	0.509		0.515	0.386	0.522	0.517	0.528	0.571	0.916	0.508
CL 74:6|CL 36:2_38:4	3.083	4.421	4.726	0.85	4.466	2.8	3.321	4.682	11.233	4.485	3.29	4.942	4.515	2.525		2.945	1.561	2.345	1.503	2.432	2.526	3.763	1.649
CL 74:6|CL 36:3_38:3	3.986	5.88	6.162	1.716	6.143	3.961	4.737	5.975	14.888	5.935	4.474	6.403	6.52	3.711		3.962	2.356	3.696	2.699	3.652	4.171	6.501	2.82
CL 74:7	14.535	18.55	16.929	5.13	17.396	13.027	12.802	17.524	58.978	17.213	12.502	15.502	19.511	10.34		12.059	9.971	12.315	12.04	15.386	17.751	23.936	12.352
CL 74:7|CL 18:1_18:1_18:2_20:3	1.168	1.493	1.413	0.602	1.384	1.044	1.073	1.576	6.557	1.753	1.213	1.443	1.886	1.12		0.997	0.915	1.093	1.483	1.375	1.7	2.343	1.306
CL 74:7|CL 36:3_38:4	12.047	14.795	13.877	2.864	12.622	10.272	9.162	14.327	51.322	13.45	9.386	11.004	16.02	7.59		10.413	6.822	9.362	7.766	10.873	13.432	17.444	8.541
CL 74:8|CL 16:0_20:3_18:2_20:3	20.641	18.578	15.51	4.073	18.311	15.419	11.309	18.64	76.495	17.414	11.922	11.804	24.658	10.955		17.253	16.954	21.291	18.894	24.22	32.524	38.436	27.516
CL 74:8|CL 18:1_18:2_18:2_20:3	0.733	0.675	0.401	0.208	0.591	0.682	0.341	0.736	4.765	0.712	0.361	0.32	1.52	0.373		1.16	0.892	0.652	1.098	1.525	1.208	1.654	1.244
CL 74:8|CL 36:4_38:4	22.931	24.174	18.67	7.089	20.799	20.68	14.487	21.261	82.799	20.732	15.842	14.844	27.851	13.539		16.415	19.852	22.212	24.016	28.021	36.793	43.585	29.423
CL 74:9|CL 16:1_20:3_18:2_20:3	21.906	22.019	16.994	5.93	23.335	20.573	14.781	24.625	82.861	20.154	13.297	15.351	33.95	13.51		30.303	25.891	19.451	27.92	43.011	35.481	49.79	36.718
CL 74:9|CL 18:2_18:2_18:2_20:3	1.817	1.728	1.194	0.61	1.675	1.796	1.089	2.127	11.899	1.902	1.18	0.966	3.768	1.142		2.708	2.032	1.597	2.689	3.704	2.962	4.156	3.019
CL 74:9|CL 36:4_38:5	19.436	19.872	13.984	6.23	17.674	18.421	12.738	20.496	74.507	17.724	11.113	12.3	31.151	11.768		25.368	23.022	19.2	28.268	39.333	34.392	45.813	33.802
CL 75:10|CL 17:1_18:1_18:2_22:6	0.341	0.42	0.497	0.195	0.638	0.316	0.467	0.816	0.348	0.48	0.348	0.514	0.514	0.409		0.053	0.144	0.121	0.156	0.21	0.202	0.169	0.106
CL 75:2	3.108	4.16	4.388	3.04	3.946	3.643	3.872	4.348	3.068	4.594	3.574	4.314	4.328	3.557		2.735	4.265	4.387	6.699	4.27	7.025	9.084	7.253
CL 75:2|CL 36:1_39:1	0.303	0.242	0.031	0.003	0.121	0.094	0.042	0.088	0.249	0.153	0.012	0.008	0.488	0.025		0.903	0.284	0.205	0.306	0.828	0.367	1.505	0.353
CL 75:4|CL 39:0_36:4	0.141	0.174	0.102	0.027	0.128	0.177	0.072	0.147	0.071	0.127	0.097	0.081	0.211	0.113		0.058	0.112	0.273	0.262	0.344	0.353	0.342	0.228
CL 75:6|CL 17:0_18:0_18:0_22:6	89.507	109.652	97.342	44.075	93.704	63.344	69.025	101.18	301.318	112.785	92.831	103.724	121.213	74.85		40.234	53.574	36.014	78.541	106.126	83.028	75.562	62.908
CL 75:7|CL 17:1_20:2_18:1_20:3	0.207	0.329	0.344	0.07	0.312	0.197	0.237	0.37	0.735	0.354	0.242	0.336	0.319	0.188		0.089	0.071	0.108	0.071	0.107	0.134	0.156	0.075
CL 75:7|CL 35:0_40:7	0.109	0.067	0.017	0.007	0.057	0.078	0.018	0.077	0.473	0.053	0.024	0.024	0.251	0.039		0.358	0.059	0.049	0.022	0.13	0.107	0.381	0.092
CL 76:1	4.093	7.869	10.523	6.592	6.728	5.465	9.174	8.074	3.098	8.735	11.429	9.417	6.648	7.114		5.53	11.111	9.98	16.155	10.903	17.259	17.552	16.003
CL 76:10	14.9	15.557	14.308	5.611	19.432	10.372	12.359	15.733	30.922	13.415	10.209	12.693	18.18	10.948		7.112	9.365	9.11	12.383	12.11	14.642	14.813	15.682
CL 76:10|CL 18:0_18:2_18:2_22:6	1.471	1.62	1.4	0.702	2.165	1.331	1.308	2.19	5.949	1.926	1.249	1.558	2.634	1.269		1.045	1.202	0.948	1.748	1.694	1.708	2.028	1.346
CL 76:10|CL 18:2_18:2_18:2_22:4	0.794	1.077	0.958	0.424	1.37	0.719	0.968	1.482	2.346	1.146	0.798	1.245	1.306	0.862		0.452	0.481	0.509	0.703	0.655	0.749	0.732	0.564
CL 76:10|CL 36:3_40:7	7.017	8.116	6.992	2.048	9.695	4.662	6.481	9.839	13.774	6.659	5.099	7.409	8.369	5.669		3.631	3.246	4.363	4.957	5.236	6.143	6.848	5.804
CL 76:10|CL 38:5_38:5	4.004	4.567	3.95	1.297	5.147	4.158	3.209	5.788	13.226	4.076	3.056	2.916	5.704	3.211		5.522	7.986	5.053	6.262	7.105	10.661	12.117	8.755
CL 76:11|CL 18:1_18:2_18:2_22:6	27.714	27.456	21.365	7.897	38.547	22.197	18.798	32.715	60.74	23.893	15.176	19.518	36.753	17.046		20.162	23.88	18.001	24.338	30.658	29.959	34.623	24.575
CL 76:11|CL 18:2_18:2_18:2_22:5	2.943	3.141	2.616	1.297	4.268	2.475	2.459	4.24	10.59	3.555	2.32	2.966	5.072	2.354		1.78	1.842	1.564	2.686	2.891	2.68	2.947	1.983
CL 76:11|CL 36:3_40:8	30.667	33.79	28.744	11.973	40.846	22.94	25.546	38.346	67.663	30.278	20.577	27.235	38.718	21.784		15.736	18.326	18.383	26.303	28.447	29.655	30.035	19.651
CL 76:12|CL 18:2_18:2_18:2_22:6	32.218	22.995	9.286	3.909	25.865	23.162	11.654	23.485	72.991	14.837	7.619	8.79	38.834	10.081		30.041	22.827	16.012	17.597	35.679	27.224	25.895	21.525
CL 76:12|CL 36:4_40:8	36.883	29.351	15.011	7.214	35.699	28.982	18.078	30.849	93.709	20.502	12.65	14.135	45.726	15.401		29.903	28.186	22.517	26.283	42.642	37.874	40.005	30.002
CL 76:13|CL 18:2_18:3_18:2_22:6	0.664	0.624	0.621	0.343	1.255	0.787	0.817	1.352	1.09	0.639	0.46	0.625	1.028	0.666		0.607	0.838	0.727	0.833	0.925	1.313	0.962	0.83
CL 76:13|CL 36:5_40:8	1.007	1.063	1.025	0.635	1.892	1.307	1.26	2.117	2.09	1.018	0.661	0.925	1.55	1.049		1.059	1.375	1.309	1.439	1.628	2.321	1.934	1.456
CL 76:2	1.706	3.569	5.643	3.462	2.933	2.642	5.123	4.408	1.488	4.028	4.787	5.026	2.392	3.459		0.732	3.098	2.748	5.496	2.628	5.57	3.299	3.901
CL 76:7|CL 18:1_18:1_18:1_22:4	0.092	0.11	0.117	0.056	0.118	0.073	0.099	0.124	0.376	0.131	0.108	0.151	0.104	0.117		0.097	0.058	0.101	0.088	0.074	0.093	0.135	0.074
CL 76:7|CL 38:3_38:4	0.537	0.855	1.016	0.189	0.889	0.524	0.719	0.924	1.471	0.92	0.606	1.117	0.769	0.501		0.449	0.234	0.404	0.272	0.329	0.453	0.592	0.28
CL 76:8|CL 38:4_38:4	2.986	4.426	4.847	1.43	4.509	2.863	3.711	5.069	8.644	4.618	3.246	4.788	4.169	3.019		1.989	1.767	2.703	2.644	2.839	3.92	4.186	2.321
CL 76:9	6.414	8.289	6.748	2.876	8.806	5.215	6.622	8.968	15.511	8.265	5.772	7.374	8.596	5.627		3.51	3.877	4.801	6.082	5.884	7.395	8.502	5.279
CL 76:9|CL 16:0_18:0_20:4_22:5	0.129	0.182	0.187	0.122	0.161	0.104	0.137	0.179	1.467	0.21	0.155	0.188	0.225	0.126		0.133	0.219	0.167	0.278	0.201	0.35	0.516	0.322
CL 76:9|CL 18:0_18:1_18:2_22:6	0.232	0.361	0.378	0.172	0.421	0.211	0.338	0.432	0.316	0.405	0.313	0.473	0.367	0.303		0.163	0.183	0.187	0.317	0.232	0.28	0.277	0.195
CL 76:9|CL 18:1_18:1_18:2_22:5	0.604	0.838	0.786	0.343	0.925	0.561	0.732	1.043	2.313	0.988	0.635	0.888	1.029	0.651		0.33	0.401	0.496	0.758	0.629	0.836	0.796	0.59
CL 76:9|CL 18:1_20:3_18:2_20:3	3.54	4.862	5.603	1.189	4.755	3.587	5.197	4.887	11.669	5.396	4.525	5.367	4.513	2.919		2.819	2.776	3.441	4.308	4.517	5.931	6.116	3.982
CL 76:9|CL 36:3_40:6	2.966	4.594	4.733	1.339	5.541	2.609	4.181	5.3	4.139	4.316	3.316	5.523	4.161	3.129		2.251	1.919	2.081	2.58	2.619	3.106	3.295	1.891
CL 77:11	3.743	4.402	8.265	4.411	7.224	7.804	11.167	11.074	6.561	8.268	8.916	9.098	7.765	7.964		5.285	8.992	2.941	7.045	9.685	12.336	6.583	6.956
CL 77:3	3.126	3.232	2.623	1.168	2.981	1.92	2.074	3.022	0.089	3.164	2.45	2.807	4.163	1.914		2.481	2.672	2.735	2.666	3.587	3.212	5.228	3.086
CL 77:4	8.415	11.552	9.236	4.377	8.641	6.831	7.85	9.737	2.873	10.06	9.333	9.201	13.155	6.806		16.539	14.974	15.604	14.689	17.324	19.633	42.403	20.008
CL 77:5|CL 34:1_43:4	0.548	0.682	0.855	0.692	0.61	0.64	0.694	0.689	0.743	0.649	0.778	0.844	0.626	0.613		0.76	1.375	1.357	1.865	0.953	1.985	2.63	2.162
CL 77:8|CL 35:0_42:8	0.038	0.037	0.014	0.007	0.048	0.054	0.012	0.049	0.36	0.036	0.014	0.012	0.114	0.021		0.145	0.018	0.025	0.005	0.045	0.034	0.146	0.034
CL 77:9|CL 35:0_42:9	0.026	0.039	0.018	0.014	0.052	0.04	0.011	0.061	0.102	0.043	0.024	0.022	0.085	0.035		0.019	0.004	0.002	0.002	0.009	0.021	0.041	0.003
CL 78:1	9.983	11.788	6.541	3.083	10.606	6.237	5.597	9.775	1.958	9.062	4.671	7.85	12.349	5.46		2.962	4.965	5.937	5.089	8.655	6.8	6.943	4.834
CL 78:11|CL 38:4_40:7	3.204	4.477	4.286	1.54	5.104	2.706	4.423	5.521	6.294	4.778	3.144	4.896	4.62	3.026		1.427	2.065	2.683	2.711	2.603	3.585	2.979	1.811
CL 78:12|CL 18:2_18:2_20:3_22:5	0.624	0.751	0.861	0.469	1.107	0.57	0.802	1.295	2.14	1.051	0.682	0.973	1.083	0.735		0.19	0.317	0.338	0.552	0.553	0.623	0.495	0.337
CL 78:12|CL 38:4_40:8	6.39	7.959	9.062	3.843	10.668	5.804	8.131	11.491	12.693	8.79	6.08	9.046	8.802	6.545		2.056	3.63	4.288	5.815	5.765	6.742	5.678	3.832
CL 78:13|CL 18:2_20:3_20:3_20:5	0.784	0.806	0.653	0.327	0.923	0.624	0.642	1.179	2.797	0.992	0.558	0.677	1.474	0.632		0.237	0.3	0.247	0.494	0.896	0.56	0.461	0.315
CL 78:13|CL 38:5_40:8	7.382	8.768	8.165	3.494	10.774	5.759	7.098	11.247	16.453	8.691	5.326	7.617	10.192	6.019		1.728	3.09	2.787	5.428	8.289	5.824	4.404	3.247
CL 78:14|CL 38:6_40:8	1.681	2.27	2.56	1.483	4.371	1.906	3.102	4.553	4.921	2.582	1.901	3.309	2.596	2.443		0.645	1.01	0.796	1.466	1.506	1.807	1.411	1.046
CL 78:15|CL 16:1_22:6_18:2_22:6	0.305	0.322	0.581	0.315	1.007	0.432	0.795	1.221	0.283	0.504	0.387	0.614	0.582	0.608		0.064	0.127	0.074	0.181	0.237	0.235	0.114	0.129
CL 78:15|CL 38:7_40:8	0.504	0.675	1.185	0.693	1.742	0.808	1.5	2.281	0.497	0.942	0.728	1.193	1.052	1.095		0.081	0.202	0.109	0.334	0.415	0.374	0.156	0.183
CL 78:7	8.376	11.155	8.357	4.825	9.594	8.236	7.682	11.01	2.649	10.538	10.27	10.836	13.311	7.429		10.072	15.023	13.412	15.489	14.503	19.786	23.018	19.7
CL 79:10|CL 35:0_44:10	0.025	0.025	0.014	0.01	0.044	0.042	0.009	0.057	0.065	0.036	0.023	0.019	0.091	0.032		0.02	0.009	0.002	0.002	0.017	0.02	0.057	0.013
CL 79:10|CL 36:1_43:9	0.357	0.634	1.041	0.483	0.515	0.514	0.803	0.832	0.323	0.758	0.756	0.668	0.558	0.646		0.462	1.049	0.571	1.401	0.983	1.856	1.522	1.315
CL 79:6	9.374	15.21	14.976	6.708	12.181	8.861	12.126	13.575	11.742	14.386	16.766	15.621	18.19	10.544		9.808	21.152	14.668	26.447	25.654	34.275	35.644	21.972
CL 79:8	1.825	3.136	2.944	1.523	2.301	1.929	2.58	2.52	2.59	3.404	3.078	3.418	4.278	2.546		1.109	7.145	6.67	7.486	6.931	9.201	3.743	6.872
CL 80:12|CL 18:0_18:1_22:5_22:6	0.707	0.773	1.101	0.717	1.461	0.998	1.329	1.248	1.898	0.477	0.971	1.059	0.868	0.805		0.97	1.411	1.375	2.156	1.653	2.715	2.329	2.15
CL 80:15|CL 40:7_40:8	3.972	4.675	4.25	2.128	7.632	2.78	4.949	7.094	6.699	4.336	2.756	5.577	4.645	3.823		0.849	1.708	1.326	2.354	2.393	2.857	2.011	1.448
CL 80:16|CL 18:2_18:2_22:6_22:6	0.658	0.554	0.494	0.341	1.515	0.667	0.861	1.369	2.401	0.694	0.427	0.696	1.059	0.639		0.096	0.176	0.165	0.255	0.434	0.36	0.193	0.17
CL 80:16|CL 18:2_22:6_18:2_22:6	3.145	2.593	2.109	0.996	6.036	2.575	3.072	5.144	7.896	2.259	1.547	2.272	3.847	2.149		0.511	0.804	0.631	0.989	2.062	1.437	0.761	0.645
CL 80:16|CL 40:8_40:8	5.543	5.07	4.38	2.317	11.647	4.735	5.618	9.353	15.988	4.372	2.898	4.579	6.698	4.217		0.9	1.373	1.36	1.938	3.744	2.765	1.457	1.281
CL 80:4	6.786	4.8	2.912	2.483	6.924	5.359	4.108	6.5	0	3.218	2.694	4.161	7.868	3.51		3.483	3.829	5.134	4.802	6.249	5.011	3.912	4.704
CL 80:9|CL 44:3_36:6	1.448	1.542	1.036	0.558	1.149	1.258	0.82	1.376	1.155	1.255	0.681	0.868	2.048	0.879		2.024	1.292	1.142	1.364	1.762	1.572	3	1.715
CL 81:11	19.718	18.472	13.162	5.668	18.858	15.406	11.443	20.538	0.632	17.779	11.392	13.42	31.54	12.594		14.387	11.513	10.021	12.799	21.543	17.107	20.599	14.542
CL 81:12	0.936	1.097	0.976	0.868	1.276	1.337	1.048	1.46	2.534	1.371	1.377	1.451	1.863	1.209		0.659	0.799	0.776	1.387	1.142	1.142	1.658	1.286
CL 81:13|CL 42:6_39:7	0.157	0.15	0.152	0.042	0.189	0.088	0.119	0.201	0	0.174	0.096	0.125	0.238	0.108		0.067	0.137	0.094	0.236	0.268	0.278	0.177	0.121
CL 81:7|CL 39:1_42:6	0.897	1.367	1.156	0.594	0.998	0.812	0.742	1.173	0.395	1.301	1.106	1.171	1.373	0.896		1.55	1.087	0.997	0.983	1.792	1.4	2.617	0.9
CL 81:8	12.646	23.102	25.078	13.449	15.535	14.407	22.437	33.251	31.104	30.504	28.348	38.166	22.583	19.376		9.173	15.045	12.329	31.619	21.279	37.691	28.745	20.274
CL 81:9	66.183	110.622	131.707	59.205	95.951	69.818	95.694	131.864	90.695	162.069	111.167	143.587	120.133	99.274		38.365	88.298	61.245	140.412	119.104	164.167	111.712	99.371
CL 82:10	23.196	16.439	6.921	2.833	10.944	8.551	5.191	10.625	123.155	10.142	5.296	7.439	34.934	6.248		21.811	6.188	7.289	8.779	15.825	9.42	17.623	7.33
CL 82:17	0.707	0.646	0.879	0.502	1.619	0.569	1.223	1.612	1.345	0.952	0.491	1.099	0.891	0.82		0	0.058	0.058	0.13	0.4	0.207	0.018	0.042
CL 82:6|CL 16:0_26:0_20:3_20:3	0.031	0.188	0.486	0.263	0.234	0.172	0.388	0.352	0.094	0.202	0.479	0.457	0.041	0.337		0.321	0.932	0.411	1.382	0.562	1.486	1.046	1.06
CL 82:8|CL 16:0_26:0_20:4_20:4	1.861	3.302	3.62	1.461	2.408	1.409	2.072	2.989	3.874	3.796	3.034	3.844	3.105	2.402		1.441	3.827	2.19	6.385	4.527	6.817	4.148	3.63
CL 82:8|CL 18:0_24:0_20:4_20:4	5.474	8.764	11.91	5.516	7.291	5.634	9.378	9.841	6.804	9.03	10.364	11.67	8.885	8.279		8.684	19.248	9.993	28.013	12.568	29.929	25.791	22.511
CL 83:13	0.615	0.571	0.356	0.26	0.636	0.64	0.466	0.713	1.405	0.703	0.54	0.606	0.972	0.495		0.462	0.261	0.337	0.29	0.395	0.405	0.675	0.353
CL 84:1|CL 43:0_41:1	0.218	0.285	0.2	0.093	0.004	0	0	0.058	0	0.267	0.128	0.282	0.239	0.129		0	0.002	0	0.292	0.292	0	0.011	0
CL 84:15|CL 18:0_22:4_22:5_22:6	0.174	0.242	0.378	0.266	0.217	0.184	0.288	0.39	0	0.28	0.328	0.452	0.3	0.396		0.084	0.382	0.442	0.743	0.514	1.015	0.451	0.416
CL 86:13|CL 24:0_18:1_22:6_22:6	1.274	1.121	0.917	0.393	1.526	0.74	0.765	1.233	2.207	0.977	0.822	1.321	1.476	0.76		0.984	0.701	1.255	1.193	1.883	0.99	0.924	0.907
CL 90:18|CL 24:0_22:6_22:6_22:6	2.463	3.638	4.271	3.441	3.451	2.405	3.676	5.092	0	4.161	3.881	5.842	4.822	4.63		2.029	6.099	8.955	12.496	8.018	15.179	8.214	7.03
CoQ3	0.866	0.504	0.119	0.073	0.445	0.361	0.165	0.421	4.818	0.317	0.468	0.206	0.7	0.323		0.965	0.762	0.573	0.671	1.033	0.579	0.714	0.883
CoQ4	2.287	1.368	0.317	0.253	1.265	0.997	0.455	1.099	12.77	0.846	1.412	0.612	1.937	1		2.622	2.195	1.543	1.958	2.762	1.654	2.001	2.396
CoQ5	2.703	1.705	0.383	0.299	1.537	1.176	0.55	1.344	15.848	1.064	1.709	0.716	2.306	1.146		3.067	2.608	1.807	2.274	3.201	1.94	2.516	2.933
CoQ6	3.413	2.171	0.49	0.353	1.894	1.45	0.65	1.601	18.955	1.231	2.089	0.926	2.883	1.392		3.787	3.136	2.242	2.695	3.936	2.465	2.853	3.635
CoQ7	3.829	2.376	0.563	0.464	2.152	1.661	0.756	1.813	22.251	1.424	2.392	1.026	3.265	1.573		4.409	3.625	2.626	3.212	4.599	2.809	3.346	4.101
CoQ8	5.091	3.449	1.226	1.238	2.945	2.362	1.35	3.344	33.802	2.597	3.283	1.538	4.554	2.431		6.746	8.578	9.045	10.966	8.6	9.53	12.038	12.932
CoQ9	190.793	120.3	34.259	27.319	112.534	83.355	43.334	95.944	1030.66	83.495	126.075	57.339	163.394	89.315		204.593	188.677	140.787	185.36	242.576	155.348	193.294	227.295
DG 20:1	1.315	2.365	3.301	2.081	2.712	2.364	3.108	4.457	4.904	2.167	2.368	5.255	2.905	1.941		0.523	1.68	1.355	4.106	4.005	1.303	2.427	1.689
DG 21:1	0.281	0.711	0.715	0.355	0.59	0.771	0.789	1.125	1.157	0.754	0.504	0.896	0.807	0.357		0.127	0.419	0.373	0.774	1.042	0.345	0.589	0.311
DG 30:2|DG 14:1_16:1	0.059	0.088	0.572	1.897	0.064	0.122	0.72	0.036	0	0.564	0.551	0.85	0.021	1.055		0.025	0.366	0.888	3.039	0.378	0.783	0.949	1.309
DG 32:0|DG 16:0_16:0	16.355	25.389	26.66	38.179	22.211	17.674	24.464	36.797	15.2	41.084	38.013	33.385	29.978	35.187		6.543	23.469	15.971	67.045	39.86	51.997	64.899	43.478
DG 34:0|DG 16:0_18:0	4.017	7.39	8.666	10.156	9.441	6.43	7.495	15.169	7.867	11.627	15.24	11.195	8.488	10.572		2.345	6.331	8.369	14.175	5.945	13.072	17.641	12.233
DG 34:1|DG 16:0_18:1	38.51	53.186	76.215	216.415	67.288	42.79	59.833	72.366	64.956	180.09	155.198	135.084	62.964	163.698		38.21	116.243	86.112	385.576	198.586	205.329	391.993	269.554
DG 34:3|DG 16:1_18:2	2.964	4.257	12.362	40.051	6.709	3.757	8.888	4.23	1.785	18.648	15.633	21.857	3.463	23.966		2.999	17.268	12.195	87.9	22.729	24.347	40.689	39.067
DG 36:2	0.342	0.411	1.806	3.47	1.346	0.768	1.663	1.24	0.119	2.448	2.941	3.041	0.157	2.641		0.611	2.786	2.911	7.375	2.288	4.887	6.287	6.171
DG 36:4|DG 18:2_18:2	2.443	2.296	7.275	26.59	4.707	2.395	3.752	3.136	2.811	12.144	11.861	14.732	1.807	13.422		9.22	35.414	52.565	121.795	25.165	41.321	74.542	68.836
DG 38:2|DG 18:1_20:1	1.528	2.092	2.902	5.513	3.011	1.875	2.273	2.962	6.628	6.867	6.834	6.402	2.644	4.632		2.531	3.908	5.374	12.504	5.279	6.995	14.386	10.527
DG 38:3|DG 20:1_18:2	2.273	3.068	4.21	7.138	3.752	2.129	2.923	4.296	10.826	7.924	6.542	7.221	4.073	5.67		3.75	6.786	8.535	19.335	9.217	11.627	21.721	15.464
DG 40:6|DG 18:0_22:6	2.775	3.426	3.428	4.16	3.664	2.178	2.634	4.253	8.822	5.055	3.49	4.402	4.781	3.434		1.168	1.654	2.656	4.45	3.909	3.427	3.052	2.361
DG 47:10	0.302	0.346	0.288	0.141	0.389	0.469	0.434	0.682	0.893	0.592	0.452	0.635	0.679	0.398		0.244	0.138	0.263	0.173	0.19	0.247	0.476	0.207
DG 47:4	1.999	1.613	2.804	6.214	3.557	1.93	3.475	3.252	0	7.061	12.066	2.749	2.228	4.589		0.467	7.032	2.944	5.611	9.459	3.314	9.285	6.905
DG 49:11	17.256	17.053	13.28	2.802	15.757	14.804	16.461	36.38	31.507	13.406	13.931	17.55	27.493	11.837		14.217	7.104	7.351	7.143	16.959	15.92	18.098	9.2
DG 50:2	0.678	1.105	0.911	0.517	0.858	0.836	1.373	1.642	1.416	1.121	1.081	1.385	1.327	0.812		0.522	0.692	0.702	1.007	0.955	1.052	1.12	0.972
DLCL 36:4	0.079	0.049	0.014	0.007	0.026	0.039	0.009	0.034	0.976	0.04	0.019	0.02	0.106	0.02		0.223	0.067	0.07	0.049	0.149	0.081	0.161	0.105
FA 13:0	0.183	0.093	0.086	0.153	0.328	0.084	0.027	0.105	0.153	0.15	0.032	0.21	0.105	0.106		0.08	0.176	0.167	0.417	0.126	0.208	0.367	0.143
FA 14:0	3.506	3.094	3.257	5.372	5.677	2.172	2.122	3.122	7.352	4.765	3.567	6.341	4.458	4.474		3.21	4.577	4.034	10.046	4.956	6.423	13.925	5.25
FA 15:0	1.088	0.281	0.621	1.314	4.077	0.223	0.23	0.767	0.446	0.877	1.052	2.466	0.812	1.517		0.408	0.685	1.133	1.649	0.548	1.022	2.47	0.884
FA 16:0	49.303	69.514	67.411	82.283	78.962	41.464	70.012	62.366	178.461	102.771	82.417	96.764	82.113	84.836		69.249	89.613	89.201	154.959	165.792	135.7	185.48	92.167
FA 16:1	4.124	2.992	4.552	17.153	15.217	1.776	3.189	4.33	11.702	7.639	9.648	14.855	6.369	10.729		6.856	9.685	4.399	26.54	11.07	9.444	37.509	13.539
FA 17:0	1.523	0.933	1.354	5.102	3.72	0.441	1.027	1.159	3.837	2.109	2.6	3.845	1.791	4.148		1.549	2.176	2.712	2.868	2.843	2.416	7.33	3.022
FA 17:1	0.421	0.136	0.361	1.209	2.249	0.108	0.252	0.409	1.338	0.558	0.702	1.497	0.473	0.848		0.388	0.505	0.581	1.059	0.605	0.42	2.679	0.719
FA 17:2	0.022	0.018	0.026	0.062	0.069	0.017	0.015	0.021	0.08	0.033	0.035	0.059	0.032	0.042		0.042	0.066	0.053	0.094	0.058	0.059	0.223	0.071
FA 18:0	50.523	67.313	57.708	86.195	90.742	38.021	68.154	58.266	225.24	99.197	78.068	90.301	63.97	84.225		58.642	81.359	75.365	122.135	155.523	112.33	146.017	82.939
FA 18:1	30.621	29.419	31.903	104.61	45.897	18.358	36.982	34.826	173.955	61.441	86.279	85.521	55.94	84.423		80.606	96.763	64.472	157.072	120.504	97.718	333.745	125.225
FA 18:2	9.756	8.168	6.988	33.526	14.031	5.16	7.377	8.191	68.812	15.988	25.289	23.563	16.482	23.149		51.046	62.323	38.356	73.812	58.748	51.427	195.594	61.454
FA 18:3	0.896	0.784	0.687	4.122	1.191	0.454	0.552	0.779	5.157	1.63	2.127	2.091	1.546	2.166		5.802	10.397	7.529	13.423	8.297	9.528	37.872	10.344
FA 19:0	0.738	0.456	0.851	3.324	0.719	0.303	0.632	0.589	1.591	0.994	1.484	1.719	0.682	2.581		0.566	0.877	0.972	1.504	1.479	1.189	3.401	1.816
FA 19:1	0.213	0.158	0.226	0.964	0.454	0.112	0.209	0.262	1.077	0.385	0.588	0.653	0.357	0.667		0.368	0.525	0.43	0.708	0.65	0.518	2.319	0.714
FA 19:2	0.026	0.017	0.031	0.098	0.084	0.016	0.026	0.031	0.146	0.04	0.063	0.084	0.042	0.083		0.045	0.057	0.06	0.08	0.071	0.063	0.218	0.079
FA 19:3	0.066	0.041	0.02	0.045	0.042	0.038	0.014	0.033	0.171	0.035	0.03	0.039	0.085	0.035		0.017	0.022	0.023	0.033	0.047	0.028	0.082	0.044
FA 20:0	1.701	1.85	1.851	3.456	3.099	1.081	1.693	1.701	4.746	2.869	2.804	3.102	1.812	2.953		1.93	2.424	2.22	4.216	4.238	3.166	4.705	2.802
FA 20:1	1.618	1.023	2.128	9.791	1.944	0.893	1.648	2.307	9.402	2.376	5.502	4.51	3.669	7.644		6.506	4.385	3.376	5.462	5.361	4.239	18.26	7.145
FA 20:2	0.677	0.68	0.694	2.483	1.06	0.429	0.469	1.002	5.05	1.194	1.967	1.822	1.549	1.959		3.425	2.345	2.256	2.147	2.688	2.372	8.094	2.795
FA 20:3	2.017	2.27	1.204	3.299	1.833	1.335	1.237	2.323	16.852	2.352	2.824	3.205	3.566	3.014		3.815	4.911	3.942	6.32	7.245	5.586	14.85	6.68
FA 20:4	13.327	18.193	6.679	17.961	11.657	8.026	7.882	13.75	194.557	14.34	12.63	19.159	19.317	15.407		11.942	19.485	14.398	26.555	27.781	20.721	46.961	19.636
FA 20:5	0.281	0.27	0.164	0.542	0.268	0.172	0.126	0.251	4.713	0.346	0.35	0.374	0.816	0.391		0.899	1.419	0.891	2.058	1.952	2.148	3.7	2.171
FA 21:0	0.201	0.034	0.248	1.83	0.166	0.041	0.203	0.091	0.081	0.227	0.518	0.528	0.099	1.1		0.075	0.147	0.144	0.355	0.375	0.212	0.658	0.477
FA 21:0;O	0.092	0.078	0.072	0.049	0.068	0.067	0.062	0.102	0.14	0.102	0.064	0.096	0.092	0.069		0.037	0.087	0.064	0.153	0.065	0.111	0.117	0.102
FA 21:1	0.086	0.061	0.106	0.403	0.11	0.046	0.096	0.092	0.186	0.129	0.144	0.172	0.088	0.195		0.072	0.125	0.121	0.211	0.272	0.175	0.416	0.229
FA 22:0	0.938	0.84	0.527	2.318	1.019	0.213	0.49	0.378	2.785	1.066	1.019	1.625	0.821	1.571		0.539	0.6	0.719	1.604	1.202	0.677	1.529	1.035
FA 22:1	0.423	0.263	0.408	2.003	0.399	0.135	0.32	0.28	1.188	0.472	0.944	0.882	0.4	1.438		0.474	0.398	0.425	0.699	0.667	0.525	1.56	0.905
FA 22:2	0.083	0.065	0.091	0.255	0.166	0.044	0.058	0.111	0.466	0.112	0.166	0.209	0.159	0.217		0.655	0.255	0.245	0.213	0.249	0.21	0.899	0.264
FA 22:3	0.057	0.05	0.027	0.152	0.129	0.021	0.019	0.079	0.627	0.067	0.09	0.132	0.205	0.126		0.243	0.133	0.129	0.166	0.276	0.153	0.616	0.209
FA 22:4	0.773	0.943	0.193	1.116	0.68	0.335	0.216	0.698	7.344	0.873	0.666	1.2	2.144	0.945		0.947	1.109	1.432	1.453	2.378	1.498	3.63	1.166
FA 22:5	3.463	3.739	2.008	3.878	3.186	2.56	1.988	3.877	16.266	3.928	3.215	4.77	7.001	3.506		5.29	9.227	5.919	13.34	11.157	12.206	18.844	10.286
FA 22:6	8.93	8.908	5.767	9.128	7.758	6.721	4.393	9.109	77.744	11.551	6.625	10.718	15.296	7.283		9.341	9.032	11.924	14.769	15.807	11.261	20.794	10.111
FA 23:0	0.288	0.135	0.177	0.871	0.546	0.047	0.184	0.146	0.607	0.269	0.304	0.614	0.161	0.475		0.16	0.174	0.247	0.66	0.322	0.189	0.581	0.426
FA 24:1	0.583	0.5	0.484	2.093	0.501	0.136	0.39	0.354	2.194	0.597	1.017	1.191	0.563	1.629		0.265	0.422	0.47	0.756	0.787	0.631	1.436	0.916
FA 24:2	0.083	0.061	0.057	0.209	0.065	0.015	0.034	0.042	0.23	0.089	0.113	0.144	0.075	0.174		0.067	0.093	0.104	0.138	0.161	0.126	0.315	0.138
FA 24:4	0.054	0.067	0.028	0.062	0.047	0.02	0.023	0.043	0.555	0.063	0.055	0.085	0.103	0.061		0.055	0.081	0.081	0.104	0.147	0.101	0.239	0.074
FA 24:5	0.05	0.068	0.016	0.059	0.057	0.029	0.021	0.06	0.516	0.057	0.063	0.075	0.16	0.058		0.121	0.146	0.167	0.121	0.249	0.224	0.392	0.171
FA 24:6	0.082	0.084	0.037	0.07	0.083	0.061	0.037	0.092	0.502	0.083	0.092	0.109	0.22	0.08		0.117	0.112	0.239	0.223	0.275	0.197	0.312	0.172
FA 28:7	0.323	0.28	0.225	0.172	0.227	0.226	0.199	0.243	0.467	0.33	0.212	0.33	0.307	0.247		0.133	0.333	0.243	0.596	0.266	0.421	0.523	0.297
FA 30:1	0.02	0	0.04	0.065	0.215	0.011	0.022	0.041	0.035	0.009	0.02	0.108	0.007	0.025		0.026	0.022	0.042	0.022	0.012	0.024	0.082	0.062
FA 32:0	0.062	0.011	0.031	0.206	0.036	0.005	0.023	0.014	0	0.014	0.036	0.108	0.019	0.067		0.051	0.037	0.06	0.096	0.109	0.081	0.116	0.154
FA 32:1	0.103	0.078	0.186	0.299	0.484	0.083	0.12	0.187	0.233	0.112	0.134	0.372	0.081	0.137		0.121	0.101	0.119	0.116	0.159	0.166	0.278	0.316
FA 33:1	0.016	0.011	0.039	0.078	0.065	0.021	0.024	0.046	0.039	0.016	0.029	0.08	0.02	0.03		0.036	0.067	0.035	0.062	0.148	0.146	0.106	0.156
FA 34:0	0.04	0.003	0.014	0.061	0.015	0.004	0.012	0.008	0.008	0.011	0.032	0.035	0.005	0.025		0.03	0.028	0.035	0.043	0.053	0.034	0.061	0.079
FA 34:1	0.172	0.146	0.204	0.467	0.315	0.13	0.134	0.248	0.573	0.127	0.182	0.381	0.194	0.189		0.288	0.162	0.116	0.141	0.303	0.267	0.434	0.596
FA 35:1	0.013	0.008	0.012	0.063	0.017	0.01	0.009	0.012	0.039	0.008	0.011	0.028	0.016	0.016		0.024	0.036	0.019	0.039	0.092	0.076	0.081	0.092
FA 36:1	0.06	0.046	0.067	0.353	0.084	0.042	0.052	0.073	0.277	0.046	0.07	0.14	0.083	0.107		0.104	0.075	0.062	0.069	0.191	0.115	0.256	0.231
FA 38:1	0.013	0.009	0.012	0.03	0.01	0.01	0.012	0.021	0.088	0.01	0.007	0.027	0.027	0.012		0.023	0.006	0.009	0.003	0.027	0.012	0.028	0.017
FA 38:2	0.002	0	0.003	0.043	0.003	0.001	0.005	0.001	0.006	0.001	0.003	0.012	0.002	0.011		0.005	0.002	0.004	0.004	0.013	0.008	0.021	0.013
FA 44:8	0.08	0.222	0.299	0.035	0.192	0.229	0.207	0.178	0.069	0.315	0.361	0.326	0.137	0.18		0.013	0.03	0.011	0.013	0.016	0.044	0.043	0.041
HBMP 52:1|HBMP 16:0_18:0_18:1	0.134	0.154	0.094	0.032	0.112	0.113	0.081	0.13	0.332	0.119	0.093	0.094	0.175	0.092		0.063	0.054	0.061	0.065	0.101	0.101	0.17	0.087
HBMP 52:2|HBMP 16:0_18:0_18:2	0.112	0.117	0.11	0.037	0.151	0.154	0.095	0.147	0.391	0.126	0.091	0.118	0.193	0.089		0.087	0.1	0.093	0.106	0.111	0.184	0.298	0.164
HBMP 52:3|HBMP 16:0_18:1_18:2	0.194	0.212	0.172	0.056	0.163	0.143	0.132	0.18	0.779	0.182	0.126	0.143	0.277	0.113		0.156	0.136	0.142	0.187	0.259	0.271	0.325	0.212
HexCer 29:1;O2	0.723	1.043	1.151	0.79	1.096	0.814	1.352	1.445	1.166	1.334	1.664	1.734	1.077	1.187		0.386	0.696	0.797	1.431	0.871	1.222	0.964	0.96
HexCer 34:1;O2	0.634	0.607	0.361	0.389	0.208	0.076	0.101	0.276	3.331	0.711	0.485	1.052	0.752	0.41		0.13	0.177	0.202	0.656	0.646	0.183	1.009	0.132
HexCer 36:0;O2	0.152	0.204	0.086	0.047	0	0	0	0.009	0	0.151	0.067	0.202	0.149	0.06		0	0	0.001	0.153	0.142	0	0.022	0
HexCer 36:0;O2/18:0;O2|HexCer 18:0	0.185	0.215	0.053	0.025	0	0	0	0.014	0	0.204	0.062	0.183	0.193	0.064		0	0	0	0.072	0.108	0	0.011	0
HexCer 36:0;O;O2/15:0;O3|HexCer 21:0	0.15	0.127	0.04	0.024	0.004	0.001	0.001	0.012	0	0.093	0.034	0.102	0.137	0.048		0.014	0.006	0.006	0.091	0.107	0	0.02	0.001
HexCer 36:1;O2	5.504	6.353	2.753	1.395	0.337	0.133	0.076	1.056	0	5.358	2.113	5.26	6.184	2.147		0.176	0.239	0.32	3.225	4.229	0.172	0.867	0
HexCer 36:1;O2/18:0;O2|HexCer 18:1	2.396	3.055	1.542	0.746	0.844	0.568	0.589	1.312	0.359	2.859	1.515	2.788	3.179	1.382		0.411	0.396	0.59	1.598	1.731	0.687	0.931	0.478
HexCer 36:1;O3	1.973	1.843	0.472	0.433	0.031	0.012	0	0.123	0	1.308	0.441	1.382	1.77	0.52		0.139	0.027	0.06	1.276	1.261	0	0.231	0
HexCer 38:0;O2	0.51	0.54	0.22	0.104	0.007	0.002	0.002	0.065	0	0.421	0.18	0.439	0.474	0.166		0.007	0.015	0.011	0.363	0.437	0.001	0.097	0
HexCer 38:0;O3	1.181	1.094	0.482	0.218	0.032	0.003	0.007	0.17	0.002	0.906	0.378	0.86	1.071	0.395		0.038	0.057	0.055	1.003	1.141	0.016	0.294	0
HexCer 38:1;O2	5.557	6.613	2.531	1.705	0.337	0.103	0	1.095	0.482	5.242	2.234	5.193	6.064	2.053		0.269	0.575	0.28	3.616	5.08	0.203	1.222	0.241
HexCer 38:1;O3	9.739	11.974	5.153	2.567	0.75	0.249	0.139	2.49	0.062	8.804	3.665	8.785	10.18	4.152		0.584	0.675	0.509	8.137	8.899	0.7	1.977	0
HexCer 39:0;O3	0.137	0.114	0.045	0.019	0.001	0	0	0.009	0	0.099	0.032	0.095	0.108	0.035		0	0.001	0.001	0.064	0.113	0	0.004	0
HexCer 40:0;O2	2.685	3.16	1.414	0.603	0.09	0.031	0.032	0.435	0.017	2.366	1.18	2.598	2.602	0.951		0.074	0.132	0.093	2.223	2.425	0.06	0.705	0.007
HexCer 40:0;O3	30.547	34.256	16.015	7.162	1.6	0.478	0.446	5.508	0.031	25.738	11.391	24.86	27.45	12.568		1.285	1.907	1.587	27.422	30.051	1.057	9.06	0.059
HexCer 40:1;O2	25.071	34.577	14.704	7.15	1.809	0.653	0.655	5.26	3.48	24.34	10.741	23.926	26.365	11.206		1.185	1.339	1.06	17.27	21.893	1.134	5.617	0.05
HexCer 40:1;O3	80.671	96.141	41.332	18.648	6.552	2.294	1.947	18.016	2.746	73.004	29.271	64.665	75.975	32.843		5.18	5.352	4.704	60.887	71.008	4.841	16.589	0.186
HexCer 41:0;O2	1.716	2.148	1.324	0.697	0.127	0.055	0.037	0.387	0.008	1.809	1.159	2.161	1.769	0.758		0.03	0.388	0.184	1.653	1.854	0.18	0.796	0.304
HexCer 41:0;O3	3.679	3.768	2.017	0.881	0.207	0.071	0.061	0.712	0	3.035	1.37	3.53	3.214	1.289		0.258	0.225	0.265	2.762	3.569	0.124	1.164	0
HexCer 41:1;O2	13.045	17.771	9.267	4.623	1.483	0.646	0.556	3.599	1.004	14.341	6.978	14.977	14.412	6.129		1.151	1.335	1.043	7.938	11.617	1.148	3.601	0.662
HexCer 41:1;O3	18.279	21.765	12.697	6.173	2.918	1.259	1.023	6.348	5.154	18.061	8.975	17.44	19.701	8.799		3.4	2.493	2.172	14.447	19.111	2.374	5.674	0.433
HexCer 41:2;O2	19.112	22.589	13.789	6.993	3.18	1.403	1.089	6.487	0.604	19.289	9.809	18.641	20.278	9.82		3.325	3.007	2.428	15.886	20.311	2.864	6.703	0.747
HexCer 41:2;O3	0.312	0.332	0.155	0.079	0.029	0.012	0.003	0.083	0.021	0.289	0.112	0.288	0.326	0.112		0.046	0.019	0.011	0.194	0.279	0.015	0.055	0
HexCer 42:0;O2	24.432	35.431	14.983	5.811	1.103	0.354	0.37	4.912	0	22.935	12.406	27.582	25.912	9.893		0.655	0.958	0.822	16.897	18.584	0.678	5.195	0.058
HexCer 42:0;O3	22.642	26.038	13.676	5.593	1.672	0.604	0.537	5.541	0.144	20.697	10.538	21.597	21.776	10.226		1.149	1.641	1.603	20.37	19.264	1.491	7.182	0.078
HexCer 42:1;O2	131.134	189.54	88.818	38.496	12.041	4.677	4.032	40.893	10.523	139.589	70.335	145.149	150.866	67.642		7.512	8.985	6.927	91.369	104.511	8.771	30.23	0.837
HexCer 42:1;O3	142.588	188.984	97.405	41.283	20.091	8.745	7.318	52.51	2.951	145.969	68.694	138.778	154.838	72.427		17.36	16.692	15.485	125.672	134.178	20.64	49.017	1.6
HexCer 42:2;O2	137.479	184.628	94.462	40.969	18.393	8.43	6.766	50.491	2.943	141.275	66.423	136.424	147.138	69.809		15.86	15.787	14.976	122.067	130.104	19.507	47.857	1.751
HexCer 42:2;O3	20.95	24.191	11.586	5.966	2.333	0.824	0.583	6.148	0.213	19.846	7.911	18.613	20.688	9.069		2.444	2.224	2.009	19.642	19.304	1.61	6.567	0.246
HexCer 42:2;O;O2/24:1;O3|HexCer 18:1	12.819	13.813	5.752	2.522	0.809	0.386	0.342	3.069	0.159	11.345	2.931	10.372	12.316	4.639		0.769	0.906	0.86	9.639	10.728	0.629	2.675	0.053
HexCer 42:3;O2	19.557	20.735	10.055	5.142	2.195	0.761	0.71	5.409	0.909	16.889	7.238	16.328	18.647	8.18		2.117	2.042	1.827	17.874	17.444	2.088	5.638	0.429
HexCer 42:3;O3	0.57	0.535	0.244	0.147	0.039	0.019	0.013	0.115	0.003	0.439	0.2	0.454	0.509	0.207		0.101	0.08	0.125	0.621	0.719	0.086	0.18	0.005
HexCer 43:1;O2	5.908	8.444	3.834	2.685	0.407	0.23	0.395	1.395	0.135	6.32	3.041	6.227	6.523	2.065		0.366	0.781	0.438	2.54	4.215	0.071	0.627	0.389
HexCer 43:1;O3	5.683	6.901	3.347	1.321	0.763	0.293	0.212	1.539	0.066	5.275	2.615	5.16	5.62	2.24		0.659	0.475	0.547	3.682	4.924	0.611	1.355	0
HexCer 43:2;O2	2.379	2.525	1.433	1.068	0.244	0.082	0.14	0.597	0.006	2.39	1.149	2.427	2.293	1.068		0.166	0.573	0.323	2.076	2.473	0.226	0.888	0.383
HexCer 44:1;O2	2.56	4.338	1.57	0.788	0.159	0.063	0.017	0.723	0.336	2.669	1.387	2.7	3.215	1.093		0.128	0.151	0.045	1.111	1.822	0.045	0.36	0
HexCer 44:1;O3	5.881	8.816	3.093	1.033	0.405	0.149	0.129	1.457	0.206	5.998	2.26	5.359	6.628	2.438		0.274	0.21	0.212	3.303	4.511	0.124	0.869	0
HexCer 44:2;O2	5.812	8.362	2.873	1.114	0.4	0.111	0.114	1.371	0.194	5.955	2.329	5.081	6.464	2.374		0.316	0.459	0.358	3.606	4.86	0.315	1.384	0.027
LPA 16:0	0.07	0.095	0.09	0.063	0.096	0.056	0.071	0.09	0.19	0.103	0.072	0.088	0.181	0.087		0.067	0.073	0.054	0.069	0.118	0.135	0.096	0.119
LPA 16:1	0.005	0.006	0.005	0.007	0.014	0.006	0.005	0.007	0.022	0.007	0.005	0.005	0.036	0.007		0.019	0.013	0.008	0.009	0.024	0.024	0.015	0.028
LPA 18:0	0.054	0.072	0.059	0.027	0.026	0.03	0.033	0.043	0.154	0.107	0.034	0.068	0.045	0.033		0.013	0.022	0.029	0.056	0.037	0.031	0.035	0.03
LPA 18:1	0.029	0.034	0.017	0.019	0.02	0.014	0.011	0.021	0.042	0.028	0.02	0.029	0.042	0.026		0.035	0.028	0.027	0.031	0.042	0.033	0.051	0.056
LPA 18:2	0.006	0.007	0.003	0.006	0.005	0.004	0.003	0.004	0.023	0.005	0.004	0.007	0.01	0.005		0.016	0.013	0.014	0.01	0.015	0.016	0.022	0.023
LPA 22:6	0.017	0.018	0.02	0.01	0.011	0.014	0.014	0.018	0.029	0.034	0.011	0.023	0.016	0.01		0.005	0.01	0.016	0.022	0.011	0.014	0.015	0.011
LPC 16:0/0:0	34.289	53.24	59.268	27.77	42.247	26.894	45.308	60.14	101.004	70.83	44.715	61.873	48.21	36.681		20.065	34.719	33.759	62.136	57.801	56.965	48.024	39.277
LPC 16:1/0:0	0.95	2.013	2.433	1.056	1.081	0.949	1.634	1.999	1.124	3.316	1.385	2.131	1.419	1.365		0.552	1.105	0.896	3.011	2.282	2.238	1.601	1.72
LPC 17:0/0:0	0.778	1.219	1.222	0.579	0.895	0.618	0.877	1.327	2.64	1.529	0.89	1.421	0.993	0.746		0.628	0.809	1.265	1.17	1.179	1.227	1.315	0.94
LPC 17:1/0:0	0.118	0.238	0.263	0.106	0.141	0.115	0.179	0.254	0.179	0.352	0.172	0.273	0.168	0.137		0.049	0.079	0.13	0.163	0.142	0.146	0.111	0.117
LPC 18:0	3.037	4.429	3.874	1.963	3.557	2.324	2.945	4.91	11.653	4.582	2.914	4.073	4.178	2.474		2.526	3.594	3.497	5.133	6.278	5.205	4.844	4.091
LPC 18:1/0:0	7.67	12.291	11.22	5.515	7.722	5.754	7.433	10.976	18.353	15.856	8.195	13.163	9.9	6.858		4.234	6.186	8.67	14.933	13.982	10.032	9.38	8.518
LPC 18:2/0:0	8.594	10.884	10.013	7.079	9.268	6.004	7.438	12.091	20.901	11.794	8.654	10.712	9.822	7.081		8.449	10.778	15.605	16.469	15.274	13.66	18.616	13.578
LPC 18:3/0:0	0.164	0.277	0.319	0.17	0.197	0.151	0.2	0.279	0.328	0.433	0.22	0.304	0.198	0.186		0.148	0.309	0.567	0.633	0.412	0.622	0.402	0.382
LPC 19:0/0:0	0.298	0.453	0.419	0.228	0.4	0.211	0.287	0.608	1.173	0.43	0.336	0.57	0.473	0.292		0.278	0.25	0.389	0.387	0.461	0.391	0.407	0.327
LPC 19:4	0.173	0.434	0.561	0.21	0.158	0.236	0.381	0.435	0.172	0.735	0.301	0.634	0.276	0.247		0.123	0.221	0.745	0.983	0.294	0.651	0.415	0.413
LPC 20:0/0:0	0.743	0.999	0.973	0.496	1.042	0.525	0.753	1.407	2.753	1.089	1.05	1.384	1.243	0.923		0.382	0.188	0.245	0.391	0.438	0.305	0.313	0.236
LPC 20:1/0:0	0.189	0.324	0.294	0.154	0.252	0.132	0.197	0.369	0.696	0.324	0.212	0.348	0.285	0.196		0.1	0.102	0.157	0.219	0.262	0.159	0.154	0.16
LPC 20:2/0:0	0.13	0.253	0.261	0.105	0.126	0.126	0.14	0.234	0.436	0.465	0.127	0.278	0.148	0.122		0.026	0.048	0.133	0.211	0.193	0.111	0.082	0.069
LPC 20:3/0:0	0.737	1.383	1.532	0.807	0.789	0.677	1.041	1.317	1.83	2.236	0.849	1.22	1.023	0.718		0.46	0.981	1.029	2.097	2.249	1.555	1.798	1.674
LPC 20:4/0:0	4.762	11.651	15.086	4.991	4.995	5.822	8.473	9.71	10.964	20.063	6.601	11.74	6.255	5.531		1.963	4.678	7.752	11.973	7.672	8.859	7.583	7.407
LPC 20:5	0.101	0.167	0.186	0.12	0.086	0.082	0.117	0.167	0.265	0.296	0.094	0.155	0.128	0.078		0.055	0.16	0.17	0.418	0.263	0.28	0.15	0.218
LPC 22:0	0.278	0.405	0.254	0.179	0.212	0.116	0.197	0.322	0.447	0.47	0.307	0.518	0.408	0.247		0.071	0.078	0.09	0.246	0.243	0.118	0.124	0.071
LPC 22:1	0.056	0.077	0.055	0.03	0.05	0.018	0.033	0.08	0.157	0.089	0.042	0.091	0.077	0.044		0.016	0.016	0.02	0.046	0.053	0.019	0.02	0.014
LPC 22:4/0:0	0.243	0.62	0.727	0.185	0.234	0.299	0.449	0.474	0.257	1.106	0.341	0.741	0.31	0.264		0.082	0.123	0.303	0.407	0.204	0.268	0.195	0.178
LPC 22:5	1.436	3.14	3.879	1.05	1.33	1.676	2.394	2.824	1.208	5.712	1.811	3.959	1.792	1.512		0.556	1.559	1.733	5.27	1.831	3.653	1.881	2.294
LPC 22:6/0:0	8.42	13.065	14.63	4.48	7.503	8.816	9.635	13.458	14.025	21.671	6.89	15	9.874	6.52		3.314	4.103	8.693	12.464	9.527	8.5	5.936	6.447
LPC 24:6	0.007	0.011	0.008	0.001	0.004	0.007	0.006	0.009	0.02	0.014	0.004	0.008	0.009	0.004		0.004	0.003	0.012	0.008	0.006	0.005	0.005	0.006
LPC O-16:1	0.356	0.722	0.716	0.24	0.395	0.335	0.55	0.602	0.82	0.8	0.399	0.632	0.555	0.368		0.227	0.252	0.238	0.463	0.459	0.402	0.373	0.33
LPE 14:0	0.005	0.011	0.015	0.005	0.005	0.008	0.009	0.012	0.002	0.022	0.008	0.016	0.008	0.007		0.001	0.004	0.004	0.016	0.007	0.011	0.005	0.007
LPE 16:0	3.332	6.913	17.391	2.971	3.291	4.876	6.26	7.66	8.41	13.594	4.533	8.751	4.423	3.996		1.504	3.198	3.883	12.932	5.716	7.127	4.236	5.151
LPE 16:1	0.117	0.234	0.527	0.149	0.121	0.125	0.214	0.259	0.283	0.471	0.147	0.297	0.167	0.163		0.038	0.102	0.092	0.7	0.199	0.256	0.187	0.192
LPE 17:0	0.222	0.362	0.695	0.127	0.173	0.289	0.268	0.388	0.478	0.645	0.237	0.478	0.263	0.197		0.188	0.194	0.405	0.641	0.29	0.365	0.401	0.35
LPE 17:1	0.029	0.057	0.126	0.024	0.032	0.033	0.046	0.056	0.059	0.089	0.03	0.063	0.035	0.027		0.011	0.017	0.031	0.073	0.032	0.037	0.028	0.031
LPE 18:0	15.884	24.099	37.665	7.514	11.712	20.162	17.069	23.451	36.986	36.8	12.822	23.522	20.014	12.638		9.797	10.208	17.187	36.269	15.464	18.516	19.365	19.778
LPE 18:1	4.374	6.888	8.343	2.045	3.291	2.8	3.413	5.122	12.492	9.589	2.917	6.824	5.18	3.145		2.191	2.593	6.738	15.421	5.601	5.315	6.877	5.324
LPE 18:2	1.714	2.72	4.113	0.958	1.211	2.002	1.762	2.158	3.459	4.095	1.387	2.376	2.086	1.324		2.7	2.333	5.104	7.86	2.968	3.938	6.275	4.813
LPE 18:3	0.03	0.058	0.103	0.026	0.028	0.039	0.04	0.057	0.057	0.105	0.029	0.067	0.041	0.031		0.041	0.085	0.246	0.421	0.102	0.225	0.179	0.161
LPE 20:3	0.095	0.208	0.421	0.077	0.087	0.122	0.145	0.175	0.236	0.359	0.111	0.202	0.125	0.1		0.083	0.104	0.228	0.514	0.189	0.244	0.259	0.264
LPE 20:4	1.69	3.415	5.688	1.303	1.222	2.386	1.992	2.428	15.478	5.311	1.329	2.697	2.208	1.421		1.412	1.264	2.879	5.999	1.95	2.618	3.962	3.427
LPE 20:5	0.022	0.035	0.054	0.015	0.015	0.032	0.024	0.031	0.202	0.063	0.018	0.031	0.033	0.017		0.026	0.039	0.064	0.207	0.042	0.098	0.08	0.104
LPE 22:1	0.02	0.04	0.048	0.009	0.014	0.011	0.015	0.025	0.014	0.057	0.019	0.04	0.028	0.022		0.008	0.006	0.023	0.035	0.016	0.011	0.014	0.014
LPE 22:3	0.071	0.137	0.255	0.072	0.077	0.064	0.09	0.128	0.208	0.241	0.072	0.106	0.092	0.066		0.04	0.086	0.09	0.273	0.227	0.148	0.152	0.152
LPE 22:4	0.294	0.85	1.798	0.307	0.317	0.432	0.617	0.708	0.428	1.473	0.433	1.01	0.431	0.418		0.137	0.282	0.941	1.926	0.494	0.965	0.516	0.574
LPE 22:5	2.246	5.131	8.717	1.522	1.763	2.821	3.564	3.808	2.203	7.878	2.501	5.259	2.606	2.181		1.027	2.403	3.864	12.123	2.231	6.105	4.148	4.646
LPE 22:6	15.414	24.366	48.049	9.201	12.922	19.953	20.398	26.315	34.49	42.881	13.953	27.904	19.731	13.499		9.005	11.435	23.209	49.3	19.386	24.224	19.938	21.912
LPE O-16:1	2.146	5.047	9.116	1.515	2.049	2.773	3.251	3.877	7.413	7.205	2.601	4.799	3.071	2.184		0.66	1.317	1.423	5.631	2.497	2.839	2.038	2.43
LPE O-17:1	0.116	0.27	0.454	0.074	0.1	0.118	0.165	0.197	0.373	0.362	0.131	0.281	0.159	0.114		0.047	0.073	0.094	0.232	0.116	0.121	0.108	0.108
LPE O-17:2	0.017	0.04	0.038	0.008	0.005	0.006	0.008	0.013	0.015	0.042	0.009	0.027	0.019	0.013		0.003	0.002	0.004	0.021	0.012	0.004	0.004	0.003
LPE O-18:1	2.721	5.771	7.731	1.258	1.684	2.073	2.525	3.417	7.039	7.565	2.478	5.182	3.779	2.256		0.668	0.868	1.137	3.752	2.052	1.41	1.414	1.242
LPE O-18:2	2.315	4.913	4.607	0.951	0.826	0.84	1.121	1.891	3.766	5.509	1.551	3.896	3.138	1.818		0.617	0.725	0.805	4.054	2.434	0.979	1.305	1.205
LPE O-18:3	0.186	0.401	0.321	0.08	0.064	0.061	0.085	0.139	0.446	0.417	0.107	0.27	0.223	0.127		0.123	0.128	0.174	0.415	0.319	0.16	0.181	0.149
LPE O-20:2	0.034	0.063	0.065	0.014	0.014	0.02	0.019	0.031	0.069	0.076	0.021	0.052	0.043	0.026		0.009	0.008	0.012	0.038	0.022	0.009	0.011	0.01
LPE P-16:1	3.244	6.704	12.12	2.407	2.83	3.804	4.693	5.382	11.957	10.434	3.971	7.199	4.286	3.307		0.997	2.109	2.166	8.883	3.61	4.216	3.308	3.66
LPE P-16:2	0.287	0.581	1.228	0.265	0.27	0.363	0.505	0.599	0.771	1.151	0.387	0.734	0.37	0.345		0.13	0.312	0.337	1.153	0.483	0.583	0.388	0.455
LPE P-18:1	4.133	7.98	11.345	2.056	2.446	3.05	3.975	4.887	11.97	10.626	3.821	7.773	5.467	3.462		1.008	1.315	1.777	5.985	2.95	2.183	2.225	1.909
LPE P-18:2	4.943	9.18	9.078	2.201	1.958	2.412	2.75	4.32	8.981	11.225	3.484	8.063	6.385	3.922		1.692	1.911	2.345	9.531	5.027	2.767	3.631	3.163
LPE P-18:3	0.435	0.801	0.685	0.187	0.195	0.177	0.229	0.361	1.187	0.959	0.25	0.626	0.499	0.287		0.295	0.289	0.512	1.171	0.667	0.41	0.55	0.407
LPE P-20:1	0.129	0.189	0.273	0.073	0.086	0.114	0.095	0.136	0.389	0.259	0.096	0.19	0.151	0.099		0.038	0.042	0.057	0.149	0.071	0.046	0.066	0.051
LPE-N (FA)34:1|LPE-N (FA 18:0)16:1	0.955	1.455	3.13	0.912	1.161	0.759	1.448	1.658	0.25	1.605	1.333	1.556	1.282	1.234		0.386	1.248	0.668	3.316	2.06	2.323	1.198	1.744
LPE-N (FA)38:6|LPE-N (FA 16:0)22:6	0.005	0.011	0.013	0.002	0.006	0.013	0.012	0.007	0.008	0.006	0.004	0.005	0.015	0.004		0.007	0.003	0.003	0.004	0.005	0.004	0.003	0.003
LPE-N (FA)39:7|LPE-N (FA 17:1)22:6	0.404	0.461	0.996	0.282	0.709	0.345	0.552	0.833	0.722	0.502	0.471	0.594	0.497	0.398		0.227	0.383	0.385	0.733	0.568	0.684	0.504	0.482
LPG 16:0	0.061	0.073	0.054	0.044	0.057	0.071	0.038	0.084	0.197	0.105	0.056	0.072	0.1	0.067		0.026	0.024	0.024	0.044	0.044	0.049	0.067	0.044
LPG 18:0	0.044	0.052	0.034	0.022	0.039	0.041	0.022	0.054	0.105	0.053	0.042	0.043	0.067	0.04		0.015	0.009	0.01	0.014	0.021	0.015	0.023	0.015
LPG 18:1	0.166	0.198	0.135	0.095	0.133	0.119	0.087	0.168	0.319	0.191	0.15	0.175	0.232	0.143		0.119	0.083	0.075	0.115	0.166	0.135	0.261	0.133
LPG 18:2	0.051	0.046	0.027	0.019	0.032	0.029	0.017	0.036	0.177	0.042	0.035	0.039	0.066	0.03		0.102	0.047	0.047	0.042	0.062	0.056	0.143	0.067
LPG 20:2	0.006	0.008	0.008	0.003	0.005	0.005	0.004	0.007	0.014	0.011	0.006	0.008	0.008	0.005		0.003	0.002	0.003	0.004	0.004	0.004	0.006	0.003
LPG 20:3	0.01	0.011	0.01	0.006	0.01	0.007	0.006	0.01	0.028	0.013	0.011	0.013	0.016	0.009		0.006	0.005	0.004	0.007	0.011	0.01	0.016	0.01
LPG 20:4	0.023	0.023	0.018	0.013	0.023	0.014	0.013	0.022	0.099	0.025	0.02	0.026	0.037	0.016		0.008	0.008	0.006	0.012	0.019	0.017	0.022	0.012
LPG 22:4	0.009	0.011	0.008	0.006	0.008	0.005	0.005	0.008	0.011	0.011	0.008	0.01	0.014	0.007		0.001	0.002	0.002	0.006	0.007	0.005	0.006	0.004
LPG 22:5	0.02	0.02	0.015	0.01	0.018	0.011	0.009	0.015	0.037	0.019	0.014	0.02	0.032	0.013		0.002	0.007	0.003	0.018	0.015	0.016	0.015	0.01
LPG 22:6	0.047	0.038	0.033	0.02	0.035	0.02	0.016	0.033	0.358	0.041	0.028	0.039	0.079	0.024		0.007	0.014	0.013	0.036	0.049	0.035	0.029	0.024
LPI 16:0	0.522	0.531	0.357	0.256	0.325	0.286	0.241	0.415	9.557	0.868	0.253	0.53	0.676	0.307		0.269	0.325	0.27	0.786	0.516	0.52	1.165	0.461
LPI 18:0	6.794	9.957	8.669	3.755	4.884	5.931	5.406	7.493	114.8	15.706	5.283	9.613	9.107	5.475		4.007	5.177	5.276	8.963	6.849	7.388	10.561	6.26
LPI 18:1	0.333	0.371	0.289	0.29	0.198	0.178	0.182	0.234	3.878	0.592	0.233	0.435	0.401	0.282		0.283	0.347	0.326	0.699	0.675	0.471	1.044	0.507
LPI 20:3	0.42	0.441	0.447	0.138	0.227	0.307	0.245	0.348	5.245	0.873	0.224	0.407	0.581	0.185		0.507	0.33	0.389	0.673	0.525	0.57	1.405	0.656
LPI 20:4	3.029	3.865	4.021	1.465	2.035	2.518	2.279	2.952	24.782	7.825	1.983	4.242	3.518	1.868		1.706	2.018	2.964	4.26	2.612	3.343	4.756	2.564
LPI 22:4	0.09	0.121	0.105	0.042	0.057	0.069	0.058	0.087	0.291	0.208	0.058	0.125	0.126	0.044		0.032	0.031	0.064	0.081	0.046	0.062	0.109	0.049
LPI 22:5	0.167	0.343	0.401	0.063	0.089	0.296	0.123	0.377	0.662	0.802	0.042	0.459	0.079	0.093		0.187	0.325	0.349	0.745	0.055	0.588	0.774	0.244
LPI 22:6	0.589	0.531	0.629	0.225	0.501	0.519	0.387	0.664	8.724	1.171	0.35	0.719	0.86	0.293		0.249	0.21	0.453	0.509	0.387	0.404	0.619	0.303
LPS 16:0	0.149	0.261	0.34	0.11	0.118	0.157	0.242	0.332	3.488	0.552	0.183	0.353	0.175	0.186		0.061	0.159	0.082	0.254	0.253	0.195	0.201	0.172
LPS 18:0	5.942	7.04	4.934	2.206	2.703	2.842	3.148	4.543	33.292	7.989	2.976	5.327	4.916	2.913		1.305	2.128	2.358	4.461	3.693	2.719	3.395	2.147
LPS 18:1	3.537	4.51	1.455	0.682	0.406	0.302	0.28	1.131	2.419	4.69	0.801	2.615	3.15	1.339		0.295	0.367	0.551	2.215	2.121	0.432	0.888	0.258
LPS 20:3	0.132	0.085	0.071	0.035	0.062	0.052	0.073	0.069	0.246	0.067	0.053	0.084	0.071	0.056		0.01	0.022	0.027	0.064	0.041	0.039	0.023	0.027
LPS 22:4	0.133	0.221	0.212	0.092	0.077	0.086	0.13	0.155	0.121	0.319	0.099	0.245	0.12	0.087		0.034	0.088	0.233	0.261	0.124	0.197	0.149	0.077
LPS 22:5	0.437	0.678	0.668	0.197	0.276	0.337	0.417	0.498	0.676	0.992	0.302	0.675	0.377	0.247		0.142	0.393	0.462	0.969	0.351	0.73	0.697	0.438
LPS 22:6	2.064	2.019	2.354	0.833	1.244	1.543	1.622	2.309	4.969	3.636	1.022	2.199	1.769	0.993		0.611	0.921	1.465	1.988	1.508	1.657	1.781	1.076
LPS 24:0	0.527	0.791	0.24	0.108	0.08	0.039	0.036	0.235	0.135	0.685	0.193	0.511	0.648	0.262		0.031	0.03	0.035	0.193	0.264	0.022	0.057	0.019
MGDG 32:0|MGDG 16:0_16:0	0.347	0.528	0.236	0.159	0.081	0.037	0.024	0.236	0.166	0.503	0.207	0.509	0.435	0.221		0.05	0.039	0.083	0.679	0.419	0.082	0.176	0
MGDG 34:1|MGDG 16:0_18:1	0.58	0.837	0.279	0.153	0.03	0.005	0.002	0.153	0.019	0.635	0.304	0.671	0.652	0.298		0.008	0.007	0.012	0.622	0.546	0.009	0.131	0
MLCL 54:5|MLCL 18:1_18:2_18:2	0.111	0.1	0.044	0.008	0.037	0.054	0.02	0.051	0.816	0.083	0.017	0.036	0.105	0.033		0.08	0.046	0.066	0.088	0.105	0.041	0.088	0.064
MLCL 54:6|MLCL 18:2_18:2_18:2	0.161	0.146	0.036	0.022	0.056	0.178	0.055	0.077	1.691	0.08	0.033	0.038	0.191	0.054		0.43	0.212	0.275	0.269	0.26	0.244	0.338	0.391
NAE 18:0	1.028	0.485	1.403	10.454	0.45	0.274	1.345	0.643	1.301	1.215	3.04	2.546	0.976	6.595		0.406	0.766	0.765	1.075	1.99	1.393	3.026	2.483
NAE 18:1	0.719	0.405	1.163	8.943	0.41	0.266	1.067	0.577	0.94	1.032	3.401	2.567	0.778	5.855		0.317	0.548	0.507	0.887	1.73	1.256	2.404	2.14
NAE 19:1	0.303	0.438	0.436	0.36	0.394	0.337	0.492	0.496	0.543	0.524	0.561	0.649	0.382	0.423		0.214	0.417	0.499	0.772	0.494	0.653	0.572	0.586
NAE 21:1	0.394	0.324	0.262	0.219	0.358	0.166	0.221	0.249	3.156	0.355	0.278	0.323	0.466	0.244		0.449	0.185	0.391	0.396	0.318	0.302	0.592	0.281
PA 30:0|PA 14:0_16:0	0.141	0.234	0.148	0.12	0.239	0.158	0.14	0.23	0.182	0.227	0.222	0.295	0.347	0.317		0.029	0.072	0.024	0.141	0.116	0.134	0.12	0.09
PA 32:1|PA 16:0_16:1	0.254	0.357	0.175	0.268	0.266	0.171	0.166	0.291	0.386	0.306	0.25	0.437	0.448	0.367		0.133	0.194	0.055	0.311	0.319	0.234	0.309	0.235
PA 34:1|PA 16:0_18:1	1.049	1.137	0.482	0.506	0.641	0.497	0.317	0.694	1.934	0.908	0.597	1.167	1.346	0.745		0.652	0.457	0.229	0.67	1.121	0.468	0.84	0.579
PA 34:2|PA 16:0_18:2	0.534	0.572	0.207	0.653	0.394	0.255	0.171	0.351	2.242	0.423	0.343	0.692	0.681	0.48		0.604	0.529	0.29	0.652	0.733	0.448	1.064	0.641
PA 36:1|PA 18:0_18:1	4.266	5.546	2.301	1.373	0.735	0.393	0.341	1.283	3.897	3.831	2.049	3.877	4.744	2.033		0.863	0.679	0.662	4.062	4.675	0.814	1.925	0.374
PA 36:2|PA 18:1_18:1	0.791	0.872	0.412	0.314	0.226	0.106	0.129	0.295	1.616	0.649	0.432	0.764	0.891	0.421		0.494	0.335	0.383	0.851	0.894	0.403	0.926	0.354
PA 36:3|PA 18:1_18:2	0.194	0.189	0.061	0.23	0.144	0.091	0.051	0.1	0.683	0.124	0.104	0.23	0.234	0.157		0.401	0.243	0.175	0.255	0.369	0.154	0.555	0.335
PA 36:4|PA 16:0_20:4	0.51	0.581	0.264	0.623	0.416	0.199	0.245	0.392	2.302	0.522	0.336	0.856	0.52	0.436		0.208	0.365	0.223	0.522	0.517	0.358	0.653	0.36
PA 38:1|PA 20:0_18:1	0.209	0.243	0.077	0.036	0.003	0	0	0.018	0.003	0.189	0.054	0.148	0.198	0.075		0.002	0	0.002	0.104	0.179	0	0.013	0
PA 38:3|PA 18:0_20:3	0.231	0.278	0.212	0.149	0.186	0.107	0.127	0.196	0.984	0.233	0.22	0.28	0.28	0.181		0.261	0.223	0.164	0.335	0.43	0.298	0.508	0.277
PA 38:4|PA 18:0_20:4	0.638	0.675	0.461	0.484	0.439	0.27	0.299	0.482	13.794	0.579	0.425	0.652	0.72	0.442		0.352	0.417	0.375	0.659	0.795	0.49	0.947	0.53
PA 38:5|PA 16:0_22:5	0.321	0.354	0.156	0.318	0.295	0.165	0.177	0.284	0.885	0.301	0.214	0.463	0.44	0.279		0.162	0.334	0.163	0.49	0.418	0.384	0.577	0.323
PA 38:6|PA 16:0_22:6	0.823	0.85	0.442	0.518	0.891	0.569	0.519	0.951	3.7	0.838	0.622	1.022	1.438	0.709		0.246	0.38	0.276	0.568	0.842	0.558	0.544	0.46
PA 40:1|PA 22:0_18:1	0.887	1.055	0.338	0.171	0.033	0.01	0.005	0.12	0.018	0.783	0.252	0.608	0.823	0.29		0.014	0.025	0.018	0.511	0.678	0.007	0.132	0.001
PA 40:2|PA 18:1_22:1	0.15	0.168	0.07	0.036	0.002	0	0	0.008	0	0.138	0.037	0.139	0.174	0.055		0	0	0.005	0.121	0.136	0.003	0.006	0
PA 40:4|PA 18:0_22:4	0.23	0.517	0.41	0.21	0.259	0.128	0.238	0.274	0.748	0.404	0.403	0.457	0.278	0.266		0.229	0.258	0.314	0.465	0.392	0.542	0.568	0.294
PA 42:1|PA 24:0_18:1	1.829	2.447	0.958	0.457	0.11	0.049	0.031	0.368	0.004	1.815	0.744	1.732	1.967	0.73		0.085	0.104	0.065	1.202	1.508	0.086	0.336	0.009
PC 28:0|PC 14:0_14:0	3.693	6.24	7.07	2.796	7.941	5.278	7.425	10.547	1.619	10.648	9.458	11.138	9.926	7.509		0.745	2.062	1.161	4.836	2.975	5.414	2.779	2.49
PC 30:0|PC 14:0_16:0	40.964	55.56	53.04	24.7	53.454	34.887	48.254	70.689	32.028	67.824	53.621	65.863	75.82	46.739		9.098	22.935	13.862	47.693	37.684	47.612	24.103	25.709
PC 30:1|PC 14:0_16:1	7.978	14.015	17.237	7.586	15.266	11.625	20.229	23.854	2.973	22.655	20.88	21.878	20.576	17.054		3.33	9.469	3.552	15.947	13.562	19.302	11.264	11.006
PC 30:2	1.355	2.024	2.26	0.86	2.567	1.531	2.567	4.097	0.566	3.547	2.777	3.633	3.528	2.42		1.386	1.41	0.922	2.058	2.153	2.897	2.23	1.457
PC 31:0|PC 15:0_16:0	7.415	11.672	13.287	6.187	10.356	6.449	10.803	16.359	11.663	14.642	12.458	17.584	12.302	10.083		4.334	8.71	8.429	13.062	11.866	16.118	9.188	8.984
PC 31:1	1.601	2.75	3.068	1.565	2.342	1.729	2.849	3.557	0.037	3.576	3.27	4.269	3.131	2.497		0.804	2.011	1.454	3.02	2.582	3.712	2.179	2.119
PC 32:0|PC 16:0_16:0	270.028	344.986	380.045	184.236	315.079	210.262	316.636	454.57	1499.57	402.586	336.606	398.685	397.698	290.953		133.389	232.488	168.204	376.802	377.292	459.211	305.848	264.606
PC 32:1|PC 16:0_16:1	136.042	194.499	196.947	99.208	158.971	115.209	195.137	246.763	88.154	227.626	190.781	216.875	257	164.937		84.641	145.52	82.783	248.476	272.526	282.175	191.117	196.339
PC 32:2|PC 16:0_16:2	20.109	32.025	29.721	14.246	26.684	23.181	34.275	35.282	14.602	35.493	39.295	36.94	42.204	27.609		30.817	46.878	27.358	52.419	48.291	66.321	79.107	52.391
PC 33:1|PC 16:0_17:1	17.018	28.245	30.22	12.679	21.808	14.321	23.988	33.946	10.784	31.183	28.284	36.294	27.507	20.811		9.169	17.539	18.635	23.296	24.523	29.427	24.772	19.091
PC 34:0|PC 16:0_18:0	88.53	108.677	78.808	27.322	88.935	60.368	53.813	106.918	510.358	91.703	78.175	99.194	130.716	61.439		67.18	37.9	49.246	54.922	91.851	63.852	74.478	39.868
PC 34:1	0.012	0.158	0.299	0.184	0.367	0.207	0.313	0.026	0.442	0.186	0.244	0.188	0.257	0.128		0	0.276	0.13	0.141	0.018	0.3	0.339	0.203
PC 34:1|PC 16:0_18:1	1069.68	1428.09	1295.6	575.869	1061.45	725.402	974.591	1362.68	1704.99	1431.43	1200.65	1432.19	1514.86	954.636		676.305	1067.32	958.059	1656.94	1737.67	1875.65	1621.23	1258.95
PC 34:2	0.019	0.097	0.172	0.085	0.154	0.136	0.172	0.02	0.204	0.12	0.111	0.12	0.113	0.071		0	0.543	0.142	0.167	0.016	0.192	0.331	0.365
PC 34:2|PC 16:0_18:2	502.203	702.843	528.489	247.823	499.099	394.37	488.249	591.137	862.845	614.141	653.156	601.604	833.322	405.464		842.732	894.369	844.967	921.257	983.74	1258.78	1981.95	1105.87
PC 34:3|PC 16:0_18:3	33.113	45.761	37.507	20.195	32.763	32.078	39.999	45.072	48.159	47.67	48.745	45.589	61.96	31.599		112.128	116.174	96.598	112.353	105.174	155.332	204.085	128.322
PC 34:4|PC 14:0_20:4	26.407	54.228	59.593	22.466	49.298	42.263	59.827	75.014	14.084	86.456	72.468	70.654	64.37	50.93		26.089	38.39	25.322	48.36	41.954	64.263	57.689	42.599
PC 34:5	1.213	1.951	2.121	0.676	1.825	1.306	2.239	3.051	0.669	3.525	2.516	2.759	3.239	1.769		1.997	2.262	1.608	3.027	2.51	4.229	3.288	2.335
PC 34:6	0.178	0.272	0.347	0.104	0.35	0.182	0.31	0.513	0.076	0.454	0.303	0.464	0.535	0.304		0.17	0.246	0.204	0.429	0.36	0.544	0.265	0.224
PC 35:1|PC 16:0_19:1	54.459	74.535	63.423	25.31	50.645	32.922	40.67	68.127	70.332	77.682	55.964	75.042	77.294	44.454		38.047	40.573	54.693	53.152	71.622	70.988	79.819	44.69
PC 35:1|PC 17:0_18:1	54.042	73.96	62.852	25.037	50.146	32.564	40.186	67.232	69.63	77.013	55.347	74.246	76.55	44.005		37.757	40.147	54.199	52.644	71.125	70.264	79.219	44.303
PC 35:2|PC 17:0_18:2	10.233	15.515	12.852	6.229	11.264	8.291	9.839	13.383	13.201	12.538	14.644	15.059	15.395	8.814		26.05	22.094	30.339	18.103	19.851	26.864	57.73	26.984
PC 35:3	2.099	2.79	1.704	0.776	1.824	1.582	1.68	2.253	3.065	2.264	2.494	2.15	3.584	1.422		5.542	3.682	4.466	2.674	3.703	4.079	8.711	4.365
PC 35:4|PC 15:0_20:4	0.28	0.524	0.514	0.198	0.293	0.264	0.354	0.431	0.328	0.479	0.411	0.455	0.416	0.288		0.584	0.594	0.647	0.49	0.492	0.735	0.997	0.715
PC 35:6	116.476	137.115	163.393	80.759	151.884	140.824	186.373	230.51	334.622	180.106	189.441	196.513	205.201	144.663		114.154	148.495	103.667	157.83	192.687	220.759	157.092	155.989
PC 36:1|PC 18:0_18:1	552.54	578.84	321.216	154.583	325.775	258.113	196.76	392.354	1555.1	453.407	301.388	434.624	756.375	262.484		496.285	210.016	267.405	331.074	542.026	295.429	498.062	234.301
PC 36:2	0.006	0.066	0.086	0.039	0.103	0.08	0.138	0.008	0.123	0.133	0.057	0.051	0.06	0.051		0	0.397	0.063	0.079	0.005	0.12	0.094	0.162
PC 36:2|PC 18:0_18:2	594.302	621.714	394.802	254.627	523.971	429.695	320.128	547.841	1595.93	489.038	440.374	471.204	900.754	375.337		1371.92	676.341	741.157	623.643	944.991	772.686	1832.28	905.313
PC 36:3|PC 16:0_20:3	180.226	294.851	270.346	115.607	195.87	160.82	220.709	250.854	296.131	298.554	294.955	260.516	299.04	183.292		404.867	351.254	353.786	373.127	434.365	479.902	812.627	479.439
PC 36:4	0.016	0.122	0.351	0.251	0.347	0.243	0.285	0.03	0.498	0.144	0.301	0.225	0.256	0.097		0	0.282	0.109	0.129	0.017	0.187	0.382	0.179
PC 36:4|PC 16:0_20:4	794.65	1321.36	1298.18	543.407	947.573	756.618	1078.6	1420.71	1414.34	1555.43	1180.74	1330.56	1348.3	915.314		536.982	777.54	712.038	1016.9	1044.06	1270.95	1191.29	922.866
PC 36:5	62.373	106.458	115.239	52.054	80.2	80.73	128.635	147.99	81.178	153.132	134.659	122.502	132.168	96.76		96.927	138.136	106.534	158.591	124.838	205.033	224.722	160.18
PC 36:5|PC 16:1_20:4	62.972	107.465	116.276	52.56	80.982	81.348	129.592	149.151	81.98	154.25	135.704	123.635	133.156	97.526		97.608	139.088	107.495	159.969	125.387	206.674	226.023	161.413
PC 36:6	0.022	0.01	0.031	0.002	0.034	0.004	0.012	0.071	0	0.083	0.012	0.048	0.057	0.03		0.012	0.005	0.003	0.017	0.024	0.013	0.008	0.007
PC 36:6|PC 14:0_22:6	62.729	78.357	80.451	32.113	128.216	73.688	97.653	158.539	33.851	140.922	107.526	138.222	161.929	90.361		24.838	33.964	25.286	62.565	64.001	70.495	40.495	35.936
PC 36:7	0.848	1.28	1.548	0.475	1.606	0.797	1.421	2.472	0.576	2.219	1.324	1.998	2.55	1.219		0.716	0.565	0.439	1.042	1.209	1.216	0.77	0.638
PC 37:4|PC 17:0_20:4	0.96	2.027	2.473	0.834	1.471	1.054	1.758	2.225	3.204	2.02	2.027	2.37	1.42	1.354		0.808	1.476	2	1.604	1.527	2.284	2.036	1.648
PC 37:5	44.536	54.936	33.175	12.889	33.194	29.702	30.903	37.529	27.247	39.054	30.153	37.058	47.478	24.189		17.077	32.267	17.931	41.872	22.39	51.749	44.7	35.761
PC 37:6	274.818	279.364	204.802	88.968	250.024	207.144	200.501	309.994	270.564	257.352	205.573	238.787	404.105	180.794		212.415	180.314	170.888	202.586	284.175	258.941	279.185	214.829
PC 37:9	0.994	0.703	0.713	0.612	0.718	0.524	0.692	0.624	1.989	0.445	0.702	0.773	0.446	0.548		0.597	0.853	0.876	1.52	0.876	1.127	0.938	0.804
PC 38:3	123.914	138.061	90.596	39.745	108.379	88.97	69.885	113.592	332.563	119.677	84.872	90.009	200.281	70.332		204.805	90.196	97.274	90.09	174.441	117.849	323.646	147.895
PC 38:3|PC 18:0_20:3	125.216	139.346	91.719	39.718	109.614	90.075	70.406	115.542	337.039	120.831	85.803	91.076	202.351	71.436		206.791	91.141	98.329	91.317	177.199	120.117	326.471	149.388
PC 38:4	497.154	725.134	616.424	263.351	566.218	408.549	451.037	646.774	2246.8	668.169	533.617	630.103	748.07	429.615		483.376	428.07	460.467	517.327	650.749	594.829	889.903	520.189
PC 38:5	476.943	739.527	722.203	297.953	638.074	412.651	620.471	848.92	669.949	819.288	710.841	890.959	803.213	560.559		279.342	510.242	368.549	809.626	679.157	968.679	593.518	549.539
PC 38:5|PC 16:0_22:5	327.492	500.165	495.364	205.884	434.74	284.616	424.856	608.453	599.445	576.409	500.631	601.465	600.052	391.54		216.601	390.441	268.623	600.716	532.875	733.997	451.904	422.272
PC 38:6	0.015	0.237	0.426	0.244	0.403	0.495	0.556	0.037	0.738	0.287	0.307	0.294	0.379	0.172		0	0.403	0.108	0.14	0.02	0.322	0.416	0.144
PC 38:6|PC 16:0_22:6	1349.55	1474.53	1279.3	566.124	1595.81	1024.86	1273.35	1951.13	3085.59	1650.8	1329.45	1713.55	2236.62	1117.14		771.646	795.151	829.412	1162.56	1475.97	1321.95	1060.28	869.521
PC 38:7	112.375	139.397	145.638	61.945	179.527	125.71	187.684	283.973	128.061	236.131	173.658	192.494	263.408	148.547		104.873	135.518	107.65	177.684	230.52	222.26	175.833	147.947
PC 38:7|PC 16:1_22:6	115.207	143.328	150.1	64.466	183.033	128.72	192.604	289.572	133.828	241.446	178.752	197.454	268.694	152.076		109.251	142.583	114.273	185.749	237.099	231.975	183.09	154.914
PC 38:8	6.236	7.127	6.986	2.666	10.024	5.583	8.592	14.942	4.345	11.898	7.814	10.145	15.135	6.995		9.283	7.679	6.397	9.87	14.157	13.155	9.093	7.579
PC 39:0	0.034	0.004	0.04	0.027	0.135	0.031	0.047	0.037	3.115	0.033	0.303	0.119	0.01	0.168		0.242	0.604	0.44	0.229	0.401	0.456	0.395	0.567
PC 39:5|PC 17:0_22:5	4.797	8.143	9.069	3.486	6.735	3.949	6.677	9.783	4.831	8.474	8.864	11.312	7.292	5.905		3.972	8.108	6.833	10.304	7.323	13.38	9.92	7.852
PC 39:6|PC 17:0_22:6	29.823	31.628	27.269	10.864	37.515	20.585	25.24	44.648	28.487	31.716	27.44	41.183	43.385	22.167		19.826	15.082	25.15	19.689	30.195	24.376	21.417	16.036
PC 39:8	0.084	0.123	0.167	0.068	0.153	0.095	0.139	0.176	0.244	0.148	0.229	0.227	0.175	0.175		0.06	0.066	0.065	0.114	0.088	0.148	0.14	0.103
PC 39:9	2.151	2.72	3.017	1.745	3.833	2.772	3.828	5.858	2.033	4.487	3.349	3.985	4.762	3.268		3.633	4.479	6.684	6.538	6.293	9.462	8.2	6.089
PC 40:1	0	0.088	0.062	0.053	0.11	0.012	0.007	0.001	0.057	0.012	0.13	0.056	0.114	0.059		0	0.01	0.01	0.01	0.003	0.13	0.007	0.029
PC 40:10	0.167	0.199	0.206	0.059	0.273	0.154	0.203	0.344	0.168	0.259	0.258	0.357	0.334	0.18		0.178	0.245	0.228	0.381	0.416	0.497	0.269	0.256
PC 40:4|PC 18:0_22:4	83.445	91.374	47.173	16.71	70.288	51.222	41.715	78.395	218.259	61.071	39.144	55.298	121.781	35.638		67.037	26.566	35.713	26.241	50.294	35.689	60.655	29.143
PC 40:6	0.002	0.142	0.135	0.031	0.075	0.125	0.209	0.005	0.198	0.17	0.062	0.035	0.054	0.083		0	0.274	0.033	0.056	0.002	0.093	0.068	0.059
PC 40:6|PC 18:0_22:6	825.659	602.137	249.18	136.052	633.833	491.621	319.906	626.119	1480.23	405.042	246.873	358.01	1033.37	296.643		532.461	303.431	391.904	277.403	603.947	362.76	486.963	335.336
PC 40:7|PC 18:1_22:6	118.48	120.23	87.032	34.263	134.705	80.023	87.871	138.799	264.221	110.968	96.846	125.877	179.308	76.294		140.652	99.018	130.917	120.56	179.274	133.495	146.023	111.939
PC 40:8|PC 18:2_22:6	173.979	145.695	84.792	39.005	176.145	164.36	130.938	219.264	559.765	147.422	110.832	129.524	312.713	104.239		314.841	170.917	213.08	141.473	239.566	184.073	252.805	187.597
PC 40:9|PC 18:3_22:6	16.668	17.479	14.438	6.044	22.996	14.889	19.002	33.328	19.97	27.091	18.193	24.779	36.37	16.424		26.58	22.876	33.653	29.173	36.209	40.047	31.668	23.004
PC 41:10	0.085	0.21	0.116	0.102	0.358	0.159	0.189	0.321	0.318	0.322	0.494	0.302	0.536	0.367		0.079	0.129	0.08	0.149	0.263	0.312	0.333	0.178
PC 41:6|PC 19:0_22:6	0.759	0.459	0.191	0.092	0.789	0.594	0.346	0.725	1.32	0.288	0.192	0.284	0.913	0.213		1.164	0.49	0.784	0.269	1.01	0.537	0.797	0.604
PC 42:10|PC 20:4_22:6	17.629	20.28	16.585	6.108	23.936	19.184	18.989	35.241	83.015	29.049	17.904	24.216	39.776	17.23		17.322	12.864	13.987	13.036	23.079	16.534	16.664	13.697
PC 42:11	0.947	0.851	0.754	0.222	1.121	0.686	0.925	1.825	3.197	1.392	0.762	1.108	2.271	0.783		0.909	1.385	1.042	2.14	2.367	2.836	1.209	1.324
PC 42:3|PC 18:1_24:2	0.474	0.538	0.082	0.022	0.019	0.014	0.007	0.077	0.223	0.301	0.056	0.202	0.513	0.045		0.106	0.017	0.03	0.092	0.302	0.014	0.069	0.005
PC 42:6|PC 18:0_24:6	25.352	18.826	5.863	2.468	17.139	14.807	7.885	16.744	38.217	12.016	5.228	8.299	36.72	7.194		26.501	7.693	16.965	5.936	17.309	8.277	15.596	10.499
PC 42:7	3.848	3.787	2.476	0.924	3.882	2.471	2.427	3.893	8.075	2.927	2.449	3.35	5.124	2.125		4.534	2.063	4.073	2.366	4.353	2.532	3.597	2.763
PC 42:9|PC 20:3_22:6	4.924	5.986	4.898	2.038	5.355	4.376	5	6.908	14.417	6.082	5.33	6.802	8.351	4.483		4.23	3.9	3.984	5.471	6.45	5.917	5.171	4.675
PC 44:10	1.017	1.411	1.325	0.525	1.401	0.909	1.111	1.819	1.754	1.583	1.976	2.979	1.675	1.372		0.38	0.797	0.64	1.345	1.428	1.186	0.714	0.708
PC 44:11|PC 22:5_22:6	2.99	2.656	2.065	0.917	4.338	2.836	2.739	5.419	6.004	3.234	3.544	4.947	5.561	3.27		1.42	3.416	1.494	4.498	5.098	5.599	2.768	2.883
PC 44:12|PC 22:6_22:6	10.152	6.52	2.436	1.329	10.302	6.612	4.756	11.935	27.988	6.828	3.595	5.592	18.93	4.693		4.232	2.168	3.888	2.784	6.97	3.799	3.499	2.698
PC O-32:1	19.287	27.936	24.029	7.356	21.406	12.674	16.143	26.819	21.498	28.923	18.425	22.133	27.5	15.279		8.011	9.542	4.342	12.869	20.373	15.052	12.868	10.526
PC O-32:1|PC O-16:1_16:0	18.82	27.29	23.357	7.158	20.814	12.308	15.585	26.039	20.041	28.314	17.877	21.486	26.815	14.77		7.801	9.256	4.212	12.474	19.965	14.536	12.526	10.258
PC O-34:0	1.157	1.242	1.373	2.165	2.083	0.503	1.119	0.673	1.579	1.947	3.714	3.233	0.531	2.73		0.77	1.953	1.727	4.343	4.071	3.901	5.589	3.219
PC O-34:2	17.69	28.868	21.024	6.814	15.585	9.569	14.384	19.706	63.446	26.288	18.305	24.722	23.184	14.37		10.079	7.381	3.801	9.843	18.514	7.907	12.95	9.237
PC O-34:2|PC O-16:2_18:0	17.032	27.759	19.994	6.48	14.871	9.036	13.439	18.689	68.555	25.234	17.34	23.752	22.302	13.783		9.613	6.993	3.591	9.333	17.846	7.428	12.351	8.708
PC O-34:3|PC O-16:1_18:2	0.336	0.438	0.38	0.128	0.36	0.238	0.335	0.378	0.554	0.367	0.357	0.34	0.484	0.223		0.536	0.31	0.161	0.235	0.443	0.313	0.424	0.362
PC O-35:2	3.102	5.138	2.099	0.824	0.954	0.461	0.51	1.591	3.133	4.081	1.9	3.563	4.101	1.906		0.714	0.277	0.325	1.868	2.143	0.204	0.588	0.126
PC O-36:5	11.082	18.936	19.574	8.49	14.648	8.4	13.878	19.742	83.87	18.971	15.927	20.662	17.016	12.442		6.663	5.755	4.098	7.647	10.757	7.628	7.115	6.135
PC O-36:5|PC O-16:1_20:4	0.733	1.339	1.547	0.637	1.075	0.613	1.173	1.478	6.11	1.283	1.257	1.556	1.084	0.943		0.463	0.446	0.337	0.567	0.774	0.63	0.486	0.462
PC O-37:2	0.712	1.193	0.366	0.089	0.019	0	0.003	0.232	0.058	0.909	0.326	0.722	1.057	0.398		0	0	0	0.212	0.256	0	0	0
PC O-37:5	2.09	2.606	1.755	0.6	2.453	1.604	1.049	2.689	5.831	2.435	1.473	1.466	3.498	1.381		3.539	1.719	0.871	2.292	2.784	2.871	2.637	2.29
PC O-37:5|PC O-15:1_22:4	11.886	19.845	15.9	6.159	11.048	6.922	9.578	13.223	31.486	16.431	12.702	15.879	16.937	9.883		6.21	5.143	5.252	9.028	9.445	7.605	9.66	5.344
PC O-37:7	0.232	0.207	0.128	0.054	0.221	0.263	0.194	0.3	0.97	0.259	0.184	0.196	0.429	0.157		0.301	0.1	0.137	0.092	0.138	0.187	0.285	0.14
PC O-38:7	56.938	62.469	42.039	15.128	62.69	35.249	38.006	60.168	149.192	52.245	40.84	50.605	78.917	36.711		23.875	14.932	12.591	20.812	45.069	22.34	18.366	16.952
PC O-38:7|PC O-16:1_22:6	56.348	61.439	42.199	15.234	62.802	35.181	38.112	60.721	160.213	52.127	40.819	50.772	78.81	36.648		23.591	15.117	12.562	21.178	45.387	22.871	18.422	17.154
PC O-38:8	0	0.381	0.512	0.077	0.132	0	0.252	0.041	0	0.214	0	0	2.367	0.091		0	0	2.376	0	0.036	4.143	0.146	0
PC O-39:7|PC O-17:1_22:6	0.101	0.128	0.105	0.032	0.134	0.071	0.084	0.137	0.752	0.097	0.083	0.112	0.125	0.077		0.077	0.044	0.052	0.042	0.101	0.05	0.038	0.04
PC O-40:2	0.406	0.45	0.279	0	0.47	0.409	0.318	0.629	1.123	0.38	0.199	0.187	0.742	0.084		0.683	0.279	0.186	0.122	0.283	0.385	0.209	0.269
PC O-42:5	0.51	0.62	0.612	0.241	0.138	0.079	0.079	0.366	0.012	0.564	0.49	0.631	0.52	0.369		0.114	0.169	0.164	0.718	0.567	0.208	0.372	0.005
PC O-43:1	0.856	0.876	1.011	0.978	0.931	0.316	0.651	0.428	0.915	0.906	1.329	1.774	0.689	1.47		0.554	1.622	0.99	2.851	2.037	1.988	2.405	2.038
PC O-43:3	0	0	0.047	1.074	0.007	0.005	0.088	0.002	0	0.227	0.355	0	0	0.145		0	1.091	0.528	1.197	1.387	0.452	1.588	1.255
PC O-45:10	0.185	0.205	0.044	0.031	0	0	0	0	0	0.115	0.049	0.116	0.148	0.054		0	0	0.002	0.096	0.075	0	0.012	0
PC O-45:11	0.729	0.92	0.313	0.131	0.011	0.011	0.009	0.161	5.406	0.679	0.257	0.548	0.853	0.283		0.024	0.013	0.025	0.315	0.389	0.01	0.072	0.004
PC O-45:4	0.571	0.208	0.853	3.432	0.275	0.137	0.546	0.29	0.088	1.414	1.263	0.275	0.093	0.858		0.069	3.656	1.054	4.405	5.794	1.664	5.121	4.13
PE 30:0|PE 14:0_16:0	0.845	1.427	1.757	0.797	1.828	1.128	1.417	2.073	0.584	1.851	1.989	2.167	1.682	1.623		0.171	0.622	0.272	1.396	0.897	1.598	0.746	0.79
PE 32:0|PE 16:0_16:0	5.229	7.641	8.486	4.524	7.533	4.566	6.666	9.803	2.525	9.172	7.908	9.781	8.73	7.134		1.005	3.65	1.924	8.341	5.377	7.967	3.455	4.119
PE 32:1	4.334	6.879	7.746	6.891	6.871	5.013	7.791	8.886	6.678	6.969	10.393	10.883	7.278	8.916		2.796	6.903	1.928	11.048	8.823	11.095	9.975	9.312
PE 32:1|PE 16:0_16:1	3.428	6.291	7.085	4.433	4.764	3.628	6.25	7.737	4.026	7.151	7.626	8.082	6.716	6.272		1.918	5.202	1.586	8.964	7.654	9.11	7.635	6.516
PE 32:2|PE 14:0_18:2	0.98	1.406	1.399	0.939	1.417	0.938	1.231	1.715	0.929	1.45	1.799	1.998	1.773	1.615		1.022	1.844	0.691	2.368	2.368	2.668	3.379	2.085
PE 34:0	71.767	131.385	165.555	93.145	125.736	73.813	140.844	200.028	85.757	175.43	163.377	224.304	125.379	127.889		38.267	105.508	88.69	172.373	136.202	202.74	104.887	107.683
PE 34:1	71.126	107.238	69.375	50.748	47.164	25.778	35.289	63.365	83.231	91.962	80.877	110.56	87.906	60.662		23.694	49.443	30.506	120.174	101.547	81.007	89.09	53.436
PE 34:1|PE 16:0_18:1	39.97	59.441	41.246	27.435	25.982	14.964	24.571	37.506	55.209	52.191	44.045	59.603	50.151	34.424		14.887	29.934	17.712	69.535	60.781	50.054	51.01	30.84
PE 34:2	39.103	46.339	32.354	30.013	33.954	31.237	30.547	39.02	127.584	36.865	48.362	45.654	64.994	33.55		90.358	91.009	50.616	88.118	87.318	93.271	207.094	118.944
PE 34:2|PE 16:0_18:2	26.938	33.788	23.671	18.549	22.362	18.505	19.398	27.15	89.893	31.923	30.476	32.246	47.579	22.907		59.917	58.525	30.746	55.824	63.957	64.363	146.884	71.4
PE 34:3	10.294	14.583	12.321	14.398	17.316	10.329	14.546	18.203	31.315	19.471	22.539	26.218	20.317	19.153		16.188	23.136	11.135	27.904	25.487	31.69	51.896	27.248
PE 34:3|PE 16:0_18:3	3.938	5.43	5.604	4.606	5.336	3.323	5.058	6.585	10.738	5.801	6.93	7.355	6.506	5.827		6.506	9.862	4.837	12.856	11.102	15.213	21.872	11.679
PE 34:4	1.776	3.555	3.404	2.206	2.812	2.665	3.472	4.3	2.271	5.486	3.883	4.213	4.45	3.593		1.271	3.055	1.193	4.535	3.46	4.554	5.832	3.538
PE 34:4|PE 14:0_20:4	0.83	1.544	1.636	0.789	1.074	0.84	1.234	1.68	0.983	1.96	1.565	1.593	1.636	1.241		0.629	1.446	0.639	2.039	1.591	2.324	2.596	1.727
PE 35:1|PE 16:0_19:1	4.827	8.092	9.15	4.747	5.731	3.466	7.097	9.018	3.44	8.492	9.051	10.67	6.903	6.173		2.479	5.477	5.131	8.527	7.48	9.128	7.362	5.787
PE 35:1|PE 17:0_18:1	4.76	7.923	8.956	4.574	5.651	3.39	6.833	8.854	3.1	8.285	8.863	10.495	6.755	6.082		2.422	5.327	5.009	8.298	7.331	8.921	7.176	5.543
PE 35:2|PE 17:0_18:2	1.725	2.161	1.262	1.17	1.239	0.993	0.861	1.518	3.014	1.658	1.687	1.889	2.52	1.172		4.531	2.956	2.4	2.445	3.333	2.857	8.55	3.46
PE 35:3|PE 17:1_18:2	0.307	0.354	0.311	0.27	0.292	0.222	0.255	0.347	0.942	0.302	0.365	0.391	0.377	0.244		0.631	0.684	0.533	0.533	0.54	0.683	1.627	0.726
PE 36:1	221.728	312.184	180.476	107.79	116.714	58.468	79.988	151.51	233.953	253.467	164.939	251.393	278.059	147.957		81.647	89.869	84.58	248.536	279.48	138.347	190.401	81.246
PE 36:2	238.855	303.85	185.763	133.443	191.349	162.287	132.685	212.204	308.933	223.993	210.908	239.049	347.563	168.845		477.891	361.687	258.097	378.478	383.962	375.999	856.702	484.08
O3;O3|PE 18:0_18:2;PE 36:2	0.438	0.505	0.351	0.172	0.464	0.377	0.4	0.674	0.154	0.526	0.435	0.384	0.725	0.365		0.684	0.571	0.662	0.519	0.939	0.929	1.016	0.646
PE 36:2|PE 18:1_18:1	153.379	194.055	140.66	116.664	120.247	104.608	102.144	153.689	220.904	147.856	160.705	168.018	233.586	114.702		316.041	255.855	195.1	288.42	262.662	298.092	562.367	342.446
PE 36:3	40.019	41.906	22.886	26.134	42.331	25.391	24.385	36.553	194.933	34.928	33.57	41.948	62.874	29.44		122.061	75.36	72.038	85.233	96.078	83.325	243.92	108.945
PE 36:3|PE 18:1_18:2	24.438	24.931	15.281	14.303	22.526	13.674	13.022	20.384	114.985	21.774	20.978	22.416	36.995	15.919		82.18	50.073	53.471	54.833	62.297	53.067	178.796	79.966
PE 36:4	80.552	149.927	160.908	115.683	92.759	106.77	162.724	158.75	1176.62	180.92	173.81	157.98	154.741	128.368		100.56	167.657	93.65	209.065	166.968	225.597	297.059	236.854
PE 36:4|PE 16:0_20:4	57.369	101.757	103.988	64.868	56.907	56.329	84.572	102.868	917.219	136.646	98.452	103.159	106.413	76.356		61.78	99.809	53.863	121.66	112.979	133.698	186.693	132.936
PE 36:5	19.709	28.495	28.193	26.906	34.272	23.37	36.636	48.125	168.508	45.552	35.963	39.282	47.648	34.336		25.94	44.457	26.89	69.015	42.907	73.87	97.316	59.49
PE 36:5|PE 16:0_20:5	7.157	10.693	11.174	8.042	9.639	5.66	10.152	13.454	64.909	13.05	10.915	11.341	12.676	9.605		9.179	17.012	9.475	26.725	16.057	28.98	36.35	22.37
PE 36:5|PE 16:1_20:4	7.161	10.694	11.182	8.045	9.64	5.676	10.156	13.455	64.955	13.058	10.926	11.345	12.684	9.607		9.191	17.034	9.489	26.754	16.069	29.014	36.374	22.395
PE 36:6	13.673	22.559	32.654	17.269	24.319	20.451	35.811	44.594	5.468	45.006	37.66	42.519	35.094	33.957		4.102	16.98	7.443	26.532	24.787	35.27	15.614	15.859
PE 36:6|PE 14:0_22:6	5.329	8.699	11.804	5.426	7.693	5.638	9.372	13.365	2.976	13.205	11.594	12.64	10.839	9.257		1.554	6.443	2.62	9.879	9.787	13.157	5.785	6.194
PE 37:2|PE 18:1_19:1	1.086	1.843	1.948	1.693	1.604	1.136	1.773	2.13	1.763	1.621	2.56	2.152	1.663	1.411		2.829	3.783	4.254	3.485	2.557	4.525	7.398	4.866
PE 37:3|PE 17:0_20:3	0.112	0.22	0.15	0.053	0.075	0.103	0.123	0.184	0.064	0.118	0.199	0.179	0.222	0.106		0.512	0.452	0.483	0.265	0.351	0.547	0.953	0.564
PE 37:4|PE 17:0_20:4	3.768	5.601	4.388	2.742	3.827	3.43	3.747	5.026	35.408	5.23	4.583	5.245	5.941	3.814		7.311	4.946	5.014	5.91	6.479	6.336	14.282	7.23
PE 37:6	4.665	6.769	9.885	5.426	9.242	6.884	10.739	17.21	6.395	13.251	12.6	13.776	11.648	9.518		5.051	10.661	7.44	10.841	13.253	15.435	10.774	8.957
PE 38:2	95.247	169.29	154.641	89.555	130.263	90.553	123.469	157.029	95.743	146.104	185.065	184.662	151.562	107.838		221.297	256.775	305.209	228.166	218.965	324.413	633.922	308.707
PE 38:3	29.415	41.844	39.311	22.849	35.172	25.94	32.778	42.13	68.879	42.278	38.514	38.664	46.557	29.684		45.022	43.703	30.524	53.348	57.615	61.385	106.971	72.994
PE 38:4	683.174	1010.43	792.122	512.677	753.012	694.157	728.276	964.855	4321.69	937.378	718.946	807.495	1100.06	675.471		810.208	742.066	652.918	1009.34	926.853	1107.96	1812.46	1156.16
PE 38:4|PE 18:0_20:4	394.309	565.814	462.409	286.417	406.389	375.928	403.151	564.986	2836.21	521.816	425.127	441.373	661.276	391.618		526.143	459.577	411.468	614.183	563.285	677.972	1114.7	695.377
PE 38:5	123.889	177.277	163.951	127.483	176.225	118.079	178.059	218.327	1425.54	192.07	190.919	224.778	228.464	150.497		170.165	276.417	177.267	437.023	269.092	445.451	510.097	367.536
PE 38:5|PE 18:1_20:4	87.764	114.639	107.417	77.14	106.292	64.322	98.134	147.797	1130.28	153.958	111.93	140.931	167.658	92.081		138.174	204.482	136.509	321.396	202.885	359.149	430.16	270.427
PE 38:6|PE 16:0_22:6	596.025	815.41	1030.34	527.598	767.612	615.169	934.311	1168.64	1252.49	980.036	989.65	1084.86	970.024	782.536		488.731	829.658	507.584	1017.37	1177.81	1375.79	929.553	857.196
PE 38:7	70.798	99.217	140.923	104.862	159.153	90.703	185.896	264.038	140.743	198.693	153.475	169.848	191.938	158.446		46.472	112.95	57.173	206.538	183.883	223.636	165.921	124.443
PE 38:7|PE 16:1_22:6	29.175	40.221	54.667	32.53	51.004	24.391	53.572	83.019	52.36	59.726	47.229	52.795	60.291	44.848		17.089	43.245	20.716	79.673	74.647	85.998	62.996	47.843
PE 38:8|PE 16:2_22:6	0.36	0.49	0.696	0.496	0.627	0.417	0.652	1.023	0.233	0.79	0.66	0.743	0.897	0.643		0.858	1.91	0.846	2.399	2.234	2.613	2.51	1.849
PE 39:4|PE 19:0_20:4	2.85	4.858	4.745	2.199	3.37	2.85	3.95	4.703	11.552	5.688	5.007	5.181	5.28	3.401		4.147	4.583	4.342	4.848	4.645	5.968	7.15	5.79
PE 39:5|PE 17:0_22:5	1.445	2.93	3.068	1.584	2.155	1.478	2.562	3.256	2.543	3.425	3.608	4.098	2.786	2.333		2.505	4.614	2.787	5.672	4.068	7.862	7.755	4.708
PE 39:6|PE 17:0_22:6	25.266	26.597	24.557	12.131	26.503	19.153	21.213	37.204	29.987	30.324	26.581	35.249	38.854	20.918		27.684	24.095	23.951	25.416	39.038	32.485	36.853	25.977
PE 39:7	13.495	17.416	21.184	12.779	33.602	19.405	27.592	44.985	30.46	27.451	24.771	28.987	29.893	20.367		11.428	14.59	12.898	19.098	24.028	24.525	22.393	17.749
PE 39:8	1.618	2.759	3.658	1.792	3.954	1.815	4.183	7.606	0.945	5.159	2.7	3.235	4.994	2.614		1.076	1.653	1.186	2.458	3.016	3.483	1.331	1.496
PE 40:1|PE 22:0_18:1	14.086	24.292	8.952	4.603	1.526	0.656	0.617	4.788	0.902	21.476	9.892	17.746	17.434	9.156		1.197	1.497	1.019	9.981	12.24	1.088	3.434	0.434
PE 40:3|PE 18:0_22:3	13.685	18.575	17.818	9.028	21.608	16.687	17.344	22.58	29.974	17.567	18.611	15.806	23.965	12.96		26.984	19.261	18.435	18.772	25.468	26.7	50.342	30.304
PE 40:4	89.738	189.18	199.283	93.01	136.706	85.049	157.377	176.139	134.333	172.852	182.386	189.805	147.502	117.936		86.4	122.188	141.317	193.792	139.675	241.326	224.192	148.535
PE 40:4|PE 18:0_22:4	67.531	135.036	126.443	49.545	96.726	65.282	92.803	123.12	231.435	123.1	120.523	121.945	112.867	77.619		81.388	83.253	93.916	107.877	107.668	141.463	158.99	97.329
PE 40:5	93.81	190.696	254.67	112.201	153.556	117.706	219.077	226.141	93.061	185.33	247.905	248.03	164.297	165.15		141.85	363.03	176.141	508.673	238.596	621.655	479.276	393.328
PE 40:5|PE 18:0_22:5	66.333	119.086	163.042	71.189	97.092	72.4	154.715	149.733	71.193	124.844	160.021	164.889	111.903	111.038		97.107	232.194	115.589	321.933	138.619	385.746	283.059	256.39
O;O|PE 22:6_18:0;PE 40:6	1.291	1.555	0.879	0.405	0.978	0.196	0.469	1.133	1.056	1.824	1.466	1.639	2.29	1.072		0.535	0.551	0.229	1.022	1.65	1.41	0.876	0.468
PE 40:6|PE 18:0_22:6	1515.55	1758.22	1484.72	720.293	1616.39	1215.34	1386.82	2045.4	1793.62	1701.81	1436.56	1615.38	2275.09	1259.53		1138.32	1274.63	982.766	1517.95	1961.27	1850.63	1821.83	1382.81
PE 40:7	463.81	516.525	505.468	364.556	980.211	495.493	737.644	852.615	1489.32	499.813	645.557	728.234	788.204	472.388		564.839	636.883	858.469	1205.73	876.601	1079.61	1271.33	942.075
PE 40:7|PE 18:1_22:6	303.127	331.064	313.982	180.838	541.246	241.077	353.982	498.653	1073.43	327.717	319.34	408.068	494.687	257.343		351.273	385.045	452.961	621.11	602.426	666.28	812.724	530.094
PE 40:8|PE 18:2_22:6	199.711	229.68	208.555	90.854	216.062	159.355	202.623	287.484	200.075	235.755	200.823	205.342	312.548	170.001		303.376	326.522	326.773	353.7	441.585	482.61	548.101	357.358
PE 40:9	15.749	18.345	18.972	13.907	26.12	16.041	25.762	37.01	12.83	28.641	23.036	29.668	33.034	21.702		31.16	66.714	81.411	104.714	72.403	125.146	101.989	71.146
PE 40:9|PE 18:3_22:6	5.062	6.04	5.854	4.021	7.244	4.191	5.797	9.492	3.312	7.146	6.255	7.696	9.37	5.763		10.781	22.374	26.308	33.36	24.804	43.203	36.407	24.242
PE 41:6	10.598	12.644	11.873	4.978	13.321	9.123	11.351	17.255	7.071	11.754	13.409	15.862	16.435	9.303		16.194	14.51	12.22	13.868	21.787	17.061	20.281	18.526
PE 42:1	105.561	176.131	47.255	22.94	8.722	3.643	3.482	28.557	3.71	131.201	49.844	97.162	135.288	49.37		9.064	7.386	6.039	50.888	78.841	8.536	20.658	1.819
PE 42:1|PE 24:0_18:1	64.888	107.821	28.409	11.161	5.814	2.428	2.015	18.999	1.811	78.366	28.773	58.228	80.773	27.913		5.622	4.659	3.791	28.001	44.436	4.699	12.047	1.163
PE 42:10	30.22	45.022	52.519	36.146	35.722	43.309	62.624	94.389	10.464	82.84	52.885	65.553	78.016	63.792		28.01	54.854	72.688	80.339	64.811	111.087	67.622	45.503
PE 42:11	1.215	1.254	1.604	1.702	1.82	1.202	2.307	3.067	0.474	2.462	1.967	2.486	2.784	2.094		2.115	9.454	8.69	21.542	6.988	21.228	7.346	10.528
PE 42:2	10.982	18.107	7.212	4.926	1.355	0.444	0.445	4.151	7.523	15.682	7.254	15.65	14.004	7.365		1.615	1.35	1.217	10.229	9.92	1.119	3.46	0.581
PE 42:2|PE 18:1_24:1	5.621	10.194	4.212	2.342	0.774	0.293	0.33	2.43	0.167	9.037	4.325	8.465	7.253	4.013		0.53	0.728	0.566	5.679	5.709	0.655	1.802	0.224
PE 42:4	53.905	96.713	84.38	37.379	78.746	45.207	57.902	91.233	137.912	89.423	76.096	106.057	83.45	56.401		87.489	62.245	75.468	72.623	111.905	84.344	163.796	82.72
PE 42:4|PE 18:0_24:4	5.996	7.898	5.668	2.884	8.854	5.994	6.374	8.993	5.569	5.534	5.338	5.653	9.424	4.324		6.284	4.693	5.788	4.449	5.66	6.586	8.365	5.609
PE 42:5	47.267	94.641	115.594	53.302	85.373	46.566	88.696	119.436	36.274	103.073	117.156	147.296	77.176	76.096		35.588	98.747	73.31	138.144	84.927	170.746	115.481	96.287
PE 42:6	283.604	351.37	334.58	160.346	448.955	231.813	324.089	536.907	209.038	374.854	353.917	515.046	436.326	277.674		172.476	178.855	259.896	254.109	340.387	301.609	239.805	187.848
PE 42:7	64.223	86.067	91.215	47.714	109.879	72.136	106.113	141.943	44.543	103.347	115.518	139.664	112.536	80.303		44.071	53.283	56.784	71.404	78.449	78.908	62.035	56.96
PE 42:8	8.428	10.101	9.717	3.711	16.763	10.849	13.525	23.148	1.937	17.945	12.944	18.142	21.162	11.244		8.659	5.542	7.36	4.169	9.091	9.339	4.747	3.384
PE 44:10	56.926	99.202	130.949	113.552	122.861	87.372	167.608	202.787	0.471	139.68	169.033	215.539	140.894	162.983		50.895	171.016	223.974	323.775	185.403	408.802	208.971	190.288
PE 44:10|PE 22:4_22:6	23.25	37.655	46.299	35.572	37.037	24.721	44.972	62.415	0	45.013	47.568	67.081	49.219	50.325		18.142	60.09	86.211	116.619	76.482	157.896	76.5	65.961
PE 44:7	3.264	5.467	6.255	2.202	10.299	4.4	6.621	9.948	0.126	7.003	7.967	9.837	6.66	6.635		6.79	5.291	9.733	5.839	6.729	8.633	13.196	8.242
PE 44:9	12.881	21.012	19.204	15.085	18.076	10.452	20.928	24.566	0	27.005	17.766	30.03	23.799	20.114		2.829	7.495	20.751	31.663	20.215	30.207	19.699	19.208
PE 46:12	3.752	5.412	6.725	4.514	10.866	6.04	10.693	14.093	0	10.062	8.916	12.943	11.999	10.294		4.31	7.978	26.023	14.524	14.351	19.685	11.87	10.756
PE 53:10	0.378	0.894	0.9	0.301	0.495	0.522	0.793	0.718	0.944	1.149	0.596	0.959	0.503	0.496		0.085	0.208	0.191	0.657	0.374	0.485	0.275	0.353
PE 55:11	0.308	0.637	0.358	0.154	0.136	0.113	0.227	0.25	0.309	0.601	0.276	0.581	0.365	0.301		0.039	0.079	0.052	0.359	0.27	0.112	0.068	0.105
PE O-32:1|PE O-16:1_16:0	3.196	3.753	2.702	1.486	3.021	1.989	2.087	3.739	3.713	3.567	2.931	3.205	4.702	2.712		1.106	2.427	0.858	4.54	5.409	3.628	4.156	3.386
PE O-32:2|PE O-16:1_16:1	3.909	5.792	3.355	2.869	2.272	1.213	1.666	3.405	3.478	5.207	3.519	5.383	5.472	3.516		0.497	1.39	0.629	7.169	5.532	2.293	3.116	1.733
PE O-33:2|PE O-17:2_16:0	0.851	1.459	1.045	0.869	0.604	0.286	0.498	0.949	0.596	1.33	1.042	1.582	1.187	0.835		0.146	0.506	0.399	1.807	1.377	0.851	0.953	0.663
PE O-34:1|PE O-18:1_16:0	18.668	25.895	21.382	7.534	23.44	16.405	16.939	29.558	16.864	24.594	20.52	20.823	27.884	17.074		10.905	14.592	6.579	20.635	28.676	19.179	21.116	16.041
PE O-34:2|PE O-16:1_18:1	147.241	211.825	109.636	70.367	59.286	33.02	41.727	104.486	129.038	194.646	104.623	170.683	204.618	96.957		34.125	50.2	33.637	218.256	219.679	72.365	112.759	50.598
PE O-34:4|PE O-16:1_18:3	0.989	1.367	0.677	0.5	0.49	0.295	0.345	0.612	1.863	1.122	0.836	1.148	1.401	0.638		1.256	0.979	0.569	1.993	2.158	1.134	2.237	1.225
PE O-35:2|PE O-17:1_18:1	23.61	33.051	16.41	8.348	5.898	3.088	3.402	11.326	7.782	28.585	14.803	27.41	29.219	11.912		4.824	3.906	3.618	16.947	24.837	5.721	7.753	1.94
PE O-35:3|PE O-17:1_18:2	4.251	6.648	3.907	2.703	1.331	0.673	1.08	2.548	2.182	6.315	3.847	6.857	5.628	3.051		1.452	1.589	1.206	5.462	5.214	1.914	2.508	1.346
PE O-35:3|PE O-17:2_18:1	4.064	6.379	3.801	2.552	1.243	0.648	1.055	2.454	2.124	6.099	3.742	6.664	5.487	2.966		1.394	1.553	1.159	5.197	4.784	1.813	2.428	1.211
PE O-36:1|PE O-18:0_18:1	69.591	99.19	46.914	22.186	10.459	4.938	5.339	28.717	0	83.685	42.658	75.032	91.318	39.217		7.484	8.451	7.062	57.58	77.57	11.351	22.114	5.213
PE O-36:3|PE O-18:2_18:1	537.066	721.602	342.692	189.34	81.1	37.882	42.307	204.378	129.254	627.299	311.146	621.98	665.303	279.509		79.831	68.56	53.367	494.372	560.181	70.833	184.651	30.974
PE O-36:4|PE O-16:1_20:3	32.681	45.764	22.603	16.448	10.416	5.581	8.152	16.592	44.522	41.177	24.059	41.931	38.351	19.12		21.54	17.595	13.415	44.624	63.883	18.246	31.273	14.528
PE O-36:5|PE O-16:1_20:4	51.582	74.334	73.326	72.477	59.417	28.895	47.611	72.585	639.073	70.464	71.457	94.352	67.436	58.671		29.29	47.37	35.82	89.838	85.502	74.796	97.42	49.439
PE O-36:6|PE O-16:1_20:5	2.048	2.881	2.868	2.346	2.124	1.487	2.349	2.943	12.89	3.013	3.459	3.566	3.408	2.481		2.87	4.694	2.206	7.319	4.176	7.157	7.117	6.248
PE O-36:7|PE O-14:1_22:6	1.57	1.905	1.474	0.724	1.909	1.058	1.393	1.723	2.706	1.418	1.916	2.023	1.637	1.51		0.466	0.675	0.674	1.241	1.086	1.536	1.035	0.938
PE O-37:2|PE O-19:1_18:1	3.496	5.107	2.973	1.437	1.423	0.688	0.879	2.278	1.903	4.661	2.833	4.506	4.739	2.427		1.194	0.863	0.843	2.937	4.078	1.112	1.686	0.57
PE O-37:3|PE O-19:2_18:1	2.379	3.505	2.018	0.916	0.932	0.479	0.654	1.483	1.5	3.234	1.835	3.11	3.105	1.487		0.972	0.707	0.599	2.034	2.695	0.918	1.344	0.5
PE O-37:5|PE O-17:1_20:4	3.41	5.372	5.899	5.267	4.088	2.016	3.855	5.72	25.543	5.248	5.765	7.998	4.344	4.161		2.219	4.148	4.035	5.978	5.64	5.421	6.55	3.547
PE O-37:6|PE O-15:1_22:5	0.82	1.175	0.783	0.583	0.648	0.418	0.565	0.852	2.074	1.127	0.986	1.225	1.225	0.723		0.673	1.003	0.512	1.416	1.148	1.382	1.454	1.11
PE O-37:7|PE O-15:1_22:6	1.45	2.009	1.813	0.909	1.712	1.29	1.617	1.975	2.278	1.589	2.004	2.268	1.88	1.443		1.008	1.492	1.22	1.79	1.948	2.14	1.989	1.731
PE O-38:2|PE O-20:1_18:1	16.637	31.903	15.148	6.815	6.179	2.903	3.778	10.925	11.972	27.506	14.397	25.146	23.101	14.058		3.599	3.032	2.821	14.322	13.486	3.624	5.627	2.424
PE O-38:3|PE O-18:2_20:1	17.079	26.552	15.333	6.303	9.406	5.58	5.678	14.167	25.153	22.902	13.556	21.702	23.615	12.713		9.375	6.771	5.723	16.906	18.212	7.972	11.606	5.827
PE O-38:5|PE O-18:1_20:4	96.009	123.15	121.953	94.755	86.506	48.834	74.013	113.38	1002.49	125.726	113.449	151.48	122.863	81.203		44.631	54.917	47.722	101.245	102.453	70.831	108.908	51.715
PE O-38:8|PE O-16:2_22:6	4.324	6.87	6.621	3.654	5.997	4.087	5.543	7.093	18.591	6.101	6.861	6.793	6.807	5.2		3.234	4.671	2.747	5.817	7.554	7.057	6.395	5.56
PE O-39:6|PE O-17:1_22:5	6.648	13.266	13.64	5.786	9.589	5.871	10.526	13.785	7.719	13.03	13.599	15.033	10.733	9.245		5.833	13.805	5.942	15.132	11.904	18.801	14.911	13.13
PE O-39:7|PE O-17:1_22:6	18.834	32.267	31.819	12.761	27.488	15.751	24.493	33.954	62.374	32.032	31.082	35.676	27.101	21.856		9.838	15.336	11.343	16.634	25.186	21.042	16.817	13.164
PE O-39:8|PE O-17:2_22:6	1.231	1.74	1.326	0.739	1.334	0.865	1.134	1.768	7.573	1.778	1.519	1.903	1.875	1.131		0.768	0.734	0.553	0.746	1.407	0.786	0.954	0.842
PE O-40:10|PE O-18:4_22:6	0.853	1.233	1.261	0.522	1.271	0.682	1.024	1.391	7.973	1.192	1.415	1.555	1.253	0.966		1.751	1.917	1.784	1.587	3.04	2.205	2.178	1.699
PE O-40:2|PE O-18:1_22:1	5.208	9.768	3.421	1.269	0.68	0.26	0.306	2.365	1.403	7.531	3.183	6.136	8.103	3.544		0.569	0.382	0.246	2.873	2.981	0.312	1.055	0.208
PE O-40:3|PE O-18:2_22:1	4.86	10.333	5.146	2.167	1.347	0.629	0.895	3.181	1.627	9.095	4.596	9.122	7.111	4.642		0.408	0.606	0.466	4.322	3.271	0.479	1.402	0.24
PE O-40:4	9.087	16.264	13.399	6.672	16.654	10.797	11.492	18.751	27.804	14.707	13.307	12.318	15.329	10.313		12.039	5.01	5.003	7.191	9.054	8.893	11.01	6.485
PE O-40:6|PE O-18:1_22:5	110.241	168.779	171.097	64.679	138.576	94.278	129.02	185.259	217.866	178.805	161.609	172.879	180.155	116.523		107.621	171.1	81.293	191.735	186.625	235.92	214.093	158.275
PE O-40:9|PE O-18:3_22:6	9.377	12.664	11.712	5.422	12.522	7.815	10.911	12.415	139.722	10.905	13.376	14.876	12.056	9.189		25.282	20.458	21.298	16.52	28.202	23.159	25.055	19.504
PE O-41:7|PE O-19:1_22:6	3.161	5.18	4.991	1.548	4.89	2.671	3.946	5.861	12.628	4.874	4.857	6.023	4.067	3.11		1.866	2.164	2.186	1.791	3.751	2.986	2.561	2.02
PE O-42:4|PE O-18:1_24:3	0.44	0.465	0.193	0.122	0.338	0.246	0.091	0.412	3.003	0.272	0.124	0.179	0.655	0.205		0.665	0.277	0.278	0.184	0.568	0.412	0.504	0.247
PE O-42:7|PE O-20:1_22:6	24.437	23.433	22.973	9.35	33.671	23.806	19.376	33.182	105.252	22.596	22.545	23.338	31.933	18.735		11.429	9.284	8.98	8.796	13.036	10.697	9.937	8.557
PE O-42:8|PE O-20:2_22:6	3.074	3.507	2.996	1.292	3.025	2.182	2.353	3.27	14.311	2.987	2.604	3.129	3.667	2.189		1.621	1.273	1.522	1.436	2.107	1.245	1.271	1.319
PE O-42:9|PE O-20:3_22:6	0.646	1.053	0.965	0.541	0.818	0.485	0.804	0.954	3.819	0.973	1.153	1.39	0.828	0.743		0.527	0.626	0.896	0.98	1.252	1.026	0.922	0.57
PE O-44:8|PE O-22:2_22:6	1.806	1.6	1.208	0.452	2.419	1.636	0.861	2.191	4.632	1.412	0.897	0.942	2.079	0.931		0.422	0.449	0.35	0.228	0.466	0.189	0.291	0.234
PE P-34:0|PE P-18:0_16:0	32.276	46.402	34.991	13.005	42.092	28.735	28.736	48.649	27.485	40.544	33.138	35.322	48.225	30.087		17.349	24.09	10.227	33.799	47.433	32.668	33.862	28.64
PE P-34:1|PE P-16:0_18:1	239.53	347.286	177.845	112.664	95.932	48.465	58.746	160.611	186.134	299.892	163.092	288.892	315.979	159.846		54.147	84.065	51.798	361.806	344.98	115.165	184.655	83.603
PE P-34:2|PE P-16:0_18:2	24.542	39.756	29.322	18.414	17.006	9.967	15.731	21.917	39.506	36.54	29.805	41.185	35.285	20.951		19.148	24.701	13.656	50.311	49.8	30.179	42.127	25.513
PE P-35:1|PE P-17:0_18:1	41.474	58.074	29.427	17.156	11.731	5.617	7.934	20.035	11.117	49.318	27.982	48.656	50.688	22.308		8.149	7.149	6.339	32.449	42.485	10.622	14.835	3.512
PE P-36:1|PE P-18:0_18:1	1127.73	1640.07	783.612	427.018	193.458	88.123	88.551	460.688	156.402	1402.76	716.5	1262.98	1509.61	692.781		155.026	143.255	108.656	1038.02	1315.47	160.481	423.979	42.505
PE P-36:2|PE P-18:1_18:1	855.47	1185.64	547.673	331.487	145.652	65.932	68.975	326.631	202.542	1018.04	487.494	1012.88	1075.63	469.732		129.93	112.981	88.416	808.976	869.659	116.624	317.777	50.423
PE P-36:4|PE P-16:0_20:4	81.542	115.658	112.302	125.852	97.452	48.487	78.008	115.539	732.588	119.592	114.697	155.147	110.857	92.537		41.359	70.224	55.503	139.843	130.852	114.113	140.812	79.287
PE P-38:1|PE P-18:0_20:1	29.327	57.718	26.3	12.345	11.557	5.047	6.599	19.479	22.019	48.403	25.303	45.427	41.627	24.333		5.151	3.335	3.437	24.276	24.065	2.581	6.748	1.514
PE P-38:2|PE P-18:1_20:1	28.248	45.539	26.525	13.995	14.702	9.087	8.923	22.474	41.271	42.674	24.302	37.589	39.748	24.807		13.383	10.499	8.795	29.974	31.949	12.541	20.149	10.398
PE P-38:4|PE P-18:0_20:4	157.514	204.545	181.873	150.874	144.726	83.239	112.425	174.761	1528.87	198.78	171.788	213.384	191.402	135.176		66.955	88.701	77.355	164.692	160.09	114.149	173.765	78.394
PE P-38:6|PE P-16:0_22:6	654.58	873.798	822.762	397.391	878.992	595.48	729.62	977.609	1825.7	957.836	888.19	959.975	1005.2	664.254		271.02	388.262	256.121	577.046	772.01	657.371	459.234	466.984
PE P-38:7|PE P-16:1_22:6	7.967	12.875	13.475	8.766	14.084	11.249	14.064	17.22	35.779	13.777	17.83	15.867	13.885	12.467		7.335	9.839	5.926	11.921	14.545	14.894	13.445	12.714
PE P-39:6|PE P-17:0_22:6	29.671	50.083	51.879	21.362	46.532	26.572	41.649	56.438	73.59	52.201	51.368	59.624	41.956	36.103		13.092	21.533	16.279	25.635	34.382	30.99	23.784	20.327
PE P-40:7|PE P-18:1_22:6	180.61	244.735	202.481	97.87	237.838	142.036	179.619	243.453	1129.13	227.241	236.098	266.7	257.896	169.954		177.783	144.085	126.762	170.037	362.842	191.263	203.454	180.25
PE P-40:8|PE P-18:2_22:6	17.622	24.61	23.016	12.377	29.837	20.45	27.501	29.891	282.729	23.313	33.987	36.389	26.656	21.561		52.823	45.029	46.1	34.166	54.82	45.816	49.334	41.557
PE P-40:9|PE P-18:3_22:6	2.036	2.951	2.935	1.737	3.888	2.502	3.583	4.382	22.117	3.913	4.584	4.752	3.966	3.386		5.142	5.232	5.091	4.549	7.912	5.915	6.106	4.932
PE P-42:6|PE P-20:0_22:6	43.735	42.849	45.897	22.705	66.027	50.905	38.461	60.352	203.154	40.935	43.779	47.196	57.831	39.118		20.151	20.518	18.1	20.347	25.998	26.635	24.935	22.394
PE(18:0/9-HODE)	0.537	0.53	0.544	0.162	0.463	0.433	0.634	0.614	0.319	0.579	0.374	0.602	0.441	0.364		0.094	0.185	0.256	0.534	0.299	0.528	0.117	0.275
PEtOH 28:0|PEtOH 14:0_14:0	0.74	1.374	0.904	0.694	1.462	0.924	0.971	1.577	0.83	1.379	1.52	1.87	1.978	1.915		0.149	0.387	0.123	0.729	0.614	0.763	0.604	0.461
PG 28:0|PG 12:0_16:0	0.045	0.047	0.028	0.017	0.07	0.058	0.019	0.06	0.034	0.047	0.037	0.044	0.117	0.055		0.008	0.01	0.002	0.022	0.015	0.025	0.043	0.029
PG 30:0|PG 14:0_16:0	1.575	2.141	1.849	1.814	2.845	2.6	1.696	3.896	1.991	2.885	2.503	2.734	4.36	2.996		0.167	0.539	0.194	1.093	0.771	1.448	1.249	0.961
PG 30:1|PG 14:0_16:1	0.117	0.176	0.135	0.138	0.236	0.204	0.12	0.293	0.101	0.222	0.211	0.229	0.395	0.253		0.05	0.058	0.019	0.117	0.112	0.141	0.185	0.132
PG 31:0|PG 15:0_16:0	0.191	0.26	0.271	0.272	0.367	0.325	0.249	0.562	0.554	0.37	0.374	0.427	0.456	0.363		0.041	0.106	0.065	0.159	0.112	0.245	0.257	0.179
PG 31:1|PG 16:0_15:1	0.067	0.103	0.1	0.104	0.148	0.127	0.082	0.213	0.028	0.149	0.145	0.173	0.211	0.151		0.014	0.03	0.015	0.052	0.048	0.08	0.091	0.053
PG 32:0|PG 16:0_16:0	4.508	5.265	5.041	5.414	7.783	7.494	4.85	10.683	33.544	7.137	7.73	7.077	10.224	7.752		0.988	2.144	0.989	3.933	2.868	4.572	4.366	3.793
PG 32:1	0.801	1.128	0.975	1.123	1.51	1.437	1.043	2.126	0.944	1.664	1.599	1.65	2.433	1.617		0.22	0.523	0.204	1.07	0.884	0.995	1.546	0.912
PG 32:2|PG 14:0_18:2	0.282	0.401	0.265	0.241	0.496	0.427	0.23	0.585	0.41	0.45	0.443	0.472	0.895	0.478		0.229	0.239	0.114	0.307	0.398	0.458	0.763	0.399
PG 33:0|PG 16:0_17:0	0.325	0.429	0.373	0.359	0.586	0.514	0.334	0.824	0.562	0.512	0.619	0.606	0.676	0.512		0.069	0.123	0.122	0.199	0.159	0.247	0.329	0.243
PG 33:1|PG 16:0_17:1	0.73	1.068	1.011	0.798	1.245	1.099	0.834	1.874	1.034	1.379	1.461	1.621	1.6	1.25		0.368	0.534	0.49	0.638	0.764	1.018	1.558	0.774
PG 33:2|PG 15:0_18:2	0.112	0.163	0.127	0.1	0.185	0.152	0.099	0.232	0.141	0.18	0.178	0.216	0.279	0.181		0.174	0.107	0.11	0.11	0.153	0.183	0.309	0.154
PG 33:2|PG 18:0_15:2	0.016	0.182	0.163	0.047	0.1	0.052	0.109	0.137	0.082	0.16	0.041	0.22	0.102	0.081		0.004	0.009	0.042	0.02	0.004	0.09	0.039	0.019
PG 33:3|PG 18:1_15:2	0.083	0.12	0.046	0.002	0.087	0.028	0.027	0.016	0.092	0.04	0.128	0.256	0.046	0.093		0	0	0	0	0	0	0	0.001
PG 34:0|PG 16:0_18:0	5.023	6.205	3.965	2.854	8.637	7.658	3.617	9.064	13.475	5.148	8	6.876	9.991	6.297		1.156	1.15	1.406	1.728	1.566	2.202	3.147	2.011
PG 34:1|PG 16:0_18:1	14.175	16.603	14.417	10.885	17.937	18.491	15.879	22.726	48.496	20.039	19.309	21.933	25.796	17.314		11.976	13.35	12.871	24.651	20.454	21.674	30.78	22.641
PG 34:2|PG 16:0_18:2	20.973	19.471	11.299	7.06	17.696	19.721	12.27	22.477	66.125	17.463	13.523	13.797	38.115	13.996		34.804	20.256	17.955	20.167	27.16	28.824	48.161	28.692
PG 34:3	0.396	0.478	0.405	0.517	0.56	0.6	0.403	0.901	0.058	0.739	0.659	0.624	1.05	0.634		0.772	0.633	0.443	0.979	0.757	1.087	1.734	1.028
PG 34:3|PG 16:0_18:3	1.05	1.491	1.178	1.132	1.578	1.608	1.062	2.42	4.206	1.935	1.74	1.861	2.846	1.715		1.707	1.671	1.086	2.034	2.293	3.298	4.706	2.543
PG 35:1|PG 16:0_19:1	1.902	2.074	1.703	0.832	2.152	1.672	1.43	2.608	9.413	2.096	1.966	2.259	2.933	1.578		1.426	1.153	1.74	1.264	1.584	1.9	3.106	1.678
PG 35:3|PG 17:1_18:2	0.075	0.093	0.056	0.037	0.085	0.093	0.049	0.114	0.505	0.089	0.078	0.092	0.167	0.071		0.124	0.062	0.069	0.047	0.079	0.091	0.17	0.085
PG 36:1|PG 16:0_20:1	6.427	9.044	7.303	2.839	7.221	6.412	6.026	8.459	24.677	8.163	9.001	8.993	9.305	6.703		4.889	3.023	3.966	4.209	4.567	5.284	7.872	4.638
PG 36:2|PG 18:0_18:2	12.277	12.609	8.249	4.2	11.156	10.714	7.334	12.955	48.282	12.118	10.227	11.452	19.581	8.825		15.063	8.085	9.544	8.867	10.902	12.265	19.952	11.694
PG 36:2|PG 18:1_18:1	3.8	3.836	2.639	1.521	3.847	4.214	3.296	4.921	11.525	2.858	3.438	4.286	6.769	3.021		4.616	2.368	3.056	3.025	3.284	3.806	5.832	3.346
PG 36:3|PG 18:1_18:2	5.782	6.218	4.247	2.023	6.082	5.909	3.259	7.537	17.676	6.258	5.376	5.841	10.852	5.268		8.314	4.872	4.723	4.731	6.376	7.906	13.385	6.687
PG 36:4	1.109	1.758	1.514	2.682	3.127	2.165	1.554	3.474	3.12	2.651	2.604	2.492	3.029	2.557		0.994	0.806	0.621	1.173	1.151	1.124	2.2	1.068
PG 36:4|PG 16:0_20:4	3.19	5.792	5.261	6.957	9.127	5.882	4.543	9.608	35.815	7.376	7.836	6.977	8.054	7.284		4.7	2.219	2.226	2.814	2.783	3.364	5.225	2.864
PG 36:5|PG 16:0_20:5	0.252	0.449	0.368	0.484	0.848	0.545	0.362	0.935	0.463	0.671	0.735	0.61	0.995	0.689		0.226	0.293	0.185	0.394	0.324	0.626	0.697	0.435
PG 37:5|PG 17:1_20:4	0.293	0.518	0.566	0.281	0.35	0.266	0.343	0.461	0.351	0.56	0.416	0.498	0.392	0.363		0.128	0.354	0.288	0.514	0.421	0.536	0.472	0.409
PG 38:1|PG 20:0_18:1	0.084	0.086	0.066	0.004	0.079	0.039	0.045	0.07	0.016	0.05	0.078	0.12	0.092	0.056		0.095	0.008	0.019	0.027	0.027	0.048	0.014	0.011
PG 38:2|PG 18:0_20:2	0.53	0.719	0.6	0.248	0.649	0.605	0.503	0.722	2.254	0.647	0.766	0.81	0.719	0.575		0.295	0.14	0.286	0.214	0.188	0.299	0.439	0.227
PG 38:3|PG 18:0_20:3	0.88	1.055	0.786	0.339	0.876	0.739	0.613	1.12	4.102	1.083	0.896	0.933	1.427	0.698		0.638	0.417	0.502	0.514	0.744	0.687	1.11	0.606
PG 38:3|PG 18:1_20:2	0.193	0.867	0.721	0.134	0.463	0.205	0.533	0.563	2.834	0.683	0.266	1.003	0.552	0.372		0.157	0.053	0.105	0.068	0.108	0.273	0.236	0.078
PG 38:4|PG 18:0_20:4	2.25	3.367	2.404	2.668	4.336	3.205	1.881	3.894	6.768	3.572	4.157	3.921	4.167	3.5		1.039	0.892	0.86	1.476	1.401	1.299	2.102	1.117
PG 38:5|PG 16:0_22:5	2.322	3.567	3.32	3.735	5.42	4.11	2.566	6.7	6.25	5.073	5.17	5.128	6.131	5.094		0.848	1.759	0.917	2.626	1.969	3.45	3.977	2.283
PG 38:6|PG 16:0_22:6	2.012	2.429	2.034	1.889	4.152	2.845	1.705	4.852	9.07	3.107	2.789	3.041	4.837	2.989		1.097	1.193	0.742	1.368	2.073	1.874	1.897	1.265
PG 39:7|PG 17:1_22:6	0.486	0.525	0.508	0.264	0.55	0.337	0.384	0.574	0.766	0.512	0.408	0.576	0.662	0.408		0.232	0.298	0.302	0.519	0.569	0.526	0.376	0.332
PG 40:4|PG 18:0_22:4	0.086	0.147	0.085	0.089	0.182	0.166	0.061	0.152	0.115	0.154	0.191	0.173	0.19	0.133		0.021	0.017	0.031	0.034	0.018	0.031	0.048	0.034
PG 40:5|PG 18:0_22:5	0.63	0.829	0.537	0.514	0.872	0.755	0.383	0.956	0.724	0.946	0.867	0.876	1.152	0.787		0.24	0.32	0.22	0.646	0.425	0.48	0.662	0.423
PG 40:6|PG 18:0_22:6	1.528	1.477	1.063	0.669	1.826	1.458	1.211	2.035	4.142	1.409	1.021	1.4	2.298	1.083		1.052	0.771	0.735	0.871	1.084	1.071	1.195	0.876
PG 40:7|PG 18:1_22:6	2.845	2.745	2.097	1.259	3.015	1.891	1.752	2.787	100.405	3.033	1.833	3.544	4.651	2.136		0.895	1.088	0.796	1.882	3.344	1.877	2.969	1.476
PG 40:9|PG 18:3_22:6	0.091	0.092	0.07	0.048	0.098	0.055	0.054	0.091	8.017	0.11	0.072	0.122	0.144	0.075		0.057	0.082	0.051	0.116	0.174	0.13	0.234	0.096
PG 42:10|PG 20:4_22:6	0.586	0.559	0.575	0.374	0.656	0.295	0.437	0.539	30.933	0.698	0.385	0.819	0.929	0.442		0.188	0.223	0.182	0.415	0.659	0.414	0.731	0.284
PG 42:11|PG 20:5_22:6	0.045	0.035	0.03	0.025	0.048	0.023	0.023	0.043	5.298	0.052	0.028	0.052	0.083	0.033		0.026	0.047	0.022	0.083	0.109	0.082	0.117	0.057
PG 42:8|PG 20:4_22:4	0.226	0.328	0.32	0.187	0.3	0.14	0.233	0.27	4.069	0.353	0.241	0.481	0.391	0.271		0.044	0.065	0.042	0.121	0.221	0.133	0.325	0.085
PG 42:9|PG 20:4_22:5	0.461	0.603	0.561	0.181	0.548	0.291	0.222	0.514	14.095	0.669	0.38	0.795	0.776	0.475		0.151	0.19	0.101	0.35	0.548	0.362	0.749	0.23
PG 44:10|PG 22:4_22:6	0.249	0.292	0.216	0.169	0.286	0.121	0.146	0.209	4.496	0.259	0.173	0.396	0.4	0.216		0.056	0.094	0.044	0.206	0.277	0.152	0.312	0.084
PG 44:10|PG 22:5_22:5	0.254	0.293	0.216	0.171	0.286	0.123	0.148	0.209	4.658	0.259	0.174	0.396	0.4	0.215		0.058	0.098	0.045	0.216	0.281	0.162	0.318	0.087
PG 44:11|PG 22:5_22:6	0.51	0.581	0.425	0.293	0.542	0.258	0.322	0.455	15.709	0.564	0.321	0.667	0.764	0.38		0.134	0.251	0.131	0.574	0.619	0.435	0.546	0.258
PI 30:0|PI 14:0_16:0	0.015	0.009	0.003	0	0.161	0.079	0.046	0.076	1.232	0.006	0.005	0.004	0.032	0.006		0.07	0.071	0.02	0.008	0.044	0.144	0.217	0.12
PI 32:0	0.8	0.639	0.123	0.133	0.754	0.255	0.123	0.523	2.214	0.451	0.158	0.301	1.086	0.299		0.248	0.23	0.081	0.656	0.769	0.391	1.106	0.373
PI 32:1	0.393	0.453	0.427	0.221	0.436	0.265	0.334	0.524	0.435	0.599	0.429	0.645	0.725	0.411		0.229	0.339	0.129	0.653	0.76	0.528	0.951	0.459
PI 32:2|PI 16:1_16:1	0.376	0.465	0.36	0.189	0.456	0.24	0.285	0.645	0.717	0.504	0.356	0.52	0.715	0.407		0.407	0.409	0.19	0.571	0.87	0.688	0.92	0.473
PI 32:3	0.058	0.061	0.042	0.014	0.069	0.036	0.034	0.082	0.118	0.066	0.035	0.062	0.107	0.053		0.057	0.056	0.024	0.087	0.149	0.106	0.115	0.061
PI 34:0	36.473	48.149	31.398	14.97	43.51	21.267	23.75	40.606	33.97	34.87	28.94	35.845	49.552	25.075		20.927	27.372	17.503	45.75	38.384	44.523	63.053	34.321
PI 34:1	1.938	1.892	0.978	0.77	1.797	1.054	0.865	1.858	3.116	1.972	1.051	1.729	3.148	1.329		1.77	1.676	0.907	4.091	4.241	2.461	6.322	3.189
PI 34:2|PI 16:0_18:2	0.062	0.065	0.042	0.016	0.051	0.019	0.019	0.067	0.114	0.094	0.047	0.067	0.105	0.05		0.112	0.194	0.151	0.161	0.317	0.298	0.505	0.123
PI 34:2|PI 16:1_18:1	7.118	7.917	6.24	3.693	8.284	4.051	5.186	8.55	25.436	7.997	6.243	8.641	11.231	5.83		10.704	11.679	11.294	16.715	19.935	18.212	29.125	13.535
PI 34:3	0.314	0.373	0.365	0.218	0.328	0.237	0.302	0.375	0.603	0.518	0.354	0.429	0.513	0.305		0.483	0.721	0.484	1.096	1.134	1.157	1.805	0.892
PI 34:3|PI 16:1_18:2	1.412	1.721	1.463	0.749	1.692	0.933	1.133	2.141	3.493	2.003	1.337	1.874	2.646	1.424		2.181	3.107	3.788	4.126	5.15	5.695	7.769	3.118
PI 35:2|PI 17:0_18:2	0.35	0.361	0.246	0.157	0.273	0.164	0.185	0.336	0.423	0.376	0.282	0.374	0.496	0.259		0.749	0.455	0.356	0.485	0.794	0.61	1.125	0.506
PI 36:1	1.886	1.543	0.656	0.372	1.115	0.912	0.569	1.067	6.094	1.044	0.751	0.977	2.45	0.727		5.835	2.232	2.101	2.205	3.787	2.158	5.193	2.833
PI 36:1|PI 18:0_18:1	15.114	19.339	18.133	8.116	15.381	8.542	12.002	18.753	25.908	18.623	14.581	18.694	21.888	12.805		12.912	15.737	11.414	28.317	31.395	24.252	28.117	17.896
PI 36:2	3.196	2.723	1.219	0.905	2.234	1.97	1.218	1.987	9.836	1.96	1.553	1.951	4.472	1.533		10.505	4.48	4.516	5.216	6.645	4.045	9.257	6.128
PI 36:2|PI 18:0_18:2	14.234	11.864	5.26	3.096	8.936	6.99	4.521	8.587	47.903	7.848	5.881	7.626	18.741	5.715		45.926	17.203	16.443	17.808	29.76	16.451	40.852	22.045
PI 36:3	4.728	4.417	2.879	1.751	3.414	2.429	2.391	3.606	19.595	4.207	3.132	3.977	6.413	2.929		11.66	8.639	7.264	9.843	14.179	11.495	19.739	10.989
O;O|PI 18:0_18:3;PI 36:3	0.054	0.083	0.104	0.031	0.066	0.04	0.078	0.094	0.07	0.101	0.072	0.123	0.089	0.057		0.074	0.066	0.076	0.15	0.073	0.21	0.133	0.073
PI 36:4	5.997	8.126	8.09	6.935	7.219	4.081	7.413	8.452	39.083	12.121	7.773	10.533	9.775	7.427		3.441	7.755	4.843	14.408	11.386	12.166	12.427	8.73
PI 36:4|PI 16:0_20:4	16.048	22.611	23.449	15.227	19.057	10.174	19.825	23.674	93.492	27.612	20.584	27.473	24.426	18.735		8.956	20.402	12.712	33.624	30.713	35.361	30.047	20.819
PI 36:4|PI 18:2_18:2	15.961	22.5	23.328	15.128	18.94	10.11	19.714	23.594	92.966	27.496	20.491	27.374	24.328	18.658		8.878	20.274	12.593	33.342	30.561	35.19	29.877	20.677
PI 36:5	0.308	0.335	0.339	0.261	0.342	0.174	0.313	0.434	0.937	0.618	0.356	0.472	0.547	0.328		0.27	0.566	0.324	0.999	0.739	1.022	0.869	0.687
PI 36:9	0.048	0.054	0.052	0.063	0.064	0.092	0.059	0.083	0.131	0.046	0.078	0.062	0.065	0.075		0.095	0.1	0.09	0.169	0.07	0.108	0.12	0.141
PI 37:3|PI 18:0_19:3	0.322	0.419	0.316	0.154	0.235	0.201	0.208	0.335	0.392	0.422	0.28	0.311	0.491	0.237		0.177	0.167	0.132	0.204	0.278	0.204	0.496	0.29
PI 37:4	0.844	1.146	1.17	0.884	0.945	0.734	1.036	1.229	2.415	1.578	1.125	1.53	1.306	0.96		0.851	1.207	1.292	2.182	1.584	1.769	2.093	1.622
PI 37:4|PI 17:0_20:4	2.121	2.79	2.448	1.343	2.075	1.185	1.805	2.749	5.843	3.209	2.421	3.308	2.847	2.041		1.999	2.637	2.216	2.97	3.863	4.293	4.871	2.563
PI 37:5|PI 17:1_20:4	0.091	0.16	0.191	0.088	0.109	0.073	0.166	0.221	0	0.251	0.168	0.201	0.184	0.14		0.092	0.204	0.169	0.225	0.272	0.394	0.258	0.224
PI 38:2	0.577	0.501	0.236	0.111	0.629	0.408	0.24	0.416	1.535	0.418	0.335	0.291	1.149	0.298		0.549	0.228	0.155	0.246	0.551	0.198	0.675	0.361
PI 38:3	16.698	22.969	20.076	8.203	16.468	14.655	16.73	21.726	34.813	28.157	19.138	19.517	30.245	17.38		21.427	21.384	14.149	25.75	37.227	33.798	52.928	32.336
PI 38:3|PI 18:0_20:3	60.292	76.368	66.612	24.626	50.914	37.107	47.578	69.366	171.748	78.905	56.783	57.84	90.428	46.015		75.29	72.142	46.841	89.574	130.15	115.749	181.703	106.157
PI 38:4	70.785	109.625	116.97	74.481	89.435	70.048	103.408	106.987	180.604	128.393	110.007	130.089	110.755	92.049		61.044	99.076	94.995	166.84	117.879	149.167	141.035	126.227
PI 38:4|PI 18:0_20:4	240.406	354.802	340.798	166.79	255.67	184.883	259.52	333.277	678.486	356.879	283.972	354.927	344.579	241.655		201.666	278.582	255.782	402.242	392.082	449.553	455.99	320.53
PI 38:5	10.658	15.027	15.53	9.283	11.805	9.036	13.433	15.658	24.935	19.856	15.87	19.872	18.388	13.096		11.461	21.484	16.242	33.581	28.105	33.242	36.156	26.837
O;O|PI 18:0_20:5;PI 38:5	0.17	0.198	0.105	0.059	0.109	0.158	0.139	0.175	0.611	0.191	0.125	0.199	0.188	0.145		0.109	0.154	0.131	0.25	0.185	0.251	0.23	0.226
PI 38:5|PI 18:1_20:4	27.639	38.803	41.864	20.494	28.917	20.394	33.734	41.769	59.342	43.448	38.287	48.96	42.415	30.72		27.48	51.982	41.978	75.458	73.334	91.515	82.996	59.014
PI 38:6	5.715	6.138	5.85	3.986	5.955	3.915	5.079	8.029	42.52	9.782	5.933	8.315	10.119	5.797		2.379	4.969	4.171	8.853	9.534	9.066	8.736	5.856
PI 38:6|PI 16:0_22:6	12.458	13.99	13.707	7.365	13.403	8.522	11.242	19.465	76.325	18.85	12.887	18.34	21.996	12.604		5.621	14.347	11.016	23.073	27.104	31.195	20.347	14.525
PI 38:7	0.113	0.139	0.135	0.081	0.101	0.07	0.122	0.17	0.774	0.238	0.119	0.177	0.213	0.12		0.118	0.504	0.396	0.615	0.549	0.979	0.557	0.474
PI 38:7|PI 18:3_20:4	0.609	0.712	0.558	0.307	0.483	0.265	0.395	0.728	1.377	0.866	0.441	0.739	1.086	0.498		0.37	0.997	0.978	1.463	1.702	2.218	1.197	0.955
PI 39:3|PI 19:0_20:3	0.263	0.348	0.261	0.091	0.224	0.153	0.188	0.284	0.532	0.29	0.247	0.264	0.357	0.177		0.46	0.271	0.215	0.307	0.578	0.388	0.786	0.48
PI 39:4	0.077	0.103	0.102	0.045	0.074	0.051	0.075	0.122	0.092	0.125	0.108	0.148	0.12	0.087		0.063	0.131	0.087	0.148	0.168	0.24	0.237	0.146
PI 39:4|PI 19:0_20:4	1.279	2.104	1.951	0.733	1.588	0.973	1.337	2.049	2.865	1.944	1.767	2.491	1.762	1.225		1.774	1.735	1.927	2.029	2.526	2.592	3.065	2.064
PI 39:5|PI 17:0_22:5	0.479	0.637	0.664	0.296	0.5	0.35	0.48	0.791	0.504	0.863	0.675	0.908	0.765	0.549		0.404	0.833	0.534	1.016	1.055	1.573	1.55	0.872
PI 39:6|PI 17:0_22:6	0.607	0.609	0.605	0.295	0.699	0.407	0.503	0.939	1.617	0.753	0.622	0.852	0.872	0.518		0.275	0.381	0.493	0.571	0.766	0.737	0.688	0.417
PI 39:7|PI 17:1_22:6	0.071	0.073	0.074	0.031	0.078	0.051	0.06	0.13	0.052	0.1	0.068	0.105	0.126	0.064		0.024	0.047	0.043	0.069	0.127	0.105	0.063	0.056
PI 40:3|PI 18:0_22:3	0.549	0.704	0.497	0.207	0.452	0.37	0.346	0.494	0.95	0.484	0.379	0.523	0.715	0.366		0.428	0.326	0.355	0.539	0.65	0.529	0.673	0.528
PI 40:4	3.892	6.093	5.322	2.653	5.113	3.974	4.598	6.151	3.94	7.306	5.576	6.199	7.439	4.661		1.836	2.281	2.878	3.809	3.654	4.472	4.709	3.151
PI 40:4|PI 18:0_22:4	12.609	19.028	16.823	6.579	13.658	9.029	11.892	16.996	16.429	18.581	14.332	16.397	19.379	11.032		5.971	7.073	8.771	11.895	12.33	13.956	15.276	9.372
PI 40:5|PI 18:0_22:5	29.205	36.452	36.288	18.954	34.727	21.972	29.352	44.902	21.285	42.184	34.922	39.531	45.857	28.968		19.298	45.476	28.857	69.889	53.463	73.923	74.267	51.692
PI 40:6	25.838	28.578	29.029	19.678	37.087	22.991	26.425	40.087	47.813	45.942	34.553	42.367	45.517	29.576		11.746	17.964	19.964	33.459	32.284	27.642	28.095	23.205
PI 40:6|PI 18:0_22:6	66.548	67.342	65.26	32.244	82.324	47.832	54.049	94.331	139.782	82.254	65.221	80.118	103.927	57.519		29.854	40.359	41.886	63.268	82.081	70.811	72.604	44.566
PI 40:7	2.117	2.477	2.428	1.159	2.57	1.878	2.054	3.147	3.925	3.581	2.756	3.318	3.849	2.318		1.528	2.422	2.611	4.268	5.304	4.099	4.935	3.26
PI 40:7|PI 18:2_22:5	4.264	5.172	5.212	1.933	5.08	3.49	4.092	6.66	6.988	6.042	5.303	6.494	7.191	4.283		2.967	4.7	5.491	7.203	10.971	8.959	8.749	5.76
PI 40:8	0.303	0.35	0.329	0.131	0.247	0.192	0.231	0.381	0.422	0.539	0.263	0.398	0.495	0.251		0.229	0.477	0.445	0.711	0.848	0.967	0.829	0.612
PI 40:8|PI 20:4_20:4	0.447	0.636	0.602	0.197	0.427	0.331	0.391	0.683	0.684	0.779	0.463	0.653	0.836	0.448		0.415	0.841	0.743	1.086	1.477	1.636	1.229	0.941
PI 40:9|PI 18:3_22:6	0.031	0.036	0.039	0.01	0.034	0.023	0.029	0.046	0.036	0.055	0.031	0.048	0.054	0.028		0.025	0.109	0.083	0.149	0.166	0.246	0.115	0.119
PI 41:5|PI 19:0_22:5	0.101	0.129	0.147	0.051	0.14	0.087	0.107	0.186	0.025	0.134	0.149	0.188	0.159	0.1		0.139	0.211	0.154	0.275	0.277	0.31	0.39	0.271
PI 41:6|PI 19:0_22:6	0.178	0.198	0.179	0.076	0.249	0.128	0.144	0.275	0.261	0.21	0.202	0.26	0.268	0.14		0.116	0.109	0.151	0.153	0.282	0.174	0.221	0.143
PI 42:10|PI 20:4_22:6	0.16	0.185	0.166	0.061	0.167	0.116	0.119	0.226	0.152	0.216	0.126	0.187	0.298	0.134		0.056	0.11	0.099	0.191	0.298	0.239	0.145	0.136
PI 42:6|PI 18:0_24:6	0.337	0.448	0.32	0.109	0.434	0.219	0.27	0.42	0.141	0.388	0.298	0.367	0.574	0.244		0.264	0.163	0.52	0.333	0.366	0.288	0.448	0.262
PI 42:7	0.047	0.078	0.065	0.016	0.056	0.034	0.043	0.063	0.018	0.075	0.066	0.092	0.083	0.058		0.041	0.038	0.085	0.078	0.108	0.093	0.097	0.053
PI 42:8|PI 20:3_22:5	0.072	0.108	0.112	0.04	0.091	0.073	0.077	0.126	0.071	0.126	0.103	0.153	0.138	0.098		0.052	0.106	0.091	0.212	0.196	0.225	0.151	0.151
PI 42:9|PI 20:4_22:5	0.123	0.163	0.159	0.053	0.142	0.111	0.108	0.208	0.096	0.202	0.135	0.194	0.245	0.143		0.077	0.161	0.105	0.263	0.365	0.362	0.228	0.198
PI O-38:4|PI O-18:0_20:4	1.01	1.218	0.516	0.338	0.167	0.08	0.092	0.354	16.67	1.062	0.451	0.98	1.243	0.422		0.062	0.104	0.081	0.781	0.997	0.125	0.272	0.036
PI O-38:5|PI O-18:1_20:4	0.765	0.948	0.451	0.364	0.177	0.085	0.109	0.373	16.583	0.975	0.406	1.024	1.044	0.403		0.153	0.179	0.15	0.941	1.029	0.267	0.515	0.14
PI O-40:4|PI O-18:0_22:4	0.077	0.132	0.072	0.041	0.022	0.008	0.01	0.045	0.343	0.096	0.066	0.133	0.107	0.058		0.001	0.002	0.001	0.047	0.053	0	0.024	0
PMeOH 34:1|PMeOH 16:0_18:1	0.094	0.108	0.062	0.053	0.025	0.002	0.003	0.023	0.093	0.142	0.035	0.07	0.298	0.04		0.022	0.014	0.027	0.073	0.135	0.037	0.033	0.009
PS 32:0|PS 16:0_16:0	0.036	0.049	0.032	0.044	0.039	0.008	0.024	0.044	1.772	0.031	0.046	0.07	0.039	0.04		0.054	0.058	0.053	0.121	0.135	0.083	0.14	0.081
PS 34:2	1.109	1.661	1.146	0.641	0.81	0.503	0.91	1.107	13.311	1.365	1.583	1.742	1.554	0.981		1.751	2.525	1.166	2.292	2.643	2.198	5.145	2.55
PS 34:2|PS 16:0_18:2	0.755	1.132	0.766	0.363	0.492	0.307	0.53	0.695	9.172	0.766	0.941	1.032	0.956	0.592		1.177	1.474	0.678	1.303	1.69	1.47	3.143	1.455
PS 35:1	3.692	4.721	1.698	0.991	0.531	0.27	0.226	1.471	2.709	3.181	1.385	3.08	4.044	1.76		0.581	0.455	0.641	2.578	3.321	0.459	0.983	0.147
PS 36:1	163.587	194.912	92.49	40.109	24.813	15.875	15.939	58.368	134.99	100.874	65.322	120.813	159.459	60.718		27.551	25.636	20.025	112.047	145.842	31.567	55.326	13.996
PS 36:1|PS 18:0_18:1	0.135	0.183	0.08	0.024	0.034	0.023	0.022	0.057	0.125	0.082	0.052	0.087	0.197	0.047		0.026	0.017	0.016	0.057	0.115	0.038	0.035	0.013
PS 36:2|PS 18:1_18:1	36.343	38.889	21.82	13.852	11.277	6.514	6.94	17.272	72.775	25.679	19.536	35.423	40.675	19.684		14.327	11.205	12.267	29.683	30.945	11.951	25.766	10.244
PS 36:3	2.454	2.454	1.216	0.866	0.711	0.382	0.527	0.958	3.846	2.147	1.519	2.237	2.579	1.092		1.81	1.571	1.733	2.662	3.41	1.628	4.433	1.714
PS 38:1	9.522	16.611	14.546	5.445	13.971	9.894	13.656	15.89	7.402	11.553	12.71	14.814	13.881	10.304		6.213	11.15	7.326	13.877	10.151	17.914	16.03	11.833
PS 38:1|PS 20:0_18:1	5.54	7.433	3.024	1.45	0.379	0.198	0.343	1.278	0	3.888	2.159	4.797	5.546	2.214		0.101	0.158	0.04	3.218	3.865	0.003	0.664	0.063
PS 38:2	1.852	2.407	1.473	0.822	0.548	0.49	0.495	0.9	2.38	1.265	1.249	2.109	2.016	1.022		0.34	0.258	0.333	1.672	1.249	0.216	0.515	0.35
PS 38:4	38.743	39.118	33.458	30.565	34.713	23.604	28.678	41.33	737.61	30.14	29.038	41.245	45.154	29.934		19.371	23.536	22.913	36.026	41.432	27.298	43.441	28.003
PS 38:5	5.441	9.717	10.356	5.261	7.109	4.216	8.972	12.123	44.736	12.253	11.152	13.741	8.874	9.692		4.928	14.005	3.911	13.886	14.374	14.891	14.429	12.857
PS 38:6	20.977	42.155	67.789	27.289	46.649	31.183	67.944	94.535	112.317	63.636	58.099	68.666	48.151	51.27		19.669	46.994	15.592	41.374	68.422	49.313	34.982	36.188
PS 38:7	0.358	0.662	0.971	0.508	0.642	0.37	0.913	1.594	2.595	1.017	0.727	0.946	0.884	0.82		0.432	0.944	0.408	1.217	1.699	1.361	1.386	0.885
PS 39:4	2.709	3.121	2.291	1.168	2.509	2.689	2.63	3.532	17.918	2.629	2.022	2.318	3.756	2.127		1.473	1.033	0.777	1.185	1.589	1.484	2.205	1.576
PS 39:6	2.821	4.123	5.274	2.306	4.361	2.731	4.491	6.712	3.689	5.688	5.111	6.362	4.69	4.036		2.572	3.787	3.245	4.243	5.941	5.428	5.347	3.899
PS 40:1	39.494	43.765	19.702	9.184	3.457	1.354	1.341	10.305	1.47	24.267	12.549	27.259	31.183	13.544		1.941	2.804	1.973	25.795	32.077	2.256	7.765	0.388
PS 40:4|PS 18:0_22:4	14.897	31.124	32.492	13.685	23.358	14.526	26.363	30.361	56.944	22.985	30.722	31.967	23.478	18.206		12.304	13.784	16.731	21.479	16.921	24.07	24.704	15.871
PS 40:6	0.031	0.313	0.353	0.207	0.622	0.402	0.419	0.065	0.675	0.282	0.476	0.396	0.396	0.234		0	0.34	0.329	0.377	0.039	0.597	0.412	0.44
PS 40:6|PS 18:0_22:6	0.202	0.246	0.194	0.061	0.205	0.219	0.249	0.326	0.379	0.164	0.139	0.174	0.423	0.104		0.166	0.108	0.112	0.1	0.196	0.185	0.151	0.096
PS 40:7|PS 18:1_22:6	14.073	16.244	18.429	10.862	27.662	10.026	18.519	28.543	27.01	17.066	16.502	22.484	21.954	14.218		15.177	23.372	41.491	39.307	36.178	41.131	44.799	24.938
PS 40:8|PS 18:2_22:6	4.257	4.638	4.641	2.548	5.094	2.735	4.217	6.56	17.431	4.889	3.714	5.008	6.372	3.84		7.359	10.698	24.353	14.407	14.225	18.097	21.506	9.632
PS 40:9	0.638	0.7	0.814	0.546	0.921	0.451	0.803	1.513	0.751	0.809	0.737	1.005	1.1	0.761		1.129	3.251	6.636	4.791	4.106	7.505	6.21	2.609
PS 41:1|PS 23:0_18:1	11.605	12.805	8.019	3.306	1.366	0.606	0.505	3.459	0.077	7.892	4.625	9.706	10.33	4.42		1.498	1.214	1.038	7.838	9.971	1.279	2.584	0.014
PS 41:5	1.121	2.527	1.999	0.579	1.609	1.188	2.027	2.07	0.406	1.725	1.946	2.007	1.281	1.258		0.666	0.968	0.628	1.156	0.732	1.477	1.572	1.381
PS 42:1|PS 24:0_18:1	105.839	134.274	71.286	30.411	11.648	5.09	4.156	35.566	2.93	73.07	45.676	94.383	99.42	42.474		8.71	8.92	7.381	72.831	84.857	9.465	24.947	1.538
PS 42:10	3.24	3.507	4.562	2.252	3.716	1.896	3.685	6.065	14.18	4.375	2.67	4.689	5.345	3.224		2.098	4.281	9.097	7.903	6.897	10.457	4.789	3.996
PS 42:11	0.255	0.282	0.376	0.255	0.366	0.161	0.381	0.713	0.227	0.361	0.319	0.459	0.608	0.334		0.362	2.071	2.372	3.526	2.13	5.392	1.595	1.533
PS 42:2	14.346	14.993	9.057	4.344	1.705	0.554	0.525	5.237	0.039	8.813	5.089	11.768	12.666	5.374		1.046	1.247	1.272	12.267	12.689	0.895	3.456	0.013
PS 42:2|PS 18:1_24:1	13.737	14.281	8.518	4.083	1.678	0.546	0.517	4.988	0.039	8.362	4.831	11.166	12.065	5.115		0.981	1.228	1.256	11.57	12.168	0.838	3.381	0.013
PS 42:7	0.751	0.901	1.103	0.536	0.998	0.607	1.038	1.338	0.626	0.862	0.813	1.156	1.007	0.709		0.493	0.577	1.574	0.932	1.054	1.069	0.942	0.647
PS 42:8	2.715	3.396	3.8	2.392	3.31	1.856	3.706	4.482	16.8	3.69	2.85	3.965	3.91	2.596		1.667	3.563	4.664	5.878	4.51	5.638	4.737	3.646
PS 42:9	1.439	1.745	1.919	1.101	1.763	1.024	1.675	2.698	3.09	1.988	1.466	2.147	2.403	1.537		1.728	3.002	6.058	5.892	4.054	6.412	3.978	3.157
PS 44:10|PS 22:4_22:6	10.367	14.273	19.365	12.927	15.123	8.353	17.243	26.29	3.416	17.197	14.318	23.187	19.952	13.911		5.077	23.211	37.065	44.512	31.749	48.763	19.599	18.193
PS 44:10|PS 22:5_22:5	10.359	14.41	19.479	12.894	15.678	8.339	17.215	26.529	4.272	17.451	14.278	23.319	19.924	14.211		5.219	23.217	37.351	45.144	31.651	49.334	19.889	18.189
PS 44:11	9.028	8.469	10.247	7.509	11.824	5.335	9.23	18.184	2.5	11.853	7.945	13.608	17.324	9.557		6.223	30.785	25.794	63.469	44.692	70.508	27.661	26.463
PS 44:12|PS 22:6_22:6	4.185	3.963	2.786	1.597	2.951	1.332	1.987	4.658	0.252	3.9	2.03	3.856	6.073	2.289		1.608	2.459	4.339	5.579	6.489	5.892	3.043	2.139
PS 44:7	0.691	0.947	1.177	0.477	1.16	0.655	1.152	1.459	0.372	0.795	1.202	1.403	0.949	0.734		0.808	0.67	2.092	0.881	0.822	1.104	1.037	0.743
PS 44:8	30.932	43.435	50.672	24.367	38.39	30.273	50.186	53.782	76.884	37.891	39.798	46.886	40.609	31.529		23.501	36.458	40.652	58.074	42.569	57.453	43.71	43.868
PS 44:9	1.941	3.314	3.469	2.189	2.759	1.725	3.642	4.057	3.226	3.325	3.08	3.924	3.011	2.52		2.218	5.398	6.925	9.533	6.048	11.873	5.404	4.996
PS 46:11	0.738	1.036	1.372	0.693	1.254	0.571	1.17	1.858	0.012	1.231	1.132	1.677	1.418	1.016		0.938	1.583	5.775	2.631	2.078	3.516	2.002	1.521
PS 46:12	0.708	1.009	1.274	0.662	1.261	0.574	1.194	1.904	0	1.258	1.018	1.546	1.46	1.046		0.482	1.041	5.887	2.468	2.335	2.741	1.383	1.069
PS O-34:1|PS O-16:0_18:1	0.169	0.203	0.111	0.067	0.036	0.014	0.015	0.095	0.025	0.137	0.078	0.188	0.182	0.08		0.039	0.015	0.019	0.156	0.168	0.017	0.047	0.003
PS O-34:2|PS O-16:1_18:1	0.793	0.868	0.508	0.236	0.149	0.078	0.07	0.379	0.617	0.544	0.307	0.68	0.791	0.284		0.115	0.071	0.097	0.671	0.653	0.133	0.213	0.016
PS O-36:2|PS O-18:1_18:1	1.747	1.685	0.622	0.357	0.049	0.02	0.004	0.237	0.274	0.97	0.459	1.291	1.775	0.415		0.084	0	0.007	0.867	1.025	0.004	0.191	0
PS O-36:3|PS O-18:2_18:1	1.252	1.346	0.754	0.385	0.122	0.044	0.059	0.43	0.205	0.832	0.496	1.236	1.172	0.453		0.127	0.07	0.076	0.926	0.945	0.076	0.259	0.002
PS O-38:6|PS O-16:1_22:5	0.15	0.186	0.209	0.064	0.148	0.097	0.143	0.226	1.334	0.16	0.171	0.182	0.171	0.115		0.201	0.218	0.116	0.316	0.271	0.351	0.281	0.272
PS O-38:7|PS O-16:1_22:6	1.897	2.539	2.275	0.647	2.042	1.335	1.691	2.588	1.859	1.928	2.007	2.102	2.308	1.532		0.765	1.146	0.704	1.396	2.026	2.096	1.573	1.354
PS O-40:6|PS O-18:0_22:6	0.564	1.034	0.883	0.196	0.653	0.41	0.574	0.834	3.369	0.595	0.687	0.707	0.618	0.471		0.548	0.475	0.284	0.514	0.481	0.574	0.457	0.444
PS O-40:7|PS O-18:1_22:6	2.693	3.605	3.485	0.789	3	2.032	2.594	3.706	3.464	2.388	2.53	2.893	3.067	2.067		1.228	1.261	0.947	1.187	1.668	1.516	1.116	1.274
O2;SHexCer 34:0	0.403	0.426	0.137	0.05	0.006	0	0	0.049	0.154	0.346	0.128	0.371	0.438	0.118		0.004	0.001	0.004	0.176	0.284	0	0.05	0
O2;SHexCer 34:1	1.813	2.111	0.888	0.361	0.11	0.089	0.023	0.433	48.145	1.729	0.764	1.976	2.265	0.669		0.115	0.062	0.098	1.262	1.453	0.053	0.456	0
O2;SHexCer 36:1	14.62	19.073	8.871	3.24	1.304	0.506	0.348	5.087	1.887	16.06	7.912	17.851	18.994	6.825		1.107	0.804	0.973	8.256	11.126	0.87	2.741	0
O3;SHexCer 36:1	2.278	2.724	1.576	0.645	1.06	0.615	0.644	1.58	9.009	2.366	1.452	2.547	3.025	1.401		0.287	0.364	0.382	1.439	1.674	0.629	0.927	0.317
O2;SHexCer 36:2	1.364	1.828	0.759	0.27	0.086	0.021	0.009	0.449	0.804	1.588	0.686	1.711	1.995	0.597		0.096	0.04	0.015	0.705	1.147	0.01	0.25	0
O3;SHexCer 38:0	1.335	1.363	0.558	0.226	0.078	0.019	0.016	0.287	0	1.16	0.493	1.036	1.385	0.483		0.057	0.07	0.065	0.749	0.976	0.043	0.275	0.01
O2;SHexCer 38:1	9.043	12.962	4.637	1.924	0.424	0.026	0	2.068	5.826	10.325	4.263	8.899	12.034	3.959		0.427	0.17	0.217	5.221	7.342	0	1.232	0
O3;SHexCer 38:1	4.112	4.854	1.729	0.743	0.399	0.202	0.12	1.319	24.263	4.123	1.513	3.16	4.864	1.764		0.367	0.277	0.318	2.5	3.277	0.324	0.82	0.004
O2;SHexCer 39:1	0.257	0.354	0.14	0.07	0.009	0.001	0	0.062	0.509	0.287	0.133	0.287	0.323	0.101		0.015	0.03	0.01	0.126	0.195	0.002	0.037	0.016
O3;SHexCer 40:0	1.66	1.744	0.7	0.334	0.057	0.015	0.003	0.23	0	1.178	0.605	1.396	1.381	0.663		0.044	0.058	0.038	0.905	1.008	0.017	0.251	0
O3;SHexCer 40:1	8.477	10.608	3.58	1.691	0.689	0.34	0.178	2.078	46.326	7.209	3.318	6.634	8.444	3.432		0.493	0.418	0.465	3.267	4.729	0.47	1.381	0.009
O2;SHexCer 40:2	4.734	5.992	2.478	1.011	0.351	0.114	0.108	1.419	16.703	5.035	2.266	5.02	5.6	1.84		0.288	0.209	0.181	2.543	3.491	0.178	0.827	0.02
O2;SHexCer 42:1	8.184	11.717	3.627	1.541	0.642	0.248	0.162	1.99	1.693	7.907	2.814	6.295	9.093	2.865		0.455	0.334	0.313	3.815	5.199	0.39	1.014	0
O3;SHexCer 42:1	3.017	3.575	1.171	0.525	0.339	0.144	0.087	0.799	4.615	2.529	0.892	1.894	3.168	1.075		0.303	0.194	0.257	1.851	1.975	0.272	0.495	0.008
O3;SHexCer 42:2	3.439	4.109	1.575	0.743	0.375	0.165	0.123	1.017	2.859	2.798	1.36	2.881	3.392	1.383		0.296	0.185	0.268	2.177	1.985	0.284	0.672	0.009
O3;SHexCer 42:3	1.082	1.071	0.467	0.204	0.146	0.051	0.03	0.35	1.565	0.945	0.394	0.818	1.185	0.368		0.225	0.141	0.211	0.806	1.113	0.211	0.369	0.003
O/16:0;O|SL 17:0;SL 33:0	0.207	0.198	0.191	0.146	0.206	0.118	0.158	0.385	0.909	0.412	0.166	0.21	0.319	0.194		0.018	0.05	0.02	0.062	0.068	0.01	0.054	0.049
O;O/16:0;O2|SL 17:0;SL 33:0	0.674	0.7	0.719	0.415	0.9	0.405	0.601	1.261	2.707	1.457	0.696	1.003	1.15	0.606		0.006	0.015	0.01	0.004	0.108	0.015	0.011	0.015
O;O/17:0;O2|SL 17:0;SL 34:0	0.606	0.492	0.388	0.449	0.836	0.314	0.442	1.175	2.55	1.686	0.404	0.632	1.001	0.468		0.016	0.009	0.008	0.003	0.08	0.004	0.01	0.003
O2;SM 32:1	3.721	5.07	4.6	3.702	4.335	2.427	3.777	6.586	34.713	6.916	4.815	7.725	7.495	4.935		1.905	2.534	2.95	4.499	4.002	4.061	4.844	2.326
O2/16:1;O2|SM 16:0;SM 32:1	0.236	0.329	0.312	0.23	0.213	0.115	0.172	0.303	2.062	0.297	0.23	0.371	0.319	0.232		0.102	0.152	0.181	0.285	0.244	0.251	0.258	0.142
O2/16:0;O2|SM 17:1;SM 33:1	3.536	4.614	5.276	6.655	5.757	3	5.068	7.123	35.39	4.968	5.91	9.307	5.693	5.598		3.025	3.342	3.812	4.12	4.263	4.392	6.278	2.926
O3;SM 33:1	0.422	0.525	0.594	3.145	0.675	0.355	0.969	0.668	0.809	0.627	0.719	1.755	0.597	0.964		0.084	0.159	0.246	0.313	0.347	0.252	0.272	0.115
O2;SM 34:0	5.082	4.557	3.416	3.366	3.822	1.632	1.72	4.31	19.737	3.59	3.203	5.776	5.192	3.283		2.65	2.325	2.233	5.169	4.925	3.134	3.751	2.215
O2/16:0;O2|SM 18:1;SM 34:1	67.213	81.421	67.055	63.092	65.372	31.809	43.514	79.126	868.192	74.751	63.78	94.2	89.33	57.807		49.758	68.935	62.255	101.586	105.344	88.133	129.831	61.119
O3;SM 34:1	3.494	4.779	3.491	4.642	5.271	1.805	3.15	4.79	7.813	4.108	4.576	6.628	4.244	3.996		1.5	4.36	5.249	7.743	8.13	6.653	6.368	3.221
O2;SM 34:2	0.793	1.101	1.026	0.938	0.732	0.404	0.621	1.11	43.796	0.987	0.886	1.279	1.014	0.827		0.605	1.491	0.721	1.712	1.735	2.003	3.052	1.11
O2/16:1;O2|SM 18:1;SM 34:2	10.051	14.391	12.662	12.88	12.558	7.701	11.268	20.145	515.026	20.241	15.972	23.155	19.793	14.737		10.084	20.348	10.231	22.916	23.719	26.234	44.581	15.242
O3;SM 34:2	0.601	0.868	0.647	0.609	0.687	0.288	0.549	0.972	1.741	1.035	0.821	1.602	1.06	0.692		0.352	1.147	0.767	1.861	1.678	1.871	2.497	0.684
O2/18:0;O2|SM 17:1;SM 35:1	5.605	10.371	11.823	6.802	7.737	4.38	7.635	11.391	10.222	11.368	10.756	14.715	8.231	8.135		3.363	5.094	5.587	7.057	6.857	7.529	7.706	5.235
O2/18:0;O2|SM 18:1;SM 36:1	213.914	407.67	502.778	181.029	288.192	153.392	306.061	386.154	111.613	423.968	394.126	478.963	279.543	270.977		85.418	231.195	199.448	341.555	279.845	392.331	318.08	231.581
O2/18:1;O2|SM 18:1;SM 36:2	4.942	8.862	10.34	6.016	5.91	3.71	6.482	9.933	16.651	9.733	9.807	10.842	7.362	7.127		4.45	11.764	6.909	13.927	11.267	16.199	18.739	9.523
O2/18:0;O2|SM 18:2;SM 36:2	0.497	0.858	1.035	0.561	0.544	0.314	0.585	0.818	1.435	0.866	0.903	0.925	0.639	0.625		0.449	1.172	0.719	1.322	1.139	1.639	1.853	0.97
O2/19:0;O2|SM 18:1;SM 37:1	8.46	14.626	14.976	6.065	9.537	4.539	8.036	11.822	20.04	12.424	11.718	17.535	9.238	7.832		3.331	5.987	5.857	8.774	10.111	9.197	11.442	7.149
O2;SM 38:0	22.392	31.051	8.343	2.975	1.052	0.43	0.675	5.014	5.791	20.477	6.887	15.612	22.863	8.909		1.044	0.842	0.656	12.284	16.284	0.663	4.807	0.861
O2/20:0;O2|SM 18:1;SM 38:1	114.291	154.531	95.987	48.836	51.881	27.45	34.656	76.179	362.238	123.326	73.488	119.631	132.17	71.716		27.35	29.182	24.235	87.682	98.323	39.429	66.817	30.282
O3;SM 38:7	2.502	4.282	4.261	1.584	3.452	1.79	3.064	4.576	5.619	4.143	3.902	4.593	3.47	2.803		0.962	1.511	1.289	1.778	2.775	2.149	1.812	1.33
O2/21:0;O2|SM 18:1;SM 39:1	15.381	16.77	11.62	6.558	11.633	6.89	6.332	14.3	77.896	12.916	10.324	15.503	19.878	9.05		10.282	5.624	6.099	7.859	12.753	6.66	11.849	6.504
O3;SM 39:3	3.363	3.34	1.279	0.333	2.576	2.545	1.706	5.415	12.171	1.792	2.553	1.475	4.243	1.235		4.994	3.755	4.972	3.202	3.025	5.738	3.195	3.97
O3;SM 39:5	2.083	3.038	2.62	0.912	2.79	1.696	1.543	3.242	3.968	2.816	2.184	2.268	3.302	1.936		2.351	1.956	1.011	2.857	2.811	3.446	2.837	2.39
O2;SM 41:2	21.673	22.711	14.797	11.594	14.251	8.427	8.055	18.507	92.645	17.582	12.95	20.476	26.663	12.675		16.122	13.502	9.753	17.32	25.392	15.103	26.462	13.593
O3;SM 42:1	0.159	0.211	0.419	0.15	0.455	0.274	0.387	0.544	3.631	0.276	0.357	0.484	0.287	0.262		0.702	0.402	0.514	0.367	0.21	0.633	0.534	0.522
O2;SM 42:2	2.048	2.491	1.423	0.695	0.196	0.022	0.017	0.596	0	2.135	0.994	2.21	2.189	1.006		0	0.16	0.065	1.815	1.708	0.121	0.413	0
O2/24:2;O2|SM 18:1;SM 42:3	64.668	75.196	44.423	34.816	36.605	15.189	17.794	45.49	294.572	57.635	37.859	62.543	70.999	36.697		36.095	42.48	34.636	88.502	111.774	58.471	90.694	31.418
O2;SM 43:7	3.314	4.94	5.564	4.331	4.268	3.572	5.603	5.734	0.721	4.34	7.834	6.536	4.615	4.68		3.51	8.344	7.699	12.955	6.845	12.729	10.72	11.128
O3;SM 43:7	0.192	0.064	0.054	0.201	0.154	0.039	0.051	0.078	0.012	0.081	0.228	0.036	0.15	0.13		0.075	0.569	0.15	0.211	0.744	0.166	0.55	0.449
O3;SM 44:0	0.672	0.359	0.72	3.189	0.751	0.142	0.326	0.168	0.332	0.883	1.625	1.359	0.369	2.447		0.152	2.454	2.151	8.095	5.203	3.538	5.247	3.352
O3;SM 44:4	90.352	102.625	38.022	6.326	70.912	62.123	43.889	117.793	346.183	57.962	71.314	54.054	125.201	36.16		86.694	54.287	43.184	37.588	74.034	58.864	47.844	50.162
O2;SM 48:4	0.598	0.233	2.261	2.495	0.358	0.299	2.183	0.498	0.041	2.205	2.041	0.552	0.076	0.736		0.012	3.025	1.793	3.457	2.273	1.697	1.607	2.311
O2;SM 50:4	2.766	1.287	7.813	6.465	1.373	1.432	6.151	3.111	0.832	7.414	8.145	1.455	0.52	1.648		0.425	13.919	6.379	8.81	11.078	6.283	7.996	8.216
O;S;ST 27:1	9.456	10.328	9.23	9.369	9.916	5.847	6.917	11.296	83.518	8.333	8.713	12.616	10.928	9.641		3.965	3.597	7.458	6.658	8.666	7.309	4.392	6.969
O;S;ST 28:1	0.083	0.081	0.085	0.081	0.102	0.042	0.051	0.093	0.44	0.084	0.08	0.123	0.1	0.101		0.224	0.21	0.385	0.337	0.391	0.363	0.225	0.266
O;S;ST 28:2	0.03	0.025	0.024	0.023	0.042	0.009	0.009	0.027	0.169	0.03	0.023	0.034	0.024	0.021		0.107	0.122	0.247	0.183	0.235	0.218	0.093	0.142
O;S;ST 29:2	0.493	0.494	0.622	1.201	0.669	0.271	0.608	0.571	1.37	0.888	1.285	1.302	0.627	1.066		0.69	1.147	0.838	1.982	1.318	1.358	2.241	1.73
TG 34:0|TG 8:0_10:0_16:0	2.027	1.82	1.302	8.593	1.712	0.474	0.781	0.451	2.509	3.535	4.692	3.192	0.718	5.756		0.25	2.362	2.869	13.293	4.933	5.074	12.886	9.217
TG 36:0|TG 10:0_10:0_16:0	14.4	6.858	10.484	949.565	16.772	2.03	4.998	1.964	10.927	37.804	69.876	33.826	4.107	200.673		0.566	44.747	23.686	788.274	130.91	62.426	261.096	258.408
TG 37:2|TG 5:0_16:1_16:1	1.798	0.946	2.184	229.781	3.674	0.254	0.652	0.21	0.718	5.42	12.265	12.341	0.471	42.534		0.333	14.679	5.542	166.873	33.995	12.688	84.121	43.455
TG 38:0|TG 12:0_12:0_14:0	11.726	4.931	8.257	685.086	9.137	1.518	4.732	1.224	7.903	29.617	41.986	22.929	3.213	153.299		0.307	31.048	40.117	804.508	78.767	64.372	175.643	243.418
TG 39:3|TG 5:0_16:1_18:2	2.217	1.161	2.271	263.184	5.279	0.312	0.705	0.401	0.819	5.783	16.32	16.332	0.73	50.559		0.907	30.376	9.979	298.178	74.464	25.502	190.906	90.786
TG 40:0|TG 8:0_16:0_16:0	4.939	2.104	4.942	432.342	5.926	0.666	2.185	0.641	0.531	14.652	25.118	12.582	1.53	91.678		0.234	24.682	77.254	709.704	46.102	88.261	178.702	280.998
TG 40:1|TG 8:0_16:0_16:1	55.882	27.286	49.026	4277.89	63.34	9.707	27.282	8.676	55.601	153.732	246.703	140.377	20.318	925.156		2.095	147.2	65.47	3193.02	475.58	216.718	840.903	698.842
TG 41:0|TG 13:0_14:0_14:0	0.724	0.295	0.681	53.995	0.897	0.025	0.224	0.019	0.179	1.752	3.743	2.58	0.11	13.572		0	4.862	4.888	93.278	9.333	8.277	23.883	26.236
O;O|TG 16:0_16:0_9:1;TG 41:1	7.442	2.286	4.373	523.746	7.364	1.022	1.922	1.779	1.601	18.861	38.897	7.667	2.775	50.58		0.895	88.891	16.694	316.945	152.178	23.321	216.12	138.72
TG 41:1|TG 5:0_18:0_18:1	4.756	2.333	4.373	462.356	7.832	0.539	1.771	0.743	2.693	13.181	26.795	20.538	1.428	86.524		0.5	24.078	9.745	378.591	54.951	28.156	157.324	98.465
O;O|TG 16:0_16:1_9:1;TG 41:2	1.797	0.835	1.636	135.171	2.09	0.267	0.586	0.339	0.245	6.335	11.463	2.859	0.981	19.063		0.151	12.345	1.348	62.134	27.812	3.585	29.399	19.821
TG 41:2|TG 5:0_18:1_18:1	12.272	7.052	11.664	1092.86	34.257	1.919	4.219	2.584	8.193	32.21	88.131	85.059	4.432	223.186		6.17	93.116	30.168	782.223	263.206	87.562	676.745	317.042
TG 41:4|TG 5:0_18:2_18:2	1.164	0.265	0.733	121.083	2.622	0.061	0	0.061	0.343	2.162	7.291	7.518	0.155	28.461		1.972	36.21	14.858	222.924	67.855	28.151	260.553	100.714
TG 42:0|TG 12:0_14:0_16:0	16.246	7.302	17.77	722.447	26.042	2.886	7.708	3.445	9.985	51.22	83.348	45.377	6.618	205.056		0.98	51.443	122.184	826.654	95.145	160.966	269.697	422.941
TG 42:1|TG 10:0_16:0_16:1	33.909	16.281	43.351	3246.72	46.882	6.308	21.777	5.46	15.462	102.412	179.376	107.561	12.675	786.559		1.14	141.676	148.764	2809.78	302.492	303.396	694.104	792.913
TG 42:2|TG 12:0_12:0_18:2	42.664	20.449	51.307	3636.61	59.849	7.813	26.688	6.505	29.065	110.114	206.907	141.315	15.371	819.093		2.543	153.933	115.662	2578.16	438.129	230.226	784.339	628.403
TG 42:3|TG 14:1_14:1_14:1	17.763	8.816	23.495	1514.5	30.742	3.573	11.063	3.029	13.898	47.102	95.906	64.555	6.834	347.163		2.103	92.512	31.226	1029.39	288.8	100.155	461.743	258.837
O;O|TG 16:0_18:0_9:1;TG 43:1	2.622	0.657	1.13	151.992	3.195	0.339	0.787	0.738	1.974	6.165	14.085	2.599	0.933	16.692		0.774	33.349	9.598	78.009	40.223	9.103	77.156	59.143
O;O|TG 16:0_18:1_9:1;TG 43:2	12.785	4.559	9.247	686.611	17.845	1.988	4.11	2.891	4.655	37.306	86.558	18.225	5.149	118.563		2.054	139.173	21.549	363.095	242.194	32.867	367.444	189.374
TG 43:2|TG 9:0_16:0_18:2	5.675	2.923	7.192	467.511	9.027	0.703	2.964	0.653	1.151	11.804	32.685	27.167	1.601	139.519		0.368	35.51	16.415	496.418	72.816	38.584	159.473	105.574
O;O|TG 16:0_18:2_9:1;TG 43:3	2.449	0.757	1.727	165.149	3.765	0.377	0.678	0.44	0	6.878	17.335	6.006	1.061	38.026		0.84	33.842	7.312	146.22	58.934	12.551	105.461	66.588
TG 44:0|TG 14:0_14:0_16:0	27.496	18.936	33.503	326.437	37.67	9.072	18.187	11.971	35.194	71.513	94.79	65.417	19.237	151.102		1.181	34.098	60.992	261.061	66.384	94.473	129.724	152.573
TG 44:1|TG 12:0_16:0_16:1	129.982	60.933	175.011	5655.93	230.495	30.141	89.803	30.709	72.395	397.359	699.672	399.952	62.021	1823.43		6.101	357.202	320.084	4260.15	732.342	749.315	1384.01	1701.35
O3;O3|TG 10:0_16:0_18:2;TG 44:2	412.594	146.178	86.876	1507.46	436.028	95.072	76.098	107.16	1052.9	313.485	880.04	240.818	204.995	1451.2		307.448	1399.03	529.191	3932.28	2217.71	788.019	2666.08	2376.34
TG 44:2|TG 12:0_16:1_16:1	87.565	38.807	135.97	8636.87	151.556	17.225	68.759	15.772	32.461	245.677	532.395	316.168	34.254	2178.27		5.733	495.78	369.334	6080.77	968.91	763.903	1938.78	1828.81
TG 44:3|TG 10:0_16:1_18:2	27.859	12.961	42.096	2752.46	46.707	5.182	20.994	4.486	11.171	67.551	151.031	106.044	10.348	653.371		2.676	177.98	81.004	1939.34	388.571	196.732	677.643	512.156
TG 45:1|TG 14:0_15:0_16:1	11.597	7.234	17.024	249.316	20.284	2.744	8.588	3.27	6.095	32.365	54.072	44.485	5.99	109.428		0.157	14.566	10.524	107.663	28.852	24.898	51.984	48.918
TG 45:2|TG 12:0_15:0_18:2	13.939	6.252	22.518	969.842	28.27	2.169	9.374	2.135	4.049	33.077	87.901	70.652	4.637	324.983		0.969	53.136	28.674	491.986	103.471	60.29	206.998	142.323
O;O|TG 18:1_18:1_9:1;TG 45:3	4.101	1.338	3.697	177.6	7.786	0.683	1.219	1.051	2.083	10.594	29.849	11.469	1.776	52.713		1.574	36.495	9.151	143.31	60.673	15.668	101.941	83.402
TG 45:3|TG 11:0_16:1_18:2	6.248	2.888	9.585	499.836	11.794	0.58	3.652	0.543	0.753	12.127	41.657	36.377	1.82	181.496		0.516	35.536	17.097	350.019	68.165	36.213	152.439	85.828
TG 46:0|TG 14:0_16:0_16:0	24.048	23.46	34.939	179.692	26.815	17.516	30.7	20.495	40.476	45.645	54.887	46.771	24.943	83.794		2.049	36.383	40.486	170.321	52.602	58.273	89.456	72.263
TG 46:1|TG 12:0_16:0_18:1	270.686	175.914	349.757	3446.5	379.759	95.896	224.291	112.13	240.645	665.561	946.732	624.397	187.819	1715.95		13.91	379.567	279.949	2516.82	716.662	752.06	1170.12	1163.65
TG 46:3|TG 12:0_16:1_18:2	137.512	56.28	255.152	12883.1	264.408	26.116	125.861	25.74	44.665	361.747	840.791	534.439	57.843	3436.93		15.854	961.084	440.05	8338.33	1732.74	1120.69	3046.33	2501.21
TG 46:3|TG 14:1_16:1_16:1	137.43	58.688	252.612	12875.5	262.638	25.946	124.771	25.521	44.02	361.227	835.142	523.9	58.504	3424.06		15.663	957.554	437.135	8302.86	1714.91	1117.9	3028.93	2498.16
TG 46:5|TG 10:1_18:2_18:2	4.637	2.173	6.765	408.409	9.174	0.935	3.069	1.081	6.495	10.143	23.036	17.625	2.025	87.058		1.657	53.876	26.558	354.961	99.884	48.33	199.587	109.322
TG 47:1|TG 15:0_16:0_16:1	14.573	13.738	24.878	152.614	16.641	6.995	17.889	9.014	12.297	33.732	36.364	38.588	13.332	67.762		0	5.3	3.217	43.908	11.551	11.31	14.523	15.931
TG 47:2|TG 15:0_16:1_16:1	39.169	23.036	70.079	858.539	74.215	11.028	39.758	11.648	17.126	100.004	192.031	159.388	21.993	435.177		1.599	42.217	20.163	251.683	79.561	59.506	123.045	96.369
TG 47:3|TG 13:0_16:1_18:2	26.002	13.859	41.12	1247.98	48.157	3.803	17.018	3.741	6.099	53.845	151.217	133.259	10.43	581.87		2.079	61.727	24.366	433.472	117.058	61.026	197.644	136.685
TG 48:0|TG 16:0_16:0_16:0	16.593	23.459	36.017	83.919	20.159	26.196	51.205	23.573	25.097	18.381	28.502	28.369	18.507	38.446		9.304	56.926	63.535	108.768	39.83	37.226	64.537	34.375
TG 48:1|TG 14:0_16:0_18:1	296.329	246.628	387.096	3160.52	368.687	158.871	305.415	199.877	326.33	653.019	854.826	598.163	277.365	1523.68		28.253	466.775	209.495	2966.3	840.761	781.711	1301.63	1163.68
TG 48:2|TG 14:0_16:1_18:1	807.929	529.762	1141.22	10754	1217.27	340.689	842.129	380.34	661.998	1876.77	2870.33	1931.61	616.439	5427.22		79.427	1428.97	594.715	7296.89	2385.84	1935.65	3502.93	2976.39
TG 48:3|TG 14:0_16:1_18:2	736.117	337.476	1316.99	25286.9	1498.65	215.457	792.62	198.792	314.772	1966.2	3850.14	2478.3	409.545	9961.01		87.503	2626.22	961.29	15340.1	4129.05	2987.57	6574.05	5423.06
TG 49:0|TG 15:0_16:0_18:0	1.996	2.862	4.645	9.692	2.962	2.672	4.766	3.036	2.848	2.41	3.07	4.625	2.289	3.612		1.236	6.614	9.894	6.772	4.231	4.024	7.437	2.511
TG 49:0|TG 16:0_16:0_17:0	1.963	2.767	4.52	10.087	2.811	2.632	4.669	2.952	2.816	2.359	2.946	4.631	2.215	3.826		1.194	6.515	9.508	6.416	4.192	3.974	7.241	2.314
TG 49:1|TG 15:0_16:0_18:1	33.05	29.353	49.613	380.346	44.743	17.934	36.354	26.181	33.487	72.873	94.381	73.614	32.877	171.927		3.512	32.622	18.905	180.631	70.844	51.008	102	72.851
TG 49:2|TG 15:0_16:0_18:2	55.019	47.61	102.919	759.984	86.67	26.596	70.515	35.046	47.282	131.8	184.432	168.865	51.624	352.041		3.738	41.138	21.017	207.042	80.653	60.552	124.994	79.962
TG 49:3|TG 15:1_16:1_18:1	66.724	41.21	123.176	1522.1	154.513	20.385	65.631	23.114	36.87	160.474	366.585	300.935	39.816	788.567		7.751	89.404	36.833	417.602	172.51	104.068	252.629	163.974
TG 49:3|TG 16:1_16:1_17:1	67.291	41.881	124.365	1532.05	155.453	20.677	66.42	23.449	37.307	161.821	368.627	302.652	40.424	792.681		7.755	89.772	36.932	422.155	172.769	104.772	252.322	164.189
TG 49:4|TG 15:1_16:1_18:2	29.251	14.672	43.954	1056	63.851	5.031	16.219	5.27	10.349	54.544	191.415	163.35	11.07	582.535		3.847	82.312	27.673	476.984	141.54	75.546	242.766	156.901
O;O|TG 16:0_16:0_18:0;TG 50:0	1.111	0.563	0.715	148.783	1.17	0.155	0.36	0.195	0.519	3.802	7.404	2.274	0.328	26.661		0.019	3.573	1.591	94.937	8.488	6.997	24.757	32.982
TG 50:0|TG 16:0_16:0_18:0	14.453	23.755	44.335	65.452	31.179	30.007	48.759	27.396	22.162	10.963	17.177	36.069	15.944	25.691		17.313	94.037	117.416	67.736	32.927	30.713	63.183	16.785
O2;O2|TG 16:0_16:0_18:1;TG 50:1	6.884	0.766	10.498	1733.39	2.282	0.862	5.548	2.15	0	32.287	58.294	3.897	0.032	24.02		0	163.731	22.541	575.922	215.652	25.017	206.825	213.501
TG 50:1|TG 16:0_16:0_18:1	19.187	12.941	25.034	319.273	39.167	8.552	15.399	13.259	23.745	43.017	77.702	49.251	16.888	126.143		11.113	82.992	38.706	315.447	124.142	83.978	224.837	140.071
O2;O2|TG 16:0_16:0_18:2;TG 50:2	6.131	1.873	2.289	232.77	4.295	1.01	1.242	1.431	6.709	13.77	15.45	4.248	3.047	43.893		1.559	60.379	13.143	187.213	136.128	21.625	214.753	100.544
O3;O3|TG 16:0_16:0_18:2;TG 50:2	5.12	0.579	5.285	667.741	3.451	0.688	2.729	1.32	0.191	15.333	29.918	3.469	0.132	42.012		0.587	174.58	34.469	466.673	294.709	56.307	470.8	263.868
TG 50:2|TG 14:0_18:1_18:1	619.207	601.934	935.824	8546.1	1045.41	423.58	829.099	569.141	712.921	1420.06	2229.77	1534.49	732.466	3887.03		147.97	1402.18	560.436	6951.29	2439.01	1759.74	3847.18	2602
TG 50:2|TG 16:0_16:0_18:2	34.195	23.816	60.548	730.679	63.586	16.114	41.496	19.273	23.955	82.458	123.51	98.48	31.273	343.315		8.153	116.292	36.577	565.635	280.144	146.978	375.979	181.678
TG 50:2|TG 16:0_16:1_18:1	625.484	541.03	960.224	8628.79	1067.04	379.895	737.47	512.972	728.727	1434.82	2305.14	1577.19	667.948	4028.73		149.892	1408.6	569.612	7005.89	2531.15	1795.03	3931.24	2656.98
O2;O2|TG 16:0_16:1_18:2;TG 50:3	9.041	2.242	4.838	696.033	16.13	1.281	2.199	1.979	9.936	10.808	28.555	3.983	3.696	60.468		2.053	148.899	17.997	409.982	224.757	32.949	294.248	219.14
TG 50:3|TG 10:1_16:1_24:1	6.663	2.556	10.914	473.203	20.849	1.58	4.19	1.949	3.404	17.644	40.476	25.049	3.319	120.205		5.842	112.856	32.107	624.049	173.659	97.817	302.005	212.693
TG 50:3|TG 16:0_16:1_18:2	6.24	4.05	13.414	159.18	12.382	2.865	9.546	3.031	3.116	13.774	23.099	21.08	5.43	76.462		1.503	24.517	7.055	116.261	63.206	28.834	75.028	34.545
TG 50:3|TG 16:1_16:1_18:1	1080.93	806.816	1724.74	16267.9	2132.39	533.889	1196.63	684.838	1099.51	2492.91	4377.41	3058.29	1007.23	7357.94		243.709	2503.05	892.035	11172.6	4369.44	2865.35	6484.85	4537.72
TG 50:4|TG 16:1_16:1_18:2	779.304	414.751	1385.3	24966.7	2139.18	265.163	747.05	288.189	470.71	2172.45	4740.83	2991.22	529.469	10436.1		211.717	3657.7	1091.6	17415.2	5933.51	3683.74	8796.51	6615.9
TG 50:5|TG 16:1_16:1_18:3	180.874	77.51	335.08	14966.8	491.174	42.911	155.523	45.885	75.508	493.263	1062.23	724.273	96.385	3903.88		62.492	1874.32	546.474	12342	2918.51	1617.29	4646.46	3461.55
TG 50:6|TG 14:0_18:3_18:3	26.029	10.696	47.928	2697.45	60.204	4.925	19.273	6.031	14.822	64.844	124.701	103.558	12.768	522.754		7.473	320.173	99.396	2210.54	496.133	270.043	837.783	542.589
TG 50:6|TG 14:1_16:1_20:4	26.077	10.608	47.819	2696.97	60.01	4.895	19.258	5.977	14.769	64.577	124.19	103.114	12.83	522.882		7.439	319.975	99.348	2210.24	495.848	269.99	837.783	542.614
TG 51:0|TG 16:0_17:0_18:0	1.485	1.791	3.181	22.159	3.496	1.684	2.357	1.957	2.285	2.595	4.521	4.295	1.239	6.677		1.5	9.919	12.204	21.131	4.69	4.46	9.467	6.701
TG 51:1|TG 17:0_18:0_16:1	62.367	45.151	75.191	842.916	105.161	23.526	42.318	41.895	74.724	152.662	227.088	155.799	52.99	393.387		17.042	154.318	82.485	543.129	269.085	187.697	456.471	256.036
TG 51:2|TG 17:0_17:1_17:1	3.188	1.337	5.193	117.021	6.408	0.878	3.448	0.642	1.24	9.578	18.076	11.906	1.565	46.094		0.235	11.117	5.914	80.49	18.536	16.077	32.016	33.169
TG 51:3|TG 16:1_17:1_18:1	93.367	71.688	164.457	1541.58	210.927	40.531	99.072	62.781	92.807	216.465	382.04	322.097	81.984	678.686		28.709	172.572	91.683	612.677	302.241	198.125	504.455	281.133
TG 51:4|TG 16:1_17:1_18:2	52.773	33.732	86.74	1212.7	159.155	17.814	43.549	26.253	46.002	127.352	311.8	237.669	37.175	545.11		25.669	177.182	96.79	543.726	288.038	172.674	507.916	262.989
TG 52:0|TG 16:0_18:0_18:0	3.907	6.517	10.465	5.781	10.454	8.049	9.331	7.508	9.876	0	8.052	8.751	2.491	0		6.568	43.268	46.591	32.517	1.15	12.219	16.244	5.456
O;O|TG 16:0_18:1_18:0;TG 52:1	7.565	3.633	5.015	965.472	10.478	1.142	2.834	1.664	5.986	26.241	53.41	16.2	2.785	200.191		0.59	24.62	10.586	444.832	73.297	37.867	185.153	131.75
TG 52:1|TG 16:0_18:0_18:1	542.014	346.363	580.343	10943.1	943.201	199.927	305.945	334.962	689.017	1277.5	2067.98	1186.17	469.586	3871.82		160.1	1821.33	804.757	8230.18	2920.24	2249.59	5333.62	3299.01
O2;O2|TG 16:0_18:1_18:1;TG 52:2	7.942	1.054	18.644	2552.39	5.78	1.01	8.912	2.549	0.531	54.276	127.864	7.664	0	55.844		0.841	354.568	38.404	760.076	426.689	49.544	592.245	379.014
O2;O2|TG 16:0_18:0_18:3;TG 52:3	3.864	0.087	6.929	1552.89	4.391	0.01	1.906	0.846	5.692	15.831	59.895	1.616	0.314	26.498		1.527	465.369	82.511	952.444	430.836	71.718	744.063	495.904
O2;O2|TG 16:0_18:1_18:2;TG 52:3	9.941	3.398	6.314	324.182	19.713	1.895	2.626	2.448	10.474	30.093	38.512	14.251	5.108	92.313		4.205	110.65	24.058	259.329	256.761	37.77	651.848	158.899
TG 52:3|TG 16:1_18:1_18:1	14.951	6.439	15.824	303.526	39.549	3.986	7.294	6.511	13.203	30.079	77.009	41.65	7.831	117.208		27.398	156.569	91.758	434.286	200.941	141.27	416.877	226.793
O2;O2|TG 16:0_18:1_18:3;TG 52:4	10.102	2.804	4.92	587.203	27.351	1.544	1.989	2.568	15.389	13.443	37.967	5.261	4.93	97.369		3.636	280.83	51.664	538.352	323.648	55.573	558.706	390.514
TG 52:4|TG 16:0_18:2_18:2	7.413	4.59	13.496	191.755	18.354	3.081	7.93	4.027	4.581	16.203	29.524	26.864	5.877	85.12		6.821	62.578	24.655	208.712	132.742	61.595	197.165	75.583
TG 52:4|TG 16:1_18:1_18:2	0.037	0.328	0.386	20.094	13.569	0.701	0.343	0.005	0.352	1.221	4.108	4.253	0.891	1.953		0	3.919	5.219	28.511	0.33	10.681	22.503	22.902
TG 52:5|TG 16:0_18:2_18:3	0.77	0.451	1.181	15.888	1.182	0.303	0.918	0.421	0.397	1.287	2.17	1.969	0.547	5.435		0.541	4.652	2.304	19.288	8.615	5.526	14.972	6.712
TG 52:5|TG 16:1_18:2_18:2	745.981	388.084	1125.7	20265.8	2146.22	239.254	558.739	324.81	535.816	1961.69	4371.85	2655.72	497.623	8671.5		513.388	4838.07	1843.56	18858.3	7877.05	4878.39	13119.1	8321.52
TG 53:1|TG 17:0_18:0_18:1	31.905	18.839	29.019	733.831	70.285	8.473	11.926	17.172	54.515	92.888	180.458	85.876	20.19	260.174		11.028	139.656	68.607	639.687	131.716	129.234	319.32	312.064
TG 53:2|TG 17:0_17:1_19:1	6.576	4.898	8.593	61.178	9.385	3.01	6.914	3.532	5.709	15.164	21.336	15.06	5.53	33.648		0.694	7.228	3.619	39.197	14.972	11.603	19.95	15.448
TG 53:2|TG 17:0_18:1_18:1	113.735	74.306	149.271	1749.43	250.487	38.905	81.706	70.102	132.475	283.12	489.159	369.837	89.201	841.711		44.549	334.492	169.482	1050.65	561.762	364.024	949.234	517.153
TG 53:3|TG 17:0_17:1_19:2	6.01	2.548	10.017	168.393	11.748	1.69	6.709	1.414	2.172	15.783	32.223	21.346	3.311	78.954		0.549	19.37	6.904	99.48	30.914	21.733	49.01	40.146
TG 53:3|TG 17:0_18:1_18:2	90.043	63.446	147.888	1329.16	192.803	39.852	91.994	65.661	95.404	180.196	346.976	284.819	73.213	595.426		40.089	210.137	122.568	629.864	332.606	220.801	562.169	321.43
TG 53:4|TG 17:1_18:1_18:2	45.454	32.04	69.903	727.63	125.373	18.268	36.967	34.087	56.325	97.839	205.334	166.286	36.192	315.851		36.616	165.586	103.587	419.464	246.353	165.027	468.114	228.317
O;O|TG 18:1_18:1_18:0;TG 54:2	6.635	3.13	5.348	944.347	14.018	1.043	2.632	1.693	6.531	23.688	59.507	17.941	2.477	168.385		1.107	32.41	16.94	368.576	86.679	33.035	227.34	107.194
TG 54:2|TG 18:0_18:1_18:1	3.855	2.74	5.21	34.515	5.287	1.886	4.152	1.959	3.307	8.741	11.626	9.278	3.317	18.165		0.365	4.055	2.102	28.129	8.265	6.707	11.583	8.372
TG 54:3|TG 18:1_18:1_18:1	3.12	1.172	5.763	105.453	7.224	1.175	4.264	0.737	0.911	10.338	18.347	11.303	1.676	50.965		0.298	11.499	4.596	59.827	18.306	13.174	27.638	24.635
TG 54:4|TG 18:1_18:1_18:2	0.062	0.546	0.627	31.705	16.791	1.47	0.481	0.005	0.663	3.197	6.936	8.438	1.789	2.75		0	11.607	9.493	62.747	0.353	16.049	35.502	33.956
TG 54:5|TG 18:1_18:2_18:2	645.068	391.192	842.893	9340.45	1429.05	251.368	451.054	415.842	825.733	1300.53	2569.61	1869.87	483.24	3887.66		670.082	3259.32	1836.03	9847.41	4652.45	3288.49	8622.77	4835.85
TG 54:6|TG 18:2_18:2_18:2	467.032	208.013	510.843	8949.95	1205.77	130.103	239.768	208.87	427.836	955.848	2296.84	1330.15	259.44	3534.15		766.076	4371.27	2576.31	12223.7	6031.23	4057.25	11915.7	6452.84
O;O|TG 18:2_18:2_18:3;TG 54:7	1.267	0.09	0.504	90.131	2.343	0.082	0.127	0.21	0.42	1.537	3.663	1.924	0.164	10.405		3.338	56.867	36.531	426.351	92.196	50.85	281.507	131.309
TG 54:7|TG 16:1_18:2_20:4	244.992	102.871	274.163	7178.57	535.027	52.978	138.617	84.183	138.302	506.669	1031.78	642.669	120.324	2101.82		336.855	3894.89	2053.39	13426.9	4802.73	3099.83	10832.1	6174.79
TG 55:2|TG 19:0_18:1_18:1	33.171	17.737	32.732	704.864	92.488	8.39	12.611	15.457	55.915	92.338	213.741	121.784	19.158	281.155		18.114	170.84	74.445	726.113	165.269	150.038	381.797	377.963
TG 55:3|TG 18:1_18:1_19:1	45.403	27.927	68.284	662.059	123.96	15.381	32.544	25.394	53.547	102.892	223.223	198.316	32.506	356.718		27.242	156.212	81.025	425.45	245.463	155.929	417.832	231.431
TG 55:4|TG 17:1_19:1_19:2	5.573	2.927	9.466	125.492	16.473	1.881	5.554	1.93	2.769	16.141	37.314	23.108	4.146	73.746		1.404	23.329	6.844	82.638	40.291	23.969	55.098	40.714
TG 56:3|TG 18:1_18:1_20:1	161.215	92.073	197.716	2601.84	402.701	54.522	93.01	78.875	217.757	328.109	794.818	547.263	109.753	1340.47		113.876	726.553	299.436	2461.75	1007.55	660.953	1648.86	1162.08
TG 56:8|TG 18:2_18:2_20:4	137.119	76.628	185.525	2720.69	255.269	46.395	97.542	59.363	146.554	305.518	438.047	333.025	102.408	870.294		39.647	311.084	250.122	1826.37	675.778	384.386	790.889	626.159
TG 57:1|TG 16:0_25:0_16:1	1.38	0.489	0.742	15.591	4.011	0.287	0.241	0.464	7.79	2.891	12.172	3.67	0.578	6.361		1.191	12.463	6.401	83.435	3.831	12.435	12.55	35.215
TG 57:2|TG 21:0_18:1_18:1	5.012	1.958	3.322	101.912	16.115	1.127	1.213	1.691	19.468	11.893	45.995	16.848	2.268	38.305		4.173	43.059	18.899	275.133	29.675	42.466	72.162	120.754
TG 57:3|TG 21:0_18:1_18:2	5.197	2.31	3.952	74.909	14.805	1.414	1.507	2.124	13.676	11.899	35.163	17.512	3.08	36.044		5.076	38.209	18.203	180.595	32.177	35.133	80.289	86.774
TG 58:2|TG 24:0_16:1_18:1	15.636	5.991	11.297	215.093	50.469	3.538	3.96	5.188	66.915	32.529	132.511	48.233	7.872	92.817		14.463	137.571	59.701	869.662	58.943	134.001	160.344	341.07
TG 58:3|TG 18:1_18:1_22:1	23.533	9.523	18.731	430.197	72.087	5.955	6.794	8.143	63.228	53.65	180.449	78.539	12.918	189.258		23.812	185.386	78.28	929.152	129.569	160.755	300.439	387.175
TG 58:6|TG 18:0_18:1_22:5	6.42	4.116	5.063	45.06	6.243	4.052	3.009	3.327	8.221	8.832	8.799	7.566	6.881	15.868		1.45	3.594	5.064	19.177	7.105	4.745	6.696	5.183
TG 58:6|TG 18:1_18:1_22:4	13.006	8.355	11.719	101.011	15.183	7.635	8.607	7.698	15.064	17.88	27.011	20.223	13.581	42.149		5.162	12.495	12.554	54.971	24.189	15.903	23.176	20.376
TG 58:9|TG 18:1_20:4_20:4	47.182	24.674	45.835	556.888	72.925	18.981	22.742	22.108	78.31	77.569	106.882	80.319	41.992	174.454		19.685	63.669	74.648	364.372	166.155	88.066	126.81	121.698
TG 60:1|TG 18:0_24:0_18:1	0.723	0.316	0.384	1.91	1.758	0.137	0.086	0.181	4.234	1.132	4.806	1.656	0.324	1.009		0.578	5.888	2.975	34.609	0.527	5.341	2.17	12.789
TG 60:2|TG 26:0_16:1_18:1	4.594	1.674	3.074	37.653	15.656	0.841	0.967	1.331	18.135	8.493	36.861	14.862	1.96	18.201		4.987	47.797	20.402	288.358	11.2	43.385	30.352	102.601
TG 60:3|TG 20:1_20:1_20:1	8.429	2.819	7.341	116.503	32.135	1.691	2.373	2.464	23.92	15.946	67.686	33.093	3.848	49.205		11.969	102.134	44.351	541.039	38.727	90.137	96.531	218.489
TG 64:2|TG 16:0_18:1_30:1	0.45	0.226	0.378	1.174	1.271	0.093	0.122	0.13	1.187	0.947	3.069	1.536	0.155	0.628		0.182	1.998	0.842	10.798	0.022	1.586	0.275	3.825
TG 66:2|TG 16:0_18:1_32:1	0.603	0.31	0.682	1.688	2.019	0.143	0.21	0.21	1.273	1.3	4.334	2.461	0.242	0.772		0.143	1.95	0.628	9.628	0.006	1.438	0.058	3.528
O(FA 15:0);O2|TG 17:1_17:1_17:0;TG 66:3	1.711	1.03	2.168	34.114	4.036	0.41	1.079	0.496	1.754	6.244	12.12	6.234	0.717	17.82		0.117	6.312	1.594	52.953	1.59	5.887	4.559	15.988
TG 66:3|TG 16:1_18:1_32:1	0.748	0.391	0.844	3.217	2.573	0.154	0.258	0.243	1.417	1.712	5.954	3.454	0.269	1.406		0.228	2.96	1.04	12.978	0.14	1.957	0.394	5.129
TG 68:2|TG 16:0_18:1_34:1	0.659	0.307	0.628	1.531	1.909	0.197	0.192	0.211	1.431	1.091	3.876	2.783	0.279	0.565		0.178	1.742	0.621	7.765	0.025	1.218	0.037	2.987
O(FA 18:1);O2|TG 16:0_18:1_16:0;TG 68:3	3.039	1.681	3.063	43.826	7.902	0.597	1.214	0.844	4.426	9.764	24.259	10.054	1.079	20.586		0.382	11.404	3.273	93.152	2.198	10.349	6.666	26.734
TG 68:3|TG 16:1_18:1_34:1	1.135	0.57	1.348	3.966	4.425	0.26	0.403	0.382	2.057	2.503	8.619	5.891	0.435	1.515		0.364	3.817	1.225	15.709	0.185	2.431	0.401	6.686
O(FA 18:1);O2|TG 16:1_18:1_16:0;TG 68:4	2.996	1.697	4.124	64.116	9.111	0.642	1.839	0.853	3.177	9.968	24.107	13.456	1.131	29.372		0.611	15.671	4.567	112.279	3.696	12.301	10.574	29.784
TG 70:2|TG 18:0_18:1_34:1	0.256	0.096	0.188	0.107	0.668	0.117	0.066	0.071	0.893	0.3	0.962	0.928	0.153	0.003		0.09	0.546	0.211	1.899	0	0.331	0	0.953
O(FA 16:0);O2|TG 18:1_18:1_18:0;TG 70:3	1.109	0.629	0.918	10.021	2.855	0.179	0.312	0.332	3.423	3.716	9.819	3.61	0.372	4.633		0.225	4.411	1.686	28.857	0.442	3.783	1.802	9.537
TG 70:3|TG 18:1_18:1_34:1	0.996	0.436	0.98	2.347	3.479	0.271	0.29	0.281	2.382	1.752	6.361	5.591	0.431	0.877		0.335	2.457	0.86	9.553	0.092	1.659	0.259	4.247
O(FA 16:1);O2|TG 18:1_18:1_18:0;TG 70:4	3.337	1.901	3.71	47.428	11.443	0.612	1.448	0.959	5.335	10.768	28.418	15.247	1.135	22.292		0.952	15.936	5.722	98.614	2.977	12.396	8.785	31.201
TG 70:4|TG 18:1_34:1_18:2	0.659	0.26	0.605	1.691	2.5	0.179	0.177	0.177	1.368	1.127	4.131	3.476	0.276	0.675		0.455	3.322	1.139	9.663	0.1	1.769	0.34	5.082
TG 72:3|TG 18:1_18:1_36:1	0.318	0.095	0.17	0.052	0.72	0.131	0.062	0.07	1.305	0.312	1.059	1.161	0.197	0.048		0.147	0.588	0.25	1.834	0	0.317	0.012	0.905
TG 72:4|TG 18:1_36:1_18:2	0.244	0.066	0.117	0.06	0.517	0.097	0.044	0.049	0.957	0.213	0.763	0.809	0.146	0.042		0.204	0.704	0.313	1.628	0	0.391	0	1.011
O(FA 18:2);O2|TG 18:1_18:1_18:0;TG 72:5	1.397	0.766	1.652	18.231	5.835	0.242	0.616	0.387	2.612	4.28	12.821	8.418	0.434	8.613		0.841	8.982	3.974	39.446	1.238	6.229	4.221	14.635
TG O-48:0|TG O-16:0_16:0_16:0	1.04	0.47	0.887	19.079	2.314	0.743	0.495	0.456	6.215	1.86	3.177	2.561	1.136	6.592		0.676	3.717	0.99	9.631	3.414	2.129	6.193	4.646
TG O-50:1|TG O-16:0_16:0_18:1	4.931	2.219	4.336	93.189	12.656	2.706	2.066	2.085	23.685	10.15	16.164	15.002	5.006	36.561		5.856	27.598	6.888	59.304	28.553	16.888	46.663	41.412
TG O-50:2|TG O-18:2_16:0_16:0	0.72	0.618	1.007	11.656	1.583	0.391	0.839	0.641	0.832	1.634	2.942	2.15	0.724	5.251		0.374	2.736	1.175	10.027	4.52	2.722	7.762	4.946
TG O-52:1|TG O-18:0_16:0_18:1	3.551	1.572	2.375	39.138	6.477	1.622	1.21	1.55	14.095	5.96	11.069	8.514	3.198	16.02		2.943	9.669	4.897	24.27	5.397	7.151	12.048	18.294
TG O-54:3|TG O-18:0_18:1_18:2	1.288	0.532	1.539	32.633	5.377	0.367	0.54	0.436	4.51	2.445	6.075	8.06	0.743	12.43		4.492	11.547	3.723	16.209	10.908	6.756	19.141	11.977
TG O-58:2|TG O-18:0_20:1_20:1	1.22	0.365	1.686	16.752	1.426	0.277	0.753	0.533	1.698	2.455	8.34	7.882	0.784	9.37		0.87	1.577	1.187	7.554	1.04	1.909	1.816	7.07
TG O-60:2|TG O-18:0_20:1_22:1	0.406	0.124	0.626	4.269	0.224	0.072	0.273	0.187	0.385	0.777	3.114	2.962	0.2	2.74		0.415	0.552	0.497	2.908	0.334	0.561	0.397	2.631
VAE 24:2	0.054	0.035	0.023	0.007	0.066	0.019	0.018	0.052	0.068	0.095	0.037	0.048	0.076	0.047		0.002	0.008	0.01	0.008	0.033	0.007	0.003	0.006

## Sheet: Proteomics HFD Quad
FC	FC	HEXA-FC	FC	HEXA-FC	FC	FC	HEXA-FC	HEXA-FC	HEXA-FC	HEXA-FC	FC	HEXA-FC
LFQ intensity 01	LFQ intensity 02	LFQ intensity 03	LFQ intensity 04	LFQ intensity 05	LFQ intensity 06	LFQ intensity 07	LFQ intensity 08	LFQ intensity 09	LFQ intensity 10	LFQ intensity 11	LFQ intensity 12	LFQ intensity 13	C: Only identified by site	C: Reverse	C: Potential contaminant	C: Peptide counts (all)	C: Peptide counts (razor+unique)	C: Peptide counts (unique)	C: Fasta headers	C: Number of proteins	C: Student's T-test Significant H_C	C: Student's T-test significant	N: Peptides	N: Razor + unique peptides	N: Unique peptides	N: Sequence coverage [%]	N: Unique + razor sequence coverage [%]	N: Unique sequence coverage [%]	N: Mol. weight [kDa]	N: Q-value	N: Score	N: Intensity	N: MS/MS count	N: Peptides 01	N: Peptides 02	N: Peptides 03	N: Peptides 04	N: Peptides 05	N: Peptides 06	N: Peptides 07	N: Peptides 08	N: Peptides 09	N: Peptides 10	N: Peptides 11	N: Peptides 12	N: Peptides 13	N: Razor + unique peptides 01	N: Razor + unique peptides 02	N: Razor + unique peptides 03
23.4682	25.479	24.6441	25.2924	24.0701	23.7803	23.25	24.7732	24.6277	23.5099	24.502	24.2093	25.1219				1;1;3;3;6;6	0;0;3;3;5;5	0;0;3;3;5;5	sp|P;tr|A0A075B5P3|A0A075B5P3_MOUSE Immunoglobulin heavy constant gamma 2B (Fragment) OS=Mus musculus OX=10090 GN=Ighg2b PE=1 SV=1;tr|A0A0A6YVP0|A0A0A6YVP0_MOUSE Immunoglobulin heavy constant gamma 2B (Fragment) OS=Mus musculus OX=10090 GN=Ighg2b PE=1 SV=2	6			6	5	5	31.2	26.5	26.5	36.568	0	9.09	314170000	32	3	5	5	4	4	4	3	5	5	5	5	4	5	2	4	4
27.95	28.0184	27.3055	26.6473	29.3635	26.3372	26.3762	26.1004	27.3033	29.379	26.5666	29.6734	26.5972				10;10;7;7	10;10;7;7	10;10;7;7	sp|P;tr|A0A075B5P4|A0A075B5P4_MOUSE Ig gamma-1 chain C region secreted form (Fragment) OS=Mus musculus OX=10090 GN=Ighg1 PE=1 SV=1;tr|A0A0A6YWR2|A0A0A6YWR2_MOUSE Ig gamma-1 chain C region secreted form (Fragment) OS=Mus musculus OX=10090 GN=Ighg1 PE=1 SV=1	4			10	10	10	40.1	40.1	40.1	35.633	0	122.27	4370300000	106	7	9	8	5	9	4	3	4	7	9	5	9	6	7	9	8
24.622	25.4492	23.1036	26.0283	24.1575	23.3076	21.956	23.2825	22.7425	23.2852	20.6543	23.7604	25.5901				5;5;5;5	5;5;5;5	5;5;5;5	sp|P0398;tr|A0A075B5P5|A0A075B5P5_MOUSE Immunoglobulin heavy constant gamma 3 (Fragment) OS=Mus musculus OX=10090 GN=Ighg3 PE=4 SV=1;tr|A0A1Y7VJN6|A0A1Y7VJN6_MOUSE Immunoglobulin heavy constant gamma 3 (Fragment) OS=Mus musculus OX=10090 GN=Ighg3 PE=4 SV=1	4			5	5	5	24.5	24.5	24.5	36.198	0	7.0422	291040000	25	3	4	2	4	3	2	1	2	3	2	1	2	5	3	4	2
25.735	26.463	26.1052	26.7769	26.913	25.4284	26.0884	25.3483	26.1	26.9775	25.4719	27.349	26.3626				17;18;18;19	17;18;18;19	17;18;18;19	sp|P01872|IGHM_MOUSE;tr|A0A075B5P6|A0A075B5P6_MOUSE Immunoglobulin heavy constant mu (Fragment) OS=Mus musculus OX=10090 GN=Ighm PE=1 SV=1;tr|A0A075B6A0|A0A075B6A0_MOUSE Immunoglobulin heavy constant mu (Fragment) OS=Mus musculus OX=10090 GN=Ighm PE=1 SV=2	4			19	19	19	42.4	42.4	42.4	49.943	0	41.778	1617300000	114	6	13	12	13	14	3	7	6	11	14	4	13	10	6	13	12
24.6574	24.8713	24.6777	24.5222	25.8	25.301	25.3658	24.8683	25.036	25.2828	25.1956	24.813	25.1503				2;2;3;4;4;4	2;2;3;4;4;4	2;2;3;4;4;4	sp|Q4VAA2|CDV3_MOUSE Protein CDV3 OS=Mus musculus OX=10090 GN=Cdv3 PE=1 SV=2;sp|Q4VAA2-2|CDV3_MOUSE Isoform 2 of Protein CDV3 OS=Mus musculus OX=10090 GN=Cdv3;tr|A0A087W;tr|A0A087WNP6|A0A087WNP6_MOUSE Protein CDV3 OS=Mus musculus OX=10090 GN=Cdv3 PE=1 SV=1	6			4	4	4	33.2	33.2	33.2	24.196	0	9.3723	443550000	36	4	3	4	2	4	2	4	4	2	4	4	4	4	4	3	4
26.336	26.4101	26.0506	26.3245	26.0896	26.4437	26.5288	25.7746	26.0738	26.3005	25.8971	26.186	26.1607				3;5;5;5	3;5;5;5	3;5;5;5	sp|P83940|ELOC_MOUSE Elongin-C OS=Mus musculus OX=10090 GN=Eloc PE=1 SV=1;tr|;tr|A0A087WNT1|A0A087WNT1_MOUSE Elongin-C OS=Mus musculus OX=10090 GN=Eloc PE=1 SV=1;tr|A0A087WQE6|A0A087WQE6_MOUSE Elongin-C (Fragment) OS=Mus musculus OX=10090 GN=Eloc PE=1 SV=1	4	+	H_C	5	5	5	67.4	67.4	67.4	10.657	0	20.817	975000000	82	5	5	5	5	5	5	5	5	5	5	5	5	5	5	5	5
22.4542	23.5954	24.1262	23.535	23.4549	21.7593	23.4727	23.8451	24.1965	22.3975	23.4588	22.1593	23.7002				2;3;3;3	2;3;3;3	2;3;3;3	sp|P0CW02|LY6C1_MOUSE Lymphocyte antigen 6C1 OS=M;tr|A0A087WNZ5|A0A087WNZ5_MOUSE Lymphocyte antigen 6C1 OS=Mus musculus OX=10090 GN=Ly6c1 PE=1 SV=1;tr|A0A087WRP7|A0A087WRP7_MOUSE Lymphocyte antigen 6C1 (Fragment) OS=Mus musculus OX=10090 GN=Ly6c1 PE=1 SV=1	4			3	3	3	34.2	34.2	34.2	12.032	0	6.3978	167560000	16	1	2	2	2	2	1	2	2	2	0	2	1	2	1	2	2
25.9235	25.9004	25.3266	26.2842	25.9427	26.9543	26.0447	26.3227	25.9958	26.4593	20.9671	26.1922	25.6753				1;1;2	1;1;2	1;1;2	sp|G5E870|TRIPC_MOUSE E;tr|A0A087WNZ7|A0A087WNZ7_MOUSE E3 ubiquitin-protein ligase TRIP12 OS=Mus musculus OX=10090 GN=Trip12 PE=1 SV=1;tr|A0A087WRV6|A0A087WRV6_MOUSE E3 ubiquitin-protein ligase TRIP12 (Fragment) OS=Mus musculus OX=10090 GN=Trip12 PE=1 SV=1	3			2	2	2	1.2	1.2	1.2	220.66	0.00094118	2.6649	1344100000	24	2	2	2	2	2	2	2	2	2	2	1	2	2	2	2	2
23.6313	24.0841	23.873	23.7076	24.0535	23.9004	23.8761	24.0258	24.2171	23.5185	23.8698	24.2742	24.1796				10;10;11;11;2;4;9	10;10;11;11;2;4;9	10;10;11;11;2;4;9	sp|O70133|DHX9_MOUSE ATP-dependent RNA helicase A OS=Mus m;tr|A0A087WPL5|A0A087WPL5_MOUSE ATP-dependent RNA helicase A OS=Mus musculus OX=10090 GN=Dhx9 PE=1 SV=1;tr|E9QNN1|E9QNN1_MOUSE ATP-dependent RNA helicase A OS=Mus musculus OX=10090 GN=Dhx9 PE=1 SV=1	7			11	11	11	11.1	11.1	11.1	149.62	0	19.262	231900000	29	5	7	7	7	5	5	5	7	7	5	5	6	7	5	7	7
25.6417	25.969	25.9305	26.1391	26.2979	24.8772	25.4267	25.9909	26.2358	26.2106	25.8695	25.7406	25.957				1;1;1;1;1;1;1;14;2;2;2;26;27;27;27;27;27	1;1;1;1;1;1;1;14;2;2;2;26;27;27;27;27;27	1;1;1;1;1;1;1;14;2;2;2;26;27;27;27;27;27	tr|A0A087WQ94|A0A087WQ94_MOUSE Tensin 1 (Fragment) OS=Mus musculus OX=10090 GN=Tns1 PE=1 SV=1;tr|A0A087WQM0|A0A087WQM0_MOUSE Tensin 1 OS=Mus musculus OX=10090 GN=Tns1 PE=1 SV=1;tr|A0A087WQS0|A0A087WQS0_MOUSE Tensin 1 OS=Mus musculus OX=10090 GN=Tns1 PE=1 S	17			27	27	27	25.7	25.7	25.7	183.31	0	49.211	960650000	79	15	12	16	12	14	7	8	13	16	14	12	10	11	15	12	16
23.6353	21.941	24.0181	23.6098	24.1662	23.5309	23.2938	24.0429	23.6238	23.6278	23.5075	23.4038	20.582				5;5	5;5	5;5	tr|A0A087WR45|A0A087WR45_MOUSE Proline-rich basic protein 1 OS=Mus musculus OX=10090 GN=Prob1 PE=1 SV=1;tr|Q3UKG2|Q3UKG2_MOUSE Proline-rich basic protein 1 (Fragment) OS=Mus musculus OX=10090 GN=Prob1 PE=1 SV=1	2			5	5	5	7.9	7.9	7.9	106.42	0	3.3912	160180000	12	3	1	3	3	3	2	4	4	3	2	2	2	0	3	1	3
22.0396	23.3522	23.4586	22.2712	22.8069	19.9458	22.1244	22.0063	22.7675	23.7695	23.183	22.2983	22.5119				1;13;13;13;13;13;13;13;3	1;13;13;13;13;13;13;13;3	1;13;13;13;13;13;13;13;3	tr|A0A087WS56|A0A087WS56_MOUSE Fibronectin OS=Mus musculus OX=10090 GN=Fn1 PE=1 SV=1;tr|A0A087WSN6|A0A;tr|B7ZNJ1|B7ZNJ1_MOUSE Fibronectin OS=Mus musculus OX=10090 GN=Fn1 PE=1 SV=1;tr|B9EHT6|B9EHT6_MOUSE Fibronectin OS=Mus musculus OX=10090 GN=Fn1 PE=1 SV=1	9			13	13	13	10.4	10.4	10.4	239.72	0	21.135	189510000	17	1	4	5	2	3	1	1	2	1	2	4	2	1	1	4	5
25.5835	25.3362	25.9473	24.8152	26.0764	23.9014	24.8756	25.782	25.6993	25.0071	25.4167	24.6649	25.6877				1;11;11	1;11;11	1;11;11	sp|Q60759|GCDH_MOUSE Glutaryl-CoA dehydrogenase, mitochondrial OS=Mus musculus OX=10090 GN=Gcdh PE=1 SV=2;tr|A0A0A0MQ68|A0A0A0MQ68_MOUSE Glutaryl-CoA dehydrogenase, mitochondrial OS=Mus musculus OX=10090 GN=Gcdh PE=1 SV=1	3	+	H_C	11	11	11	42.3	42.3	42.3	49.57	0	71.917	870860000	46	7	6	9	4	8	3	5	8	8	7	7	4	9	7	6	9
30.9705	31.1089	31.3291	31.1411	30.9303	30.9446	30.8647	31.0426	31.4541	30.8871	30.7646	31.0807	31.0154				2;26;26;3;3;3;4;5	2;26;26;3;3;3;4;5	0;2;2;2;2;3;7;7	sp|P68368|TBA4A_MOUSE Tubulin alpha-4A chain OS=Mus musculus OX=10090 GN=Tuba4a PE=1 SV=1;tr|A0A0A0MQA5|A0A0A0MQA5_MOUSE Tubulin alpha chain (Fragment) OS=Mus musculus OX=10090 GN=Tuba4a PE=1 SV=1	8			26	26	7	71.3	71.3	26.2	52.793	0	307.75	30117000000	638	24	24	24	23	24	23	24	25	24	23	25	24	25	24	24	24
25.8568	25.5193	25.5124	26.0592	26.3965	26.0213	25.8097	25.7374	25.9237	25.8454	25.0813	25.7093	25.5836				1;1;1;10;10;10;4;4;5;5;5;6	1;1;1;10;10;10;4;4;5;5;5;6	1;1;1;10;10;10;4;4;5;5;5;6	sp|P10637|TAU_MOUSE Microtubule-associated protein tau;tr|A0A0A0MQC7|A0A0A0MQC7_MOUSE Microtubule-associated protein OS=Mus musculus OX=10090 GN=Mapt PE=1 SV=1;tr|A2A5Y6|A2A5Y6_MOUSE Microtubule-associated protein OS=Mus musculus OX=10090 GN=Mapt PE=1 SV=1	12			10	10	10	25.2	25.2	25.2	76.259	0	32.634	796570000	96	9	10	8	10	9	9	8	9	9	7	6	9	8	9	10	8
23.3738	22.7372	23.0095	23.4779	23.1899	21.4375	23.385	21.483	23.1657	22.5859	22.71	23.2654	22.5417				2;2	2;2	2;2	sp|Q8VHW3|CCG6_MOUSE Voltage-dependent calcium channel gamma-6 subunit OS=Mus musculus OX=10090 GN=Cacng6 PE=1 SV=1;tr|A0A0A0MQD3|A0A0A0MQD3_MOUSE Voltage-dependent calcium channel gamma-6 subunit OS=Mus musculus OX=10090 GN=Cacng6 PE=3 SV=1	2			2	2	2	10.7	10.7	10.7	23.6	0.0036331	2.3019	89123000	18	2	1	2	2	2	1	2	1	2	1	2	2	2	2	1	2
23.3028	23.7294	23.3872	23.4655	21.2649	23.9318	23.5912	23.189	23.7088	23.474	23.2686	23.4483	23.343				2;4;4;8;8	2;4;4;7;7	2;4;4;7;7	sp|P35123|UBP4_MOUSE Ubiquitin carboxyl-terminal hydrolase 4 OS=Mus musculus OX=10090 GN=Usp4 PE=1 SV=3;tr|A0A0A6YW28|A0A0A6YW28_MOUSE Ubiquitin carboxyl-terminal hydrolase 4 OS=Mus musculus OX=10090 GN=Usp4 PE=1 SV=1;tr|A0A0A6YWM7|A0A0A6YWM7_MOUSE Ubiquit	5			8	7	7	10.7	9.7	9.7	103.72	0	4.3492	137450000	20	4	5	4	4	2	6	4	4	4	3	4	4	3	4	4	4
25.4646	26.3906	25.2228	26.2495	25.7869	26.2605	26.7824	26.2037	26.1552	26.0479	26.3682	26.5493	26.1918				2	2	2	tr|A0A0A6YW72|A0A0A6YW72_MOUSE Dachsous cadherin-related 2 OS=Mus musculus OX=10090 GN=Dchs2 PE=4 SV=1	1			2	2	2	0.6	0.6	0.6	365.66	0.0053215	2.0746	900500000	38	2	2	2	2	2	2	2	2	2	2	2	2	2	2	2	2
25.9555	25.7206	25.6105	25.7516	25.4325	26.1399	26.1069	26.3264	25.8419	26.1328	25.9376	25.9327	25.665				4;5;5	4;5;5	4;5;5	sp|P62900|RL31_MOUSE 60S ribosomal protein L31 OS=Mus musculus OX=10090 GN=Rpl31 PE=1 SV=1;tr|A0A0A6YX26|A0A0A6YX26_MOUSE 60S ribosomal protein L31 OS=Mus musculus OX=10090 GN=Rpl31 PE=1 SV=1;tr|A0A0A6YXL3|A0A0A6YXL3_MOUSE 60S ribosomal protein L31 OS=Mus	3			5	5	5	35.7	35.7	35.7	14.996	0	7.2182	878200000	53	3	4	3	4	3	4	3	4	3	3	4	3	4	3	4	3
28.193	28.1208	28.3026	28.1208	28.1518	27.9929	28.2212	28.1665	28.2365	28.2311	27.8624	28.1832	28.0284				1;12;15;15;2;8	1;12;15;15;2;8	1;12;15;15;2;8	tr|A0A0A6YX73|A0A0A6YX73_MOUSE cAMP-dependent protein kinase type II-alpha regulatory subunit OS=Mus musculus OX=10090 GN=Prkar2a PE=1 SV=1;tr|Q8K1M3|Q8K1M3_MOUSE Protein kinase, cAMP dependent regulatory, type II alpha OS=Mus musculus OX=10090 GN=Prkar2a	6			15	15	15	53.9	53.9	53.9	43.165	0	291.43	3705100000	219	15	15	15	13	15	15	13	15	15	14	15	14	15	15	15	15
24.9539	27.1582	25.5715	26.7695	24.9453	20.7548	21.8471	25.5974	25.1454	22.5242	23.3653	24.8066	26.4118				4;7;7	4;7;7	3;6;6	sp|P01864|GC;tr|A0A0A6YY53|A0A0A6YY53_MOUSE Immunoglobulin heavy constant gamma 2C (Fragment) OS=Mus musculus OX=10090 GN=Ighg2c PE=1 SV=1;tr|F6TQW2|F6TQW2_MOUSE Immunoglobulin heavy constant gamma 2C (Fragment) OS=Mus musculus OX=10090 GN=Ighg2c PE=1 SV=2	3			7	7	6	34.9	34.9	30.1	36.407	0	14.675	640730000	40	4	7	6	7	2	1	1	6	3	1	1	2	6	4	7	6
25.5627	25.1972	24.8022	25.1458	25.0866	25.7737	25.2028	25.3841	25.5871	25.4109	25.2275	25.2766	25.4153				10;10;5	2;5;5	2;5;5	sp|O35343|IMA3_MOUSE Importin subunit alpha-3 OS=Mus musculus OX=10090 GN=Kpna4 PE=1 SV=1;tr|A0A0B4J1E7|A0A0B4J1E7_MOUSE Importin subunit alpha-3 OS=Mus musculus OX=10090 GN=Kpna4 PE=1 SV=1;tr|D3YTN1|D3YTN1_MOUSE Importin subunit alpha-3 (Fragment) OS=Mus	3			10	5	5	24.6	15.2	15.2	68.03	0	15.998	537770000	41	7	8	9	4	5	8	5	8	8	7	9	7	9	4	4	5
24.1259	23.8042	23.8433	23.9828	24.3917	24.0748	22.0791	23.954	23.8839	22.2555	24.0023	23.7347	22.8482				1;1;1;2;5;5;5;5;5;5;5	1;1;1;2;5;5;5;5;5;5;5	1;1;1;2;5;5;5;5;5;5;5	sp;tr|A0A0G2JDV6|A0A0G2JDV6_MOUSE Ubiquitin associated protein 2-like, isoform CRA_g OS=Mus musculus OX=10090 GN=Ubap2l PE=1 SV=1;tr|A0A0H2UH17|A0A0H2UH17_MOUSE Ubiquitin associated protein 2-like, isoform CRA_b OS=Mus musculus OX=10090 GN=Ubap2l PE=1 SV=1	11			5	5	5	8	8	8	103.94	0	5.2464	193170000	22	3	3	3	5	5	3	1	3	3	1	4	4	1	3	3	3
24.6676	24.7072	24.4247	25.0032	24.6113	25.0068	24.7687	25.2053	24.6862	25.1033	24.6309	24.7746	24.8898				1;1;1;2;2;3;3	1;1;1;2;2;3;3	1;1;1;2;2;3;3	sp|Q6ZWU9|RS27_MOUSE 40S ribosomal protein S27 OS=Mus musculus OX=10090 GN=Rps27 PE=1 SV=3;tr|A0A0G2JDW7|A0A0G2JDW7_MOUSE 40S ribosomal protein S27 (Fragment) OS=Mus musculus OX=10090 GN=Rps27 PE=1 SV=1;tr|A0A0G2JG29|A0A0G2JG29_MOUSE 40S ribosomal protein	7			3	3	3	39	39	39	9.2327	0	5.6904	401300000	23	3	3	3	3	2	2	2	3	3	3	2	2	3	3	3	3
24.9667	25.2039	24.8129	25.128	25.1696	25.1669	25.1021	25.1384	25.5343	25.1634	25.0556	25.2554	25.1775				1;1;1;1;3;4;4;4	1;1;1;1;3;4;4;4	1;1;1;1;2;3;3;3	sp|P61079|UB2D3_MOUSE U;tr|A0A0G2JE32|A0A0G2JE32_MOUSE Ubiquitin-conjugating enzyme E2 D3 (Fragment) OS=Mus musculus OX=10090 GN=Ube2d3 PE=1 SV=1;tr|A0A0G2JGL0|A0A0G2JGL0_MOUSE Ubiquitin-conjugating enzyme E2 D3 OS=Mus musculus OX=10090 GN=Ube2d3 PE=1 SV=1	8			4	4	3	45.5	45.5	31.8	14.731	0	65.647	468280000	25	2	3	4	3	2	2	2	3	4	2	2	2	2	2	3	4
25.641	25.0383	24.9775	24.8803	25.7306	25.4941	25.724	25.5539	25.4063	25.3851	25.2435	25.4797	25.3792				1;1;1;10;10;11;9	1;1;1;10;10;11;9	0;0;0;0;0;0;0	sp|Q7TPW1|NEXN_MOUSE Nexilin OS=Mus musculus OX=10090 GN=Nexn PE=1 SV=3;tr|A0A0G2JEX1|A0A0G2JEX1_MOUSE Nexilin OS=Mus musculus OX=10090 GN=Nexn PE=1 SV=1;tr|A0A0G2JFD8|A0A0G2JFD8_MOUSE Nexilin OS=Mus musculus OX=10090 GN=Nexn PE=1 SV=1;tr|A0A0G2JG59|A0A0G2	7			11	11	0	18.2	18.2	0	80.035	0	21.478	680010000	39	7	6	7	4	6	5	6	8	6	6	7	5	7	7	6	7
27.7563	27.3945	27.8676	27.5999	28.1874	27.8686	27.5017	27.8488	27.9645	27.5665	27.1609	27.4462	27.4023				39	39	30	tr|A0A0G2JFH2|A0A0G2JFH2_MOUSE Microtubule-associated protein (Fragment) OS=Mus musculus OX=10090 GN=Map4 PE=1 SV=1	1			39	39	30	45.9	45.9	35.9	152.67	0	102.41	2763700000	264	35	28	34	29	33	24	21	34	33	25	23	22	25	35	28	34
21.3166	25.8036	24.4777	24.8546	22.7515	21.6524	23.4614	24.3095	25.0836	25.3892	23.8661	25.6869	24.9624				2;2	2;2	2;2	sp|P07091|S10A4_MOUSE Protein S100-A4 OS=Mus musculus OX=10090 GN=S100a4 PE=1 SV=1;tr|A0A0G2JGD2|A0A0G2JGD2_MOUSE Protein S100-A4 (Fragment) OS=Mus musculus OX=10090 GN=S100a4 PE=1 SV=1	2			2	2	2	32.1	32.1	32.1	9.0621	0	5.4566	310330000	23	1	2	2	2	2	1	2	2	2	2	2	2	2	1	2	2
24.1091	24.1944	24.0364	20.4009	24.2487	20.3123	24.0917	24.2753	22.9278	23.8073	24.1591	21.488	24.2887				22;22;22;4;4;4	0;0;0;4;4;4	0;0;0;4;4;4	sp|Q6PIC6|;tr|A0A0G2JGX4|A0A0G2JGX4_MOUSE Sodium/potassium-transporting ATPase subunit alpha OS=Mus musculus OX=10090 GN=Atp1a3 PE=1 SV=1;tr|Q8VCE0|Q8VCE0_MOUSE Sodium/potassium-transporting ATPase subunit alpha OS=Mus musculus OX=10090 GN=Atp1a3 PE=1 SV=1	6			22	4	4	23.8	5.1	5.1	112.99	0	4.6903	173230000	16	17	16	20	15	16	14	19	17	18	18	20	16	16	3	2	4
24.9128	25.0453	24.4379	25.2165	25.1781	25.3796	25.2239	25.2496	25.4227	24.7923	24.9233	25.4133	25.0502				1;4;4;5;5	1;4;4;5;5	1;4;4;5;5	sp|P63073|IF4E_MOUSE Eukaryotic translation initiation factor 4E OS=Mus musculus OX=10090 GN=Eif4e PE=1 SV=1;tr|A0A0G2JFB4|A0A0G2JFB4_MOU;tr|A0A0G2JH04|A0A0G2JH04_MOUSE Eukaryotic translation initiation factor 4E OS=Mus musculus OX=10090 GN=Eif4e PE=1 SV=1	5			5	5	5	42.7	42.7	42.7	21.009	0	21.058	468680000	45	4	3	2	3	4	3	4	3	2	3	2	2	2	4	3	2
27.8985	27.3501	25.7987	26.697	26.407	27.4459	26.4315	25.6673	26.6	26.3896	26.2852	26.2669	26.2551				50	2	2	tr|A0A0J9YKD4|A0A0J9YKD4_MOUSE Creatine kinase M-type OS=Mus musculus OX=10090 GN=Ckm PE=1 SV=1	1	+	H_C	50	2	2	92.3	8.3	8.3	35.108	0	40.243	1291200000	56	47	47	46	49	47	48	49	46	48	48	48	49	46	2	2	2
23.1713	23.2772	23.2389	21.711	23.0453	23.8913	22.193	23.0791	23.4007	23.2439	22.9942	21.0717	22.9948				1;1;1;1;2;2;5;5;5;5;5	1;1;1;1;2;2;5;5;5;5;5	1;1;1;1;2;2;4;4;4;4;4	sp|Q8C1B7-3|SEP11_MOUSE Isoform 3 of Septin-11 OS=Mus musculus OX=100;tr|A0A0J9YTY0|A0A0J9YTY0_MOUSE Septin-11 OS=Mus musculus OX=10090 GN=Sept11 PE=1 SV=1;tr|A0A0J9YUL3|A0A0J9YUL3_MOUSE Septin 11, isoform CRA_b OS=Mus musculus OX=10090 GN=Sept11 PE=1 SV=1	11			5	5	4	16	16	11.5	48.978	0	8.4751	102830000	17	2	3	5	1	2	1	1	3	3	2	2	1	3	2	3	5
24.2426	24.5414	24.2176	24.2771	24.6892	24.179	24.1648	24.0995	24.8341	24.6804	24.2653	24.5237	24.3422				1;2;3;3;3;3;3;3;4;4;4;7;8;8;8	1;2;3;3;3;3;3;3;4;4;4;7;8;8;8	1;2;3;3;3;3;3;3;4;4;4;7;8;8;8	sp|O88712|CTBP1_MOUSE C-terminal-binding protein 1 O;sp|O88712-2|CTBP1_MOUSE Isoform 2 of C-terminal-binding protein 1 OS=Mus musculus OX=10090 GN=Ctbp1;tr|A0A0J9YU62|A0A0J9YU62_MOUSE C-terminal-binding protein 1 OS=Mus musculus OX=10090 GN=Ctbp1 PE=1 SV=1	15			8	8	8	29.6	29.6	29.6	46.527	0	50.335	298770000	18	7	7	5	7	4	5	6	5	7	6	3	3	7	7	7	5
27.5967	27.1937	27.8345	27.6419	28.0658	26.8001	26.4178	28.1172	28.2531	26.6618	26.4639	27.0214	26.8292				1;11;11;11;5;7	1;11;11;11;5;7	0;10;10;10;4;6	sp|P63158|HMGB1_MOUSE High mobili;tr|A0A0J9YUD8|A0A0J9YUD8_MOUSE High mobility group protein B1 OS=Mus musculus OX=10090 GN=Hmgb1 PE=1 SV=1;tr|A0A0J9YUZ4|A0A0J9YUZ4_MOUSE High mobility group protein B1 (Fragment) OS=Mus musculus OX=10090 GN=Hmgb1 PE=1 SV=1	6			11	11	10	60.2	60.2	53.2	19.774	0	28.776	2739300000	90	8	7	10	6	9	6	6	9	8	7	6	8	6	8	7	10
22.2767	22.8679	21.8981	22.515	22.3447	21.2847	22.189	22.1188	22.4358	22.3795	21.3967	22.4887	22.2223				4;4;4;4;4;4;4	2;2;2;2;2;2;2	1;1;1;1;1;1;1	sp|P39053;sp|P39053-5|DYN1_MOUSE Isoform 5 of Dynamin-1 OS=Mus musculus OX=10090 GN=Dnm1;tr|A0A0J9YUE9|A0A0J9YUE9_MOUSE Dynamin-1 OS=Mus musculus OX=10090 GN=Dnm1 PE=1 SV=1;tr|A0A0J9YUN4|A0A0J9YUN4_MOUSE Dynamin-1 OS=Mus musculus OX=10090 GN=Dnm1 PE=1 SV=1	7			4	2	1	5.1	3.1	1.8	94.032	0.00094787	2.72	64004000	14	3	4	4	3	3	2	4	4	4	4	3	4	4	2	2	2
25.0788	25.487	24.6843	25.2029	25.027	25.0204	25.2724	24.8278	25.0968	25.091	25.1919	25.5162	25.3723				1;2;3;3;4;7;7	1;2;3;3;4;7;7	1;2;3;3;4;7;7	sp|P61087|UBE2K_MOUSE Ubiquitin-conjugating enzyme E2 K OS=Mus musculus OX=10090 GN=Ube2k PE=1 SV=3;tr|A0A0J9YUI1|A0A0J9YUI1_MOUSE Ubiquitin-conjugating enzyme E2 K OS=Mus musculus OX=10090 GN=Ube2k PE=1 SV=1;tr|D3Z4U3|D3Z4U3_MOUSE Ubiquitin-conjugating en	7			7	7	7	56.1	56.1	56.1	15.81	0	14.674	482400000	52	3	4	3	2	5	4	3	4	4	4	5	2	4	3	4	3
22.3625	24.4423	24.258	22.4625	22.2864	22.569	23.9339	24.384	25.2484	24.5255	24.6027	24.0414	24.8311				2;4;4	2;4;4	2;4;4	sp|Q9QZ23|NFU1_MOUSE NFU1 iron-sulfur cluster scaffold homolog, mitochondrial OS=Mus musculus OX=10090 GN=Nfu1 PE=1 SV=2;tr|A0A0N4SUH8|A0A0N4SUH8_MOUSE NFU1 iron-sulfur cluster scaffold homolog, mitochondrial OS=Mus musculus OX=10090 GN=Nfu1 PE=1 SV=1;tr|D	3			4	4	4	21.5	21.5	21.5	28.654	0	6.1216	357020000	31	2	2	2	2	2	1	2	2	2	2	2	2	3	2	2	2
26.436	26.5105	26.6839	26.9367	26.6189	26.9659	26.8066	26.6382	26.4848	26.712	26.4975	26.7774	26.6033				28;28;28;28;28;28;29;29;29;29;29;29	28;28;28;28;28;28;29;29;29;29;29;29	27;27;27;27;27;27;28;28;28;28;28;28	tr|A0A0N4SUN3|A0A0N4;tr|A0A0N4SWH3|A0A0N4SWH3_MOUSE Dysferlin OS=Mus musculus OX=10090 GN=Dysf PE=1 SV=1;tr|E9PXU9|E9PXU9_MOUSE Dysferlin OS=Mus musculus OX=10090 GN=Dysf PE=1 SV=1;tr|E9QL12|E9QL12_MOUSE Dysferlin OS=Mus musculus OX=10090 GN=Dysf PE=1 SV=1	12			29	29	28	19.5	19.5	18.9	237.19	0	47.729	1386200000	197	20	17	25	23	15	18	19	20	16	16	19	19	21	20	17	25
30.9118	31.3861	30.439	31.0309	31.0913	31.3448	31.4214	30.5373	30.844	31.3586	30.9257	31.3689	31.2197				10;12;12;3;3;4	0;0;0;4;5;5	0;0;0;4;5;5	sp|P17183|ENOG_MOUSE Gamma-enolase OS=Mus musculus OX=10090 GN=Eno2 PE=1 SV=2;tr|A0A0N4SUX5|A0A0N4SUX5_MOUSE Gamma-enolase OS=Mus musculus OX=10090 GN=Eno2 PE=1 SV=1;tr|D3Z6E4|D3Z6E4_MOUSE Gamma-enolase OS=Mus musculus OX=10090 GN=Eno2 PE=1 SV=1	6			12	5	5	37.6	14.8	14.8	42.68	0	12.328	31619000000	176	11	11	12	8	10	8	9	10	9	10	9	9	11	5	4	5
26.0023	25.4853	25.853	25.69	26.2596	26.1539	25.4512	25.8375	25.6869	25.3656	25.395	25.6376	25.4516				1;2;3;3;4;4;9;9;9;9;9	1;2;3;3;4;4;9;9;9;9;9	1;2;3;3;4;4;9;9;9;9;9	sp|Q;tr|A0A0N4SV32|A0A0N4SV32_MOUSE Plasminogen activator inhibitor 1 RNA-binding protein OS=Mus musculus OX=10090 GN=Serbp1 PE=1 SV=1;tr|Q3UMP4|Q3UMP4_MOUSE Plasminogen activator inhibitor 1 RNA-binding protein OS=Mus musculus OX=10090 GN=Serbp1 PE=1 SV=1	11			9	9	9	32.9	32.9	32.9	39.644	0	14.315	753410000	63	6	6	6	6	8	7	5	5	6	7	5	5	7	6	6	6
24.0331	24.3341	25.3365	24.8265	25.2636	24.3393	24.5365	25.0719	24.6288	24.5993	25.0104	24.399	24.6517				3;3;5;5	3;3;5;5	3;3;5;5	sp|Q9CQW2|ARL8B_MOUSE ADP-ribosylation factor-like protein 8B OS=Mus musculus OX=10090 GN=Arl8b PE=1 SV=1;tr|A0A0N4SVB8|A0A0N4SVB8_MOUSE ADP-ribosylation factor-like protein 8B OS=Mus musculus OX=10090 GN=Arl8b PE=1 SV=1;tr|F6QKK2|F6QKK2_MOUSE ADP-ribosyla	4	+	H_C	5	5	5	53.6	53.6	53.6	15.985	0	8.4551	398260000	31	3	3	5	3	3	3	3	3	4	3	4	3	4	3	3	5
23.9527	24.3955	25.7316	23.5072	25.5636	22.8313	23.9405	25.6614	25.6467	24.0143	24.0576	22.0317	25.6511				10;16;16;4	10;16;16;4	10;16;16;4	sp|Q8BGK2|ARHL1_MOUSE [Protein ADP-ribosylarginine] hydrolase-like protein 1 OS=Mus musculus OX=10090 GN=Adprhl1 PE=1 SV=1;t;tr|A0A0N4SVK8|A0A0N4SVK8_MOUSE [Protein ADP-ribosylarginine] hydrolase-like protein 1 OS=Mus musculus OX=10090 GN=Adprhl1 PE=1 SV=1	4	+	H_C	16	16	16	13.1	13.1	13.1	184.23	0	122.81	1452900000	52	5	5	10	5	7	2	5	8	8	5	4	1	7	5	5	10
29.8415	29.6079	30.0607	29.1541	29.8723	29.9063	30.0643	30.1524	29.5525	30.078	30.0756	29.225	30.2148				6;6	6;6	6;6	sp|Q62425|NDUA4_MOUSE Cytochrome c oxidase subunit NDUFA4 OS=Mus musculus OX=10090 GN=Ndufa4 PE=1 SV=2;tr|A0A0N4SVQ1|A0A0N4SVQ1_MOUSE Cytochrome c oxidase subunit NDUFA4 OS=Mus musculus OX=10090 GN=Ndufa4 PE=1 SV=1	2			6	6	6	79.6	79.6	79.6	5.8765	0	49.755	18429000000	160	4	5	5	4	5	4	4	6	5	5	4	3	5	4	5	5
24.9981	25.0759	24.6386	25.0339	25.0379	25.1867	25.2772	25.0242	25.1113	24.8903	25.0082	24.9971	24.832				3;5;5;6;6;6;6	3;5;5;6;6;6;6	3;5;5;6;6;6;6	sp|Q8BZJ7-2|DCNL2_MOUSE Isoform 2 of DCN1-like protein 2 OS=Mus musculus O;tr|A0A0N4SW97|A0A0N4SW97_MOUSE DCN1-like protein OS=Mus musculus OX=10090 GN=Dcun1d2 PE=1 SV=1;tr|G5E8Q6|G5E8Q6_MOUSE DCN1-like protein OS=Mus musculus OX=10090 GN=Dcun1d2 PE=1 SV=1	7			6	6	6	39.1	39.1	39.1	23.99	0	8.5794	424990000	60	5	5	4	4	6	4	4	5	5	5	6	6	6	5	5	4
29.8944	29.5679	30.2392	29.4974	29.7955	29.1192	29.837	30.0962	29.8003	30.1624	30.04	29.4101	29.8742				22;22	22;22	22;22	sp|Q9DC69|NDUA9_MOUSE NADH dehydrogenase [ubiquinone] 1 alpha subcomplex subunit 9, mitochondrial OS=Mus;tr|A0A0R3P9C8|A0A0R3P9C8_MOUSE NADH dehydrogenase [ubiquinone] 1 alpha subcomplex subunit 9, mitochondrial OS=Mus musculus OX=10090 GN=Ndufa9 PE=1 SV=1	2	+	H_C	22	22	22	68.4	68.4	68.4	42.121	0	323.31	17039000000	418	21	20	21	19	20	19	20	21	21	19	18	20	22	21	20	21
27.3601	27.7148	27.6276	27.5052	27.4361	27.6206	27.383	27.4727	26.9733	27.3198	27.4752	27.6716	27.389				11;11;2;9	11;11;2;9	11;11;2;9	sp|O88456|CPNS1_MOUSE Calpain small subunit 1 OS=Mus musculus OX=10090 GN=Capns1 PE=1 SV=1;tr|A0A0R4IZW8|A0A0R4IZW8_MOUSE Calpain small subunit 1 OS=Mus musculus OX=10090 GN=Capns1 PE=1 SV=1;tr|A0A0R4J1C2|A0A0R4J1C2_MOUSE Calpain small subunit 1 OS=Mus mus	4			11	11	11	59	59	59	28.406	0	91.663	2267000000	126	10	8	8	7	7	9	7	8	7	10	6	7	8	10	8	8
25.5991	25.9916	25.4901	25.7992	26.1746	25.6757	25.8667	25.5297	25.9602	25.765	25.7871	25.8996	26.017				13;13	13;13	13;13	sp|Q8C1A5|THOP1_MOUSE Thimet oligopeptidase OS=Mus musculus OX=10090 GN=Thop1 PE=1 SV=1;tr|A0A0R4IZY0|A0A0R4IZY0_MOUSE Thimet oligopeptidase OS=Mus musculus OX=10090 GN=Thop1 PE=1 SV=1	2			13	13	13	24	24	24	78.026	0	20.622	834980000	116	9	10	7	9	10	8	9	6	10	7	10	8	9	9	10	7
25.0999	25.5551	25.1646	24.911	25.8639	24.8746	25.3468	25.3568	25.6158	25.0536	25.6374	24.1281	25.4782				1;1;1;10;10;3;3;7;8	1;1;1;10;10;3;3;7;8	1;1;1;10;10;3;3;7;8	sp|Q9JLZ3|AUHM_MOUSE Methylglutaconyl-CoA hydratase, mitochondrial OS=Mus musculus OX=10090 GN=Auh PE=1 SV=1;tr|A0A0R4J023|A0A0R4J023_MOUSE Methylglutaconyl-CoA hydratase, mitochondrial OS=Mus musculus OX=10090 GN=Auh PE=1 SV=1;tr|F6RT60|F6RT60_MOUSE Methy	9			10	10	10	32.2	32.2	32.2	33.338	0	24.392	915470000	58	6	6	7	4	6	2	5	5	6	4	5	3	5	6	6	7
28.9129	27.2632	29.9947	27.4693	25.0775	22.9897	20.6563	27.5508	28.7915	28.0186	25.438	27.0838	28.0312				20;29;29;5	1;18;25;25	1;18;25;25	sp|P08553|NFM_MOUSE Neurofilament medium polypeptide OS=Mus musculus OX=10090 GN=Nefm PE=1 SV=4;tr|A0A0R4J036|A0A0R4J036_MOUSE Neurofilament 3, medium OS=Mus musculus OX=10090 GN=Nefm PE=1 SV=1;tr|D3YZ35|D3YZ35_MOUSE Neurofilament medium polypeptide OS=Mus	4			29	25	25	40.8	37.4	37.4	95.94	0	142.68	3304500000	155	25	17	29	20	9	3	1	21	26	19	10	14	23	21	14	25
26.0109	27.3375	26.486	26.7595	26.8915	25.6755	26.4345	26.3166	26.8312	26.4297	26.6722	27.3091	26.7251				1;1;1;13;13;13;13;13;3;3;3;3	1;1;1;13;13;13;13;13;3;3;3;3	1;1;1;13;13;13;13;13;3;3;3;3	sp|O08677;sp|O08677-2|KNG1_MOUSE Isoform LMW of Kininogen-1 OS=Mus musculus OX=10090 GN=Kng1;tr|A0A0R4J038|A0A0R4J038_MOUSE Kininogen-1 OS=Mus musculus OX=10090 GN=Kng1 PE=1 SV=1;tr|D3YTY9|D3YTY9_MOUSE Kininogen-1 OS=Mus musculus OX=10090 GN=Kng1 PE=1 SV=1	12			13	13	13	37.1	37.1	37.1	53.204	0	28.578	1541600000	103	10	11	8	8	9	6	10	10	9	7	8	9	9	10	11	8
22.9639	24.7353	23.5623	23.8225	23.3964	23.158	23.6559	23.6017	24.1411	23.3284	24.0684	24.7396	24.2112				5;5	5;5	5;5	sp|Q9ESB3|HRG_MOUSE Histidine-rich glycoprotein OS=Mus musculus OX=10090 GN=Hrg PE=1 SV=2;tr|A0A0R4J039|A0A0R4J039_MOUSE Histidine-rich glycoprotein OS=Mus musculus OX=10090 GN=Hrg PE=1 SV=1	2			5	5	5	11.9	11.9	11.9	60.438	0	6.7098	240240000	32	4	4	3	3	3	2	2	3	5	3	4	5	4	4	4	3
22.5911	22.5826	22.3248	21.3823	22.5318	21.5546	22.4745	20.6758	22.4474	22.5849	22.4676	21.0999	22.4251				1;1;1;3;3;4;4;4	1;1;1;3;3;4;4;4	1;1;1;3;3;4;4;4	sp|Q99JW2|ACY1_MOUSE Aminoacylase-1 OS=Mus musculus OX=10090 GN=Acy1 PE=1 SV=1;tr|A0A0R4J050|A0A0R4J050_MOUSE Aminoacylase-1 OS=Mus musculus OX=10090 GN=Acy1 PE=1 SV=1;tr|A0A1L1SS90|A0A1L1SS90_MOUSE Aminoacylase-1 OS=Mus musculus OX=10090 GN=Acy1 PE=1 SV=1	8			4	4	4	12.6	12.6	12.6	42.067	0.001845	2.4668	79412000	8	3	3	2	2	3	1	2	2	3	3	3	2	3	3	3	2
25.7499	25.6697	25.7894	25.2682	26.1222	26.0478	25.7042	25.8508	25.7137	25.5217	25.6169	25.7991	25.8488				2;4;6;7;7;7;8;8	2;4;6;7;7;7;8;8	2;4;6;7;7;7;8;8	sp|Q99KB8-2|GLO2_MOUSE Isoform 2 of Hydroxyacylglutathione hydrolase, mitochondrial OS=Mus musculus OX=10090 GN=Hagh;tr|A0A0R4J052|A0A0R4J052_MOUSE Hydroxyacylglutathione hydrolase, mitochondrial OS=Mus musculus OX=10090 GN=Hagh PE=1 SV=1;tr|E9PYA3|E9PYA3_	8			8	8	8	51.9	51.9	51.9	28.92	0	18.857	746240000	76	5	6	7	4	5	7	6	7	7	6	7	6	6	5	6	7
23.1414	23.0896	23.422	23.1464	23.7527	21.6575	22.2518	23.0435	23.5529	23.3926	23.6792	23.4433	23.1099				6;6;6	6;6;6	6;6;6	tr|A0A0R4J081|A0A0R4J081_MOUSE Complex I intermediate-associated protein 30, mitochondrial OS=Mus musculus OX=10090 GN=Ndufaf1;tr|A2AQ17|A2AQ17_MOUSE Complex I intermediate-associated protein 30, mitochondrial OS=Mus musculus OX=10090 GN=Ndufaf1 PE=1 SV=1	3			6	6	6	23.2	23.2	23.2	37.782	0	8.1051	153140000	19	2	2	4	2	3	1	1	3	2	3	3	2	3	2	2	4
30.9239	31.0214	31.5278	29.9676	31.9674	29.9259	31.0245	31.6116	31.7987	31.3767	31.4222	29.9163	31.6794				25;27	25;27	25;27	sp|P51174|ACADL_MOUSE Long-chain specific acyl-CoA dehydrogenase, mitochondrial OS=Mus musculus OX=10090 GN=Acadl PE=1 SV=2;tr|A0A0R4J083|A0A0R4J083_MOUSE Long-chain-specific acyl-CoA dehydrogenase, mitochondrial OS=Mus musculus OX=10090 GN=Acadl PE=1 SV=1	2	+	H_C	27	27	27	58.4	58.4	58.4	47.896	0	323.31	56170000000	656	21	23	24	21	23	19	20	23	22	21	23	18	25	21	23	24
25.5245	25.7502	26.1688	25.3887	25.9351	25.3212	25.8436	26.039	26.4314	25.7988	25.7464	24.9192	26.1886				11;12	11;12	11;12	sp|Q3TC72|FAHD2_MOUSE Fumarylacetoacetate hydrolase domain-containing protein 2A OS=Mus musculus OX=10090 GN=Fahd2 PE=1 SV=1;tr|A0A0R4J094|A0A0R4J094_MOUSE Fumarylacetoacetate hydrolase domain-containing 2A OS=Mus musculus OX=10090 GN=Fahd2a PE=1 SV=1	2	+	H_C	12	12	12	59.4	59.4	59.4	34.676	0	58.576	1169400000	62	8	7	9	5	9	7	7	6	9	8	6	3	9	8	7	9
23.5106	23.3445	23.2033	21.6879	23.3522	23.7658	23.3221	23.3065	23.1748	23.8146	23.4913	23.6866	23.4645				3;3	3;3	3;3	sp|Q3TDQ1|STT3B_MOUSE Dolichyl-diphosphooligosaccharide--protein glycosyltransferase subunit STT3B OS=Mu;tr|A0A0R4J0D3|A0A0R4J0D3_MOUSE Dolichyl-diphosphooligosaccharide--protein glycosyltransferase subunit STT3B OS=Mus musculus OX=10090 GN=Stt3b PE=1 SV=1	2			3	3	3	4.5	4.5	4.5	93.314	0.0061674	1.9923	135040000	12	3	2	3	0	2	3	2	2	2	3	3	2	2	3	2	3
29.6467	31.4078	30.6259	30.9659	30.2609	30.101	29.9909	30.49	30.7659	30.2083	30.7467	31.3898	30.8524				13;23	13;23	15;6	sp|P07759|SPA3K_MOUSE Serine protease inhibitor A3K OS=Mus musculus OX=10090 GN=Serpina3k PE=1 SV=2;tr|A0A0R4J0I1|A0A0R4J0I1_MOUSE MCG1051009 OS=Mus musculus OX=10090 GN=Serpina3k PE=1 SV=1	2			23	23	15	52.4	52.4	38	46.672	0	323.31	22759000000	600	21	22	20	21	21	20	21	21	21	20	21	20	21	21	22	20
25.4381	25.3674	25.3084	25.0797	25.9974	22.5091	25.4464	25.208	25.4038	25.3862	25.6524	24.3774	25.487				14;15;15;2	14;15;15;2	14;15;15;2	sp|Q9D7B6|ACAD8_MOUSE Isobutyryl-CoA dehydrogenase, mitochondrial OS=Mus musculus OX=10090 GN=Acad8 PE=1 SV=2;tr|A0A0R4J0P1|A0A0R4J0P1_MOUSE Acyl-Coenzyme A dehydrogenase family, member 8 OS=Mus musculus OX=10090 GN=Acad8 PE=1 SV=1;tr|D3YTT4|D3YTT4_MOUSE I	4			15	15	15	53.8	53.8	53.8	45.091	0	87.996	721780000	70	5	7	7	4	6	0	5	7	9	5	10	4	9	5	7	7
25.9285	25.3154	25.1579	25.7335	25.4631	25.7392	26.0879	25.7656	25.4014	25.7845	25.5596	26.0857	25.3467				12;12	10;10	3;3	sp|P21619|LMNB2_MOUSE Lamin-B2 OS=Mus musculus OX=10090 GN=Lmnb2 PE=1 SV=2;tr|A0A0R4J0Q5|A0A0R4J0Q5_MOUSE Lamin-B2 OS=Mus musculus OX=10090 GN=Lmnb2 PE=1 SV=1	2			12	10	3	24.9	21.8	5	69.084	0	10.63	674420000	18	7	9	10	8	6	6	7	6	7	8	7	8	6	5	7	8
25.865	25.9181	26.4758	25.3933	26.5436	24.7556	25.8675	26.3371	26.3676	26.1198	26.3519	21.0911	26.15				15;15;7	15;15;7	15;15;7	sp|Q924D0|RT4I1_MOUSE Reticulon-4-interacting protein 1, mitochondrial OS=Mus musculus OX=10090 GN=Rtn4ip1 PE=1 SV=2;tr|A0A0R4J0S3|A0A0R4J0S3_MOUSE Reticulon 4 interacting protein 1 OS=Mus musculus OX=10090 GN=Rtn4ip1 PE=1 SV=1	3			15	15	15	52	52	52	43.399	0	33.152	1247600000	77	8	6	9	6	10	3	7	8	9	9	7	1	9	8	6	9
30.2021	31.8096	30.9685	31.1882	30.8348	30.5166	30.7622	30.8882	31.1296	30.8694	31.176	31.8333	31.2681				17;18	17;18	1;2	sp|Q00896|A1AT3_MOUSE Alpha-1-antitrypsin 1-3 OS=Mus musculus OX=10090 GN=Serpina1c PE=1 SV=2;tr|A0A0R4J0X5|A0A0R4J0X5_MOUSE Alpha-1-antitrypsin 1-3 OS=Mus musculus OX=10090 GN=Serpina1c PE=1 SV=1	2			18	18	2	56.2	56.2	12.6	45.854	0	323.31	30518000000	576	16	17	18	18	17	15	17	17	17	15	16	18	17	16	17	18
23.4312	24.2688	20.6095	23.2066	23.6773	23.6309	23.2804	24.0941	23.7527	23.3063	23.2567	23.8779	23.5558				6;6	6;6	6;6	sp|P08003|PDIA4_MOUSE Protein disulfide-isomerase A4 OS=Mus musculus OX=10090 GN=Pdia4 PE=1 SV=3;tr|A0A0R4J0Z1|A0A0R4J0Z1_MOUSE Protein disulfide-isomerase A4 OS=Mus musculus OX=10090 GN=Pdia4 PE=1 SV=1	2			6	6	6	14.8	14.8	14.8	72.369	0	9.4708	161690000	32	3	5	1	2	5	2	2	4	4	3	4	4	4	3	5	1
26.5722	26.8025	26.4653	26.5904	26.841	26.7158	26.6806	26.558	26.6935	26.7985	26.7412	26.9092	26.7742				18;18;18;4	18;18;18;4	18;18;18;4	sp|Q8R146|APEH_MOUSE Acylamino-acid-re;sp|Q8R146-2|APEH_MOUSE Isoform 2 of Acylamino-acid-releasing enzyme OS=Mus musculus OX=10090 GN=Apeh;tr|A0A0R4J107|A0A0R4J107_MOUSE Acylamino-acid-releasing enzyme (Fragment) OS=Mus musculus OX=10090 GN=Apeh PE=1 SV=1	4			18	18	18	46.6	46.6	46.6	79.704	0	55.086	1396300000	132	10	12	13	12	13	12	12	15	13	10	12	12	14	10	12	13
25.3171	25.9437	25.2329	25.8589	26.0872	26.0867	25.4949	25.3215	25.3637	25.6243	25.5509	25.8709	25.5986				2;4;5	2;4;5	2;4;5	sp|Q8BU85|MSRB3_MOUSE Methionine-R-sulfoxide reductase B3, mitochondrial OS=Mus musculus OX=10090 GN=Msrb3 PE=1 SV=2;tr|A0A0R4J139|A0A0R4J139_MOUSE Methionine sulfoxide reductase B3 OS=Mus musculus OX=10090 GN=Msrb3 PE=1 SV=1	3			5	5	5	46.8	46.8	46.8	20.224	0	10.388	655720000	47	4	4	5	5	4	5	5	4	4	4	4	5	5	4	4	5
26.9527	27.0907	26.856	28.0087	27.2194	21.655	27.292	26.9813	26.8344	26.757	25.8186	27.0061	25.0327				12;16;16;17;17	12;16;16;17;17	12;16;16;17;17	sp|Q5SW19-3|CLU_MOUSE Isoform 3 of Clu;tr|A0A0R4J140|A0A0R4J140_MOUSE Clustered mitochondria protein homolog OS=Mus musculus OX=10090 GN=Cluh PE=1 SV=1;tr|Z4YLI8|Z4YLI8_MOUSE Clustered mitochondria protein homolog OS=Mus musculus OX=10090 GN=Cluh PE=1 SV=1	5			17	17	17	16.2	16.2	16.2	146.02	0	22.37	1988500000	24	6	5	6	2	5	1	5	6	6	7	4	5	2	6	5	6
28.1581	27.9589	27.829	27.9891	27.9492	27.8591	28.1147	28.0498	28.0884	27.8139	27.7182	27.8238	27.8953				10;18;18	10;18;18	10;18;18	sp|Q9D783|KLH40_MOUSE Kelch-like protein 40 OS=Mus musculus OX=10090 GN=Klhl40 PE=1 SV=1;sp|Q9D783-2|KLH40_MOUSE Isoform 2 of Kelch-like protein 40 OS=Mus mus;tr|A0A0R4J166|A0A0R4J166_MOUSE Kelch-like protein 40 OS=Mus musculus OX=10090 GN=Klhl40 PE=1 SV=1	3			18	18	18	44.1	44.1	44.1	69.603	0	99.668	3058300000	172	14	15	14	15	16	14	15	16	13	15	14	12	14	14	15	14
31.263	31.1782	31.7545	30.2705	32.6066	30.9229	31.4772	32.1126	31.9177	31.2103	31.262	30.5817	31.334				22;22;22;22;22;22;22;22;22;22;22;22;22;22;22;24;24	2;2;2;2;2;2;2;2;2;2;2;2;2;2;2;2;2	0;0;0;0;0;0;0;0;0;0;0;0;0;0;0;0;0	sp|Q9QZ47-10|TNNT3_MOUSE Isoform B3e17 of Troponin T, fast skeletal muscle OS=Mus musculus OX=10090 GN=Tnnt3;tr|A0A0R4J1B1|A0A0R4J1B1_MOUSE Troponin T, fast skeletal muscle OS=Mus musculus OX=10090 GN=Tnnt3 PE=1 SV=1;tr|A2A6H6|A2A6H6_MOUSE Troponin T, fast	17	+	H_C	24	2	0	55.6	3.6	0	29.346	0	20.712	36423000000	99	23	22	21	23	23	24	23	23	23	23	23	23	23	2	2	2
25.4424	25.1636	25.1952	25.3795	25.4587	24.9708	25.3611	25.6786	25.45	25.3535	25.4531	24.7657	25.371				10;12;12;12;13;13;14;14;14;14;14;14;14;14;14;2;3	1;10;11;11;11;12;12;13;13;13;13;13;13;13;13;13;2	1;10;11;11;11;11;11;11;11;11;11;11;11;11;11;11;2	tr|B7ZW98|B7ZW98_MOUSE Ank1 protein OS=Mus musculus OX=10090 GN=Ank1 PE=1 SV=1;tr|D3YTV8|D3YT;tr|E9QNT8|E9QNT8_MOUSE Ankyrin-1 OS=Mus musculus OX=10090 GN=Ank1 PE=1 SV=1;tr|G5E8J2|G5E8J2_MOUSE Ankyrin 1, erythroid OS=Mus musculus OX=10090 GN=Ank1 PE=1 SV=1	17			14	13	11	10.4	9.9	8.2	202.52	0	19.85	561540000	47	5	5	5	3	5	4	3	5	2	3	3	6	6	5	4	4
25.146	25.6818	25.4	25.07	25.7523	25.1532	25.493	25.709	25.8152	25.5878	25.4607	25.2322	25.8351				4;5;5;5	4;5;5;5	4;5;5;5	sp|P40630|TFAM_MOUSE Transcript;sp|P40630-2|TFAM_MOUSE Isoform Nuclear of Transcription factor A, mitochondrial OS=Mus musculus OX=10090 GN=Tfam;tr|A0A0R4J1N9|A0A0R4J1N9_MOUSE Transcription factor A, mitochondrial OS=Mus musculus OX=10090 GN=Tfam PE=1 SV=1	4	+	H_C	5	5	5	28.1	28.1	28.1	23.384	0	23.167	713450000	47	4	3	4	3	4	3	4	4	5	4	4	2	5	4	3	4
31.8137	31.6503	32.1327	32.0764	34.5079	32.5805	32.3547	32.5012	32.7792	32.7337	33.7864	31.6824	32.059				37;37;7	18;18;7	0;0;0	sp|P21107|TPM3_MOUSE Tropomyosin alpha-3 chain OS=Mus musculus OX=10090 GN=Tpm3 PE=1 SV=3;tr|A0A0R4J1P2|A0A0R4J1P2_MOUSE Tropomyosin alpha-3 chain OS=Mus musculus OX=10090 GN=Tpm3 PE=1 SV=1	3			37	18	0	69	42.6	0	32.862	0	98.151	87856000000	303	28	26	34	25	35	25	25	36	35	35	36	28	35	9	7	16
23.5695	23.7428	23.9181	23.8455	24.3953	23.4371	23.204	23.9244	24.0163	23.6859	23.5828	23.9923	24.0029				5;5;5	5;5;5	5;5;5	sp|Q91W90|TXND5_MOUSE Thioredoxi;tr|A0A0R4J1Y7|A0A0R4J1Y7_MOUSE Thioredoxin domain-containing protein 5 OS=Mus musculus OX=10090 GN=Txndc5 PE=1 SV=1;tr|E9PXX7|E9PXX7_MOUSE Thioredoxin domain-containing protein 5 OS=Mus musculus OX=10090 GN=Txndc5 PE=1 SV=1	3			5	5	5	22.6	22.6	22.6	36.083	0	14.492	192150000	31	4	3	3	2	2	3	3	3	5	3	2	4	2	4	3	3
26.0098	26.5026	25.8533	26.3996	26.0053	26.0201	25.9494	26.2964	26.398	26.3911	25.8415	26.1306	25.9541				1;1;10;10;12;12;12;12;12;2;2;3;3;6	1;1;10;10;12;12;12;12;12;2;2;3;3;6	1;1;10;10;12;12;12;12;12;2;2;3;3;6	tr|A0A0R4J259|A0A0R4J259_MOUSE Heterogeneous nuclear ribonucleoprotein Q OS=Mus musculus OX=10090 GN=Syncrip PE=1 SV=1;tr|G3UZI2|G3UZI2_MOUSE Heterogeneous nuclear ribonucleoprotein Q OS=Mus musculus OX=10090 GN=Syncrip PE=1 SV=1;tr|G3V018|G3V018_MOUSE Het	14			12	12	12	30.4	30.4	30.4	58.751	0	13.966	975720000	61	8	9	6	9	8	6	8	9	9	6	8	9	8	8	9	6
28.5376	28.3094	28.7659	27.8731	28.5686	28.0295	28.5855	28.8041	28.267	28.8012	28.7174	28.0714	28.539				1;14;14	1;14;14	1;14;14	sp|Q7TMF3|NDUAC_MOUSE NADH dehydrogenase [ubiquinone] 1 alpha subcomplex subunit 12 OS=Mus musculus OX=10090 GN=Ndufa;tr|A0A0R4J275|A0A0R4J275_MOUSE NADH dehydrogenase [ubiquinone] 1 alpha subcomplex subunit 12 OS=Mus musculus OX=10090 GN=Ndufa12 PE=1 SV=1	3	+	H_C	14	14	14	86.6	86.6	86.6	17.633	0	42.755	7323000000	296	13	13	14	11	14	12	14	14	12	13	14	13	13	13	13	14
20.8367	24.2935	23.8772	20.956	23.8283	23.846	21.8836	22.8215	23.3931	21.5946	23.9979	24.1602	23.8042				1;6;6	1;6;6	1;6;6	tr|A0A0U1RNF2|A0A0U1RNF2_MOUSE Leucine carboxyl methyltransferase 1 OS=Mus musculus OX=10090 GN=Lcmt1 PE=1 SV=1;tr|A2RTH5|A2RTH5_MOUSE Leucine carboxyl methyltransferase 1 OS=Mus musculus OX=10090 GN=Lcmt1 PE=1 SV=1	3			6	6	6	21.7	21.7	21.7	38.192	0	27.997	150280000	17	1	4	2	1	2	2	1	1	3	1	3	3	5	1	4	2
24.9214	27.6954	25.1817	25.2797	24.3343	26.2849	25.0637	26.0043	24.8873	25.2661	25.3295	27.2105	25.3037				21;21	21;21	21;21	sp|P19096|FAS_MOUSE Fatty acid synthase OS=Mus musculus OX=10090 GN=Fasn PE=1 SV=2;tr|A0A0U1RNJ1|A0A0U1RNJ1_MOUSE Fatty acid synthase OS=Mus musculus OX=10090 GN=Fasn PE=1 SV=1	2			21	21	21	13.1	13.1	13.1	272.22	0	64.025	746500000	42	7	18	11	9	3	12	7	10	5	7	10	19	9	7	18	11
24.8711	24.7886	24.4551	24.6587	24.7922	25.2605	24.4178	24.2758	25.0787	24.6227	24.7269	24.8583	24.886				2;2;3;6;6;6;6;6	2;2;3;6;6;6;6;6	2;2;3;6;6;6;6;6	sp|Q9JIF0-3|ANM1_MOUSE Isofo;tr|A0A140LHF7|A0A140LHF7_MOUSE Protein arginine N-methyltransferase 1 OS=Mus musculus OX=10090 GN=Prmt1 PE=1 SV=1;tr|A0A171KXD3|A0A171KXD3_MOUSE Protein arginine N-methyltransferase 1 OS=Mus musculus OX=10090 GN=Prmt1 PE=1 SV=1	8			6	6	6	39.9	39.9	39.9	24.419	0	6.6974	355640000	43	5	6	5	5	4	4	4	5	5	4	5	4	5	5	6	5
24.877	24.803	25.4346	24.8227	24.8514	25.1419	24.92	24.9032	24.9586	25.1305	24.708	24.8165	24.8149				4;4;6;6;6	4;4;6;6;6	4;4;6;6;6	sp|Q8VDQ8|SIR2_MOUSE NAD-dependen;sp|Q8VDQ8-2|SIR2_MOUSE Isoform 2 of NAD-dependent protein deacetylase sirtuin-2 OS=Mus musculus OX=10090 GN=Sirt2;tr|A0A140LHL5|A0A140LHL5_MOUSE NAD-dependent protein deacetylase OS=Mus musculus OX=10090 GN=Sirt2 PE=1 SV=1	5			6	6	6	22.5	22.5	22.5	39.425	0	11.358	413070000	47	5	5	6	3	6	5	6	4	5	6	5	5	6	5	5	6
28.726	28.5339	29.4036	28.9583	28.9532	28.9431	29.0776	29.5923	29.0213	29.9697	29.1833	28.2101	29.3395				2;2	2;2	2;2	sp|P56392|CX7A1_MOUSE Cytochrome c oxidase subunit 7A1, mitochondrial OS=Mus musculus OX=10090 GN=Cox7a1 PE=1 SV=1;tr|A0A140LIU4|A0A140LIU4_MOUSE Cytochrome c oxidase subunit 7A1, mitochondrial OS=Mus musculus OX=10090 GN=Cox7a1 PE=1 SV=1	2	+	H_C	2	2	2	25.8	25.8	25.8	9.8272	0	6.0939	11181000000	91	2	2	2	2	2	2	2	2	2	2	2	2	2	2	2	2
25.5374	25.6085	25.3531	25.967	25.4257	25.6073	25.5411	25.5568	25.417	24.9719	25.3559	25.4596	25.425				8;8	8;8	8;8	sp|Q8BZ52|FSD2_MOUSE Fibronectin type III and SPRY domain-containing protein 2 OS=Mus musculus OX=10090 GN=Fsd2 PE=1 SV=2;tr|A0A140T8J1|A0A140T8J1_MOUSE Fibronectin type III and SPRY domain-containing protein 2 OS=Mus musculus OX=10090 GN=Fsd2 PE=1 SV=1	2			8	8	8	17	17	17	81.472	0	10.129	577660000	38	5	3	6	3	6	3	5	5	5	6	7	6	4	5	3	6
26.2596	25.9301	25.9767	26.3029	25.9834	26.2399	25.8502	26.5484	25.9705	26.2082	26.1837	26.1512	26.0264				2;2;3;5;5;6;6	2;2;3;5;5;6;6	2;2;3;5;5;6;6	sp|P35980|RL18_MOUSE 60S ribosomal protein L18 OS=Mus musculus OX=10090 GN=Rpl18 PE=1 SV=3;tr|A0A1B0GQU8|A0A1B0GQU8_MOUSE 60S ribosomal protein L18 OS=Mus musculus OX=10090 GN=Rpl18 PE=1 SV=1;tr|A0A1B0GSF7|A0A1B0GSF7_MOUSE 60S ribosomal protein L18 OS=Mus	7			6	6	6	44	44	44	18.101	0	12.047	1008300000	95	6	6	5	5	5	6	5	5	6	5	4	5	5	6	6	5
25.8101	26.3221	25.9138	25.9592	26.0759	25.8177	25.9927	25.9126	26.2808	25.722	25.8506	26.2656	25.8988				11;11	11;11	11;11	sp|Q93092|TALDO_MOUSE Transaldolase OS=Mus musculus OX=10090 GN=Taldo1 PE=1 SV=2;tr|A0A1B0GR11|A0A1B0GR11_MOUSE Transaldolase OS=Mus musculus OX=10090 GN=Taldo1 PE=1 SV=1	2			11	11	11	30.9	30.9	30.9	42.151	0	16.582	919290000	86	5	9	8	6	6	6	6	8	9	7	4	6	6	5	9	8
22.4348	22.0706	23.0528	22.8207	22.9075	20.8795	19.9822	23.1934	23.9831	22.8381	22.6564	23.2359	20.7049				2;2;2;2;2	2;2;2;2;2	2;2;2;2;2	tr|A0A1B0GR19|A0A1B0GR19_MOUSE Reticulocalbin-3 (Fra;tr|A0A1B0GS22|A0A1B0GS22_MOUSE Reticulocalbin-3 (Fragment) OS=Mus musculus OX=10090 GN=Rcn3 PE=1 SV=1;tr|A0A1B0GSK5|A0A1B0GSK5_MOUSE Reticulocalbin-3 (Fragment) OS=Mus musculus OX=10090 GN=Rcn3 PE=1 SV=1	5			2	2	2	27	27	27	14.22	0.0095569	1.8508	85977000	3	2	1	2	2	2	0	1	2	2	2	2	2	1	2	1	2
26.2866	26.1591	26.3458	26.3918	26.3586	26.3461	26.0489	26.6996	26.3856	26.4694	26.5172	26.2427	26.2183				1;1;1;13;14;15;2	1;1;1;13;14;15;2	1;1;1;13;14;15;2	sp|P70302|STIM1_MOUSE Stromal interaction molecule 1 OS=Mus musculus OX=10090 GN=Stim1 PE=1 SV=2;tr|A0A1B0GR78|A0A1B0GR78_MOUSE Stromal interaction mo;tr|A0A1B0GRA5|A0A1B0GRA5_MOUSE Stromal interaction molecule 1 OS=Mus musculus OX=10090 GN=Stim1 PE=1 SV=1	7			15	15	15	28.5	28.5	28.5	88.93	0	25.078	1015600000	93	12	11	13	12	11	7	10	13	13	10	12	9	11	12	11	13
26.0981	25.9915	26.0185	25.6799	26.3499	26.1053	25.6303	25.706	26.5111	26.4544	25.3506	25.9173	25.9705				2;3;4;4;4;5;8;8	2;3;4;4;4;5;8;8	2;3;4;4;4;5;8;8	sp|Q9Z2Y8|PLPHP_MOUSE Pyridoxal phosphate homeostasis protein OS=Mus musculus OX=10090 GN=Plpbp PE=1 SV=1;tr|A0A1B0GRP7|A0A1B0GRP7_MOUSE Pyridoxal phosphate homeostasis protein (Fragment) OS=Mus musculus OX=10090 GN=Plpbp PE=1 SV=1;tr|Q6P8V7|Q6P8V7_MOUSE P	8			8	8	8	37.6	37.6	37.6	36.061	0	26.08	894830000	76	6	7	6	4	7	6	5	6	7	6	5	5	5	6	7	6
21.3715	24.6729	24.1494	22.0774	24.4937	21.8139	24.4702	24.3162	24.646	24.2954	24.6663	24.9322	24.3857				1;6;7;7	1;6;7;7	1;6;7;7	sp|Q9Z0S1|BPNT1_MOUSE 3(2),5-bisphosphate nucleotidase 1 OS=Mus musculus OX=10090 GN=Bpnt1 PE=1 SV=2;tr|A0A1B0GRV0|A0A1B0GRV0_MOUSE 3(2),5-bisphosphate nucleotidase 1 OS=Mus musculus OX=10090 GN=Bpnt1 PE=1 SV=1;tr|D3Z0E6|D3Z0E6_MOUSE 3(2),5-bispho	4			7	7	7	30	30	30	34.973	0	9.6943	291430000	28	1	3	3	1	5	1	2	3	5	2	3	2	4	1	3	3
26.8888	27.1072	26.657	27.0526	26.9916	27.2159	27.0165	26.5718	27.154	26.71	27.069	26.9772	27.1435				14;14;3;8	14;14;3;8	14;14;3;8	sp|Q9CQM9|GLRX3_MOUSE Glutaredoxin-3 OS=Mus musculus OX=10090 GN=Glrx3 PE=1 SV=1;tr|A0A1B0GS58|A0A1B0GS58_MOUSE Glutaredoxin-3 OS=Mus musculus OX=10090 GN=Glrx3 PE=1 SV=1;tr|A0A1B0GT04|A0A1B0GT04_MOUSE Glutaredoxin-3 (Fragment) OS=Mus musculus OX=10090 GN=	4			14	14	14	49.2	49.2	49.2	41.704	0	61.821	1740400000	129	10	11	13	11	9	11	8	11	14	10	10	10	12	10	11	13
24.836	24.7809	25.0239	25.0477	25.0395	24.9476	24.8039	25.0201	25.1877	25.2723	23.9841	24.7246	24.7312				13;14;15;15;16;5	13;14;15;15;16;5	13;14;15;15;16;5	sp|Q8K4L3|SVIL_MOUSE Supervillin OS=Mus musculus OX=10090 GN=Svil PE=1 SV=1;tr|A0A1B0GS91|A0A1B0GS91_MOUSE Supervillin OS=Mus musculus OX=10090 GN=Svil PE=1 SV=1;tr|E9Q3Z5|E9Q3Z5_MOUSE Supervillin OS=Mus musculus OX=10090 GN=Svil PE=1 SV=1;tr|Q8K4L2|Q8K4L2	6			16	16	16	11.6	11.6	11.6	253.26	0	15.979	416690000	48	9	6	11	5	7	5	8	11	14	10	6	7	9	9	6	11
29.9577	29.5737	29.478	29.7914	29.4797	30.2726	30.0508	29.752	29.4386	29.6646	29.1684	29.8808	29.3186				13;9	13;9	13;9	sp|O70209|PDLI3_MOUSE PDZ and LIM domain protein 3 OS=Mus musculus OX=10090 GN=Pdlim3 PE=1 SV=1;tr|A0A1B0GSX6|A0A1B0GSX6_MOUSE PDZ and LIM domain 3, isoform CRA_a OS=Mus musculus OX=10090 GN=Pdlim3 PE=1 SV=1	2	+	H_C	13	13	13	57.1	57.1	57.1	39.288	0	84.971	10164000000	214	13	12	12	13	11	13	13	12	12	11	12	13	12	13	12	12
24.749	24.133	23.9088	23.7593	24.3001	22.2796	24.351	24.2838	24.3262	24.5997	24.5662	23.3116	24.3701				1;3;3;6;6;7;7	1;3;3;6;6;7;7	1;3;3;6;6;7;7	sp|Q8VD26-2|TM143_MOUSE Isoform 2 of Transmembrane protein;tr|A0A1B0GT63|A0A1B0GT63_MOUSE Transmembrane protein 143 OS=Mus musculus OX=10090 GN=Tmem143 PE=1 SV=1;tr|G3X9F4|G3X9F4_MOUSE Transmembrane protein 143 OS=Mus musculus OX=10090 GN=Tmem143 PE=1 SV=1	7			7	7	7	29.4	29.4	29.4	51	0	50.701	408820000	45	4	4	6	3	3	1	4	5	6	4	6	3	5	4	4	6
23.2353	22.5891	22.8655	23.0855	22.8733	22.6382	23.0455	22.7921	23.0593	22.8288	23.3994	22.8522	20.4834				1;1;3;5;5;5;5;5	1;1;3;5;5;5;5;5	1;1;3;5;5;5;5;5	tr|A0A1B0GX81|A0A1B0GX81_MOUSE Large proline-rich protein BAG6 (Fragment) OS=Mus musculus OX=10090 GN=Bag6 PE=1 SV=1;tr|G3UYQ2|G3UYQ2_MOUSE Large proline-rich protein BAG6 OS=Mus musculus OX=10090 GN=Bag6 PE=1 SV=1;tr|G3UZT6|G3UZT6_MOUSE Large proline-rich	8			5	5	5	7.6	7.6	7.6	113.37	0	9.0313	112820000	15	4	3	4	4	2	2	3	4	3	2	2	2	2	4	3	4
25.3046	25.9185	25.5132	25.6456	25.6503	25.0477	25.3043	25.8277	26.1483	25.4729	25.489	26.0093	25.8887				12;12;12;3	12;12;12;3	2;9;9;9	sp|Q99K51|PLST_MOUSE Plastin-3 OS=Mus musculus OX=10090 GN=Pls3 PE=1 SV=3;tr|A0A1C7CYV0|A0A1C7CYV0_MOUSE Plastin-3 (Fragment) OS=Mus musculus OX=10090 GN=Pls3 PE=1 SV=1;tr|B1AX58|B1AX58_MOUSE Plastin-3 OS=Mus musculus OX=10090 GN=Pls3 PE=1 SV=1	4			12	12	9	29.7	29.7	24.8	70.642	0	21.326	697540000	82	7	11	10	7	8	4	4	8	9	8	10	10	12	7	11	10
23.1714	21.4342	23.0442	23.2855	22.5798	23.6096	22.3271	22.9142	23.3661	23.2674	23.1548	23.0376	22.7173				7;7;8;8;8;8;8;8;8;8;8;8;8	7;7;8;8;8;8;8;8;8;8;8;8;8	7;7;8;8;8;8;8;8;8;8;8;8;8	tr|A0A1C7ZN10|A0A1C7ZN10_MOUSE Unconventional myosin-XVIIIa OS=Mus musculus OX=10090 GN=Myo18a PE=1 SV=1;tr|E9Q405|E9Q405_MOUSE Unconventional myosin-XVIIIa OS=Mus musculus OX=10090 GN=Myo18a PE=1 SV=1;tr|K3W4L0|K3W4L0_MOUSE Unconventional myosin-XVIIIa OS	13			8	8	8	6.8	6.8	6.8	193.64	0	9.0831	117770000	14	2	2	3	3	1	5	1	4	3	2	2	3	2	2	2	3
25.5565	25.1236	24.7881	25.14	25.1915	25.3126	24.8837	25.7523	25.2036	25.0945	25.0215	25.2442	24.9483				2;3;3;4;5;5	2;3;3;4;5;5	2;3;3;4;5;5	sp|P62717|RL18A_MOUSE 60S ribosomal protein L18a OS=Mus musculus OX=10090 GN=Rpl18a PE=1 SV=1;tr|A0A1D5RLW5|A0A1D5RLW5_MOUSE 60S ribosomal protein L18a OS=Mus musculus OX=10090 GN=Rpl18a PE=1 SV=1;tr|A0A1D5RM85|A0A1D5RM85_MOUSE 60S ribosomal protein L18a (	6			5	5	5	32	32	32	17.447	0	5.1606	521810000	22	5	4	5	3	3	4	4	5	4	3	3	4	4	5	4	5
25.8042	26.1109	26.2348	26.3037	26.1491	25.4024	25.5001	26.0055	26.0549	25.7264	25.824	25.7508	25.9258				18;25;26;40;42;42	14;21;22;32;34;34	14;21;22;32;34;34	sp|Q71LX4|TLN2_MOUSE Talin-2 OS=Mus musculus OX=10090 GN=Tln2 PE=1 SV=3;tr|A0A1L1SQ51|A0A1L1SQ51_MOUSE Talin-2 OS=Mus musculus OX=10090 GN=Tln2 PE=1 SV=1;tr|A0A1L1SRI1|A0A1L1SRI1_MOU;tr|E9PUM4|E9PUM4_MOUSE Talin-2 OS=Mus musculus OX=10090 GN=Tln2 PE=1 SV=1	6			42	34	34	25.6	22.5	22.5	271.66	0	88.494	987170000	101	18	23	28	18	24	10	10	20	26	20	17	17	24	15	18	22
24.4574	21.5312	23.4188	22.0577	23.6333	21.0962	22.5122	24.3649	23.4083	23.4377	23.5595	23.8912	22.5231				2;2;2;2;2;2	2;2;2;2;2;2	2;2;2;2;2;2	tr|A0A1L1SS27|A0A1L1SS27_MOUSE 60S ribosomal protein L29 (Fragment) OS=Mus musculus OX=10090 GN=Rpl29 PE=3 SV=1;tr|A0A1L1SUN1|A0A1L1SUN1_MOUSE 60S ribosomal protein L29 (Fragment) OS=Mus musculus OX=10090 GN=Rpl29 PE=4 SV=1;tr|F6QL70|F6QL70_MOUSE 60S ribos	6			2	2	2	20.2	20.2	20.2	10.533	0.0061701	1.9951	189830000	12	2	1	2	1	2	1	1	2	2	1	2	2	1	2	1	2
23.6977	23.6686	24.4841	21.1454	23.9581	23.4517	24.031	24.0893	24.1033	24.1651	24.298	23.4193	24.5487				2;3;3;3;3	2;3;3;3;3	2;3;3;3;3	tr|A0A1L1ST61|A0A1L1ST61_MOUSE HIG1 domain family member 1A, mitochondrial (Fragment) OS=Mus musculus OX=10090 GN=Higd1a PE=1 SV=1;tr|A0A1L1SV00|A0A1L1SV00_MOUSE HIG1 domain family member 1A, mitochondrial (Fragment) OS=Mus musculus OX=10090 GN=Higd1a PE=1	5			3	3	3	64.5	64.5	64.5	8.1985	0	15.856	280750000	39	2	3	3	2	2	2	3	3	3	3	3	2	3	2	3	3
31.8953	31.9029	32.1722	31.4057	32.2917	31.425	32.0344	32.0593	32.2408	32.02	32.1224	31.3042	32.2105				18;21;21	18;21;21	18;21;21	s;sp|Q9D6R2|IDH3A_MOUSE Isocitrate dehydrogenase [NAD] subunit alpha, mitochondrial OS=Mus musculus OX=10090 GN=Idh3a PE=1 SV=1;tr|A0A1L1STE6|A0A1L1STE6_MOUSE Isocitrate dehydrogenase [NAD] subunit, mitochondrial OS=Mus musculus OX=10090 GN=Idh3a PE=1 SV=1	3	+	H_C	21	21	21	45.6	45.6	45.6	41.52	0	323.31	62299000000	682	20	19	19	18	20	18	20	19	20	19	19	18	20	20	19	19
24.683	24.6891	24.4282	25.5002	22.0413	25.3036	24.8401	24.4944	24.2237	24.8687	24.4826	25.6453	24.4958				2;4;4	2;4;4	2;4;4	tr|A0A1L1SUI3|A0A1L1SUI3_MOUSE Solute carrier family 37 (glucose-6-phosphate transporter), member 4 OS=Mus musculus OX;tr|Q9D1F9|Q9D1F9_MOUSE Solute carrier family 37 (Glucose-6-phosphate transporter), member 4 OS=Mus musculus OX=10090 GN=Slc37a4 PE=1 SV=1	3			4	4	4	20.7	20.7	20.7	46.063	0	62.444	329330000	30	3	4	2	4	2	2	3	3	2	4	4	3	3	3	4	2
23.2437	24.0424	24.2061	23.7147	23.5163	22.3486	21.8935	23.1303	24.3327	23.5227	20.1903	24.3079	23.9411				4;4	4;4	4;4	sp|P01831|THY1_MOUSE Thy-1 membrane glycoprotein OS=Mus musculus OX=10090 GN=Thy1 PE=1 SV=1;tr|A0A1L1SUX8|A0A1L1SUX8_MOUSE Thy-1 membrane glycoprotein (Fragment) OS=Mus musculus OX=10090 GN=Thy1 PE=1 SV=1	2			4	4	4	40.8	40.8	40.8	14.038	0	4.4238	151560000	17	3	3	4	2	2	0	0	3	3	1	0	3	4	3	3	4
24.2691	24.0922	24.2802	24.009	24.1246	23.2739	23.7176	24.0461	24.1036	23.2395	24.2158	24.2013	23.7083				3;3;3	3;3;3	3;3;3	sp|Q8BY89|CTL2_MOUSE Choline transpor;sp|Q8BY89-2|CTL2_MOUSE Isoform 2 of Choline transporter-like protein 2 OS=Mus musculus OX=10090 GN=Slc44a2;tr|A0A1L1SVG6|A0A1L1SVG6_MOUSE Choline transporter-like protein 2 OS=Mus musculus OX=10090 GN=Slc44a2 PE=1 SV=1	3			3	3	3	6.3	6.3	6.3	62.643	0	3.5525	204820000	33	3	2	3	3	2	1	3	3	3	2	2	2	3	3	2	3
24.6941	25.0041	24.8374	24.8267	24.5515	23.7192	24.3943	24.3419	24.4748	24.3539	24.4238	24.8342	21.3869				1;1;2;2;3;3	1;1;2;2;3;3	1;1;2;2;3;3	sp|Q61206|PA1B2_MOUSE Platelet-activating factor acetylhydrolase IB subunit beta OS=Mus musculus OX=10090 GN;tr|A0A1L1SVK0|A0A1L1SVK0_MOUSE Platelet-activating factor acetylhydrolase IB subunit beta (Fragment) OS=Mus musculus OX=10090 GN=Pafah1b2 PE=1 SV=1	6			3	3	3	26.4	26.4	26.4	22.056	0	27.116	314380000	39	3	3	3	3	2	2	3	3	3	3	3	3	1	3	3	3
25.8987	26.4339	26.4924	26.4634	27.0871	25.9026	26.0634	26.8136	26.5941	26.6964	26.2331	26.5757	26.628				5;7;7;7;7	5;7;7;7;7	4;6;6;6;6	sp|Q60605-2|MYL6_MOUSE Isoform Smooth muscle of Myosin;tr|A0A1W2P6F6|A0A1W2P6F6_MOUSE Myosin light polypeptide 6 OS=Mus musculus OX=10090 GN=Myl6 PE=1 SV=1;tr|A0A1W2P7Q9|A0A1W2P7Q9_MOUSE Myosin light polypeptide 6 OS=Mus musculus OX=10090 GN=Myl6 PE=1 SV=1	5	+	H_C	7	7	6	55.3	55.3	46.7	17.005	0	14.349	1249900000	73	6	6	6	5	6	5	5	6	6	7	6	6	6	6	6	6
23.8966	24.4358	24.1697	24.2617	24.6387	24.3038	23.9973	24.3206	24.0745	24.42	24.621	24.0803	24.0837				3;5;5;5	3;5;5;5	3;5;5;5	sp|Q8BJU0-2|SGTA_MOUSE Isoform 2 of Small glutamine-rich tetratricopeptide repeat-containing protein;tr|A0A1W2P6P1|A0A1W2P6P1_MOUSE Small glutamine-rich tetratricopeptide repeat-containing protein alpha (Fragment) OS=Mus musculus OX=10090 GN=Sgta PE=1 SV=1	4			5	5	5	29.9	29.9	29.9	23.214	0	6.9669	265800000	37	4	4	4	4	5	3	3	4	4	4	3	4	5	4	4	4
24.3443	24.8894	24.2475	24.8885	25.0025	24.8381	24.6008	24.7203	24.8506	24.7528	24.4965	24.6433	24.7386				4;4	4;4	4;4	sp|Q9QXT0|CNPY2_MOUSE Protein canopy homolog 2 OS=Mus musculus OX=10090 GN=Cnpy2 PE=1 SV=1;tr|A0A1W2P729|A0A1W2P729_MOUSE Protein canopy homolog 2 (Fragment) OS=Mus musculus OX=10090 GN=Cnpy2 PE=1 SV=1	2			4	4	4	39	39	39	15.316	0	7.9937	342740000	38	4	4	3	3	4	4	3	4	4	3	4	2	3	4	4	3
29.715	29.9657	30.111	29.5379	29.6784	29.52	29.5397	29.8408	29.5132	29.8547	29.7152	30.067	29.9687				1;1;4;5;5	1;1;4;5;5	0;0;0;1;1	sp|P84228|H32_MOUSE Histone H3.2 OS=Mus musculus OX=10090 GN=Hist1h3b PE=1 SV=2;tr|A0A1W2P768|A0A1W2P768_MOUSE Histone H3.2 OS=Mus musculus OX=10090 GN=Hist2h3c1 PE=1 SV=1;tr|F8WI35|F8WI35_MOUSE Histone H3 OS=Mus musculus OX=10090 GN=H3f3a PE=1 SV=1	5			5	5	1	32.6	32.6	17.7	20.246	0	112	13668000000	110	5	5	5	5	4	5	5	5	5	5	5	5	5	5	5	5
26.2666	26.2572	26.6118	25.6845	26.2918	25.4127	26.5447	26.3271	26.5374	26.5806	26.5127	25.9596	26.3987				1;1;1;1;7;7;7	1;1;1;1;7;7;7	1;1;1;1;7;7;7	tr|A0A1W2P7G5|A0A1W2P7G5_MOUSE Coenzyme Q10A OS=Mus musculus OX=10090 GN=Coq10a PE=1 SV=1;tr|A0A1W2P7J1|A0A1W2P7J1_MOUSE Coenzyme Q10A OS=Mus musculus OX=10090 GN=Coq10a PE=1 SV=1;tr|E9Q3H6|E9Q3H6_MOUSE Coenzyme Q10A OS=Mus musculus OX=10090 GN=Coq10a PE=1	7	+	H_C	7	7	7	38.2	38.2	38.2	24.923	0	19.445	1407000000	59	7	7	7	5	7	6	6	7	7	7	6	6	7	7	7	7
25.0513	24.9861	25.1201	24.9259	25.0214	24.7809	24.7921	25.1206	25.3559	24.9647	25.1679	25.0309	25.1301				1;11;11;11;11;11;11;11;11;11;11;12;15;15;15;15;15;15;15;15;15;2;2;2;2;2;5;5;5	1;11;11;11;11;11;11;11;11;11;11;12;15;15;15;15;15;15;15;15;15;2;2;2;2;2;5;5;5	1;1;1;1;1;10;10;10;10;10;10;10;10;10;10;10;12;12;12;12;12;12;12;12;12;2;5;5;5	tr|A0A1W2P812|A0A1W2P812_MOUSE Ankyrin-3 OS=Mus musculus OX=10090 GN=Ank3 PE=1 SV=1;tr|G5E8K2|G5E8K2_MOUSE Ankyrin 3, epithelial, isoform CRA_l OS=Mus musculus OX=10090 GN=Ank3 PE=;tr|S4R1S2|S4R1S2_MOUSE Ankyrin-3 OS=Mus musculus OX=10090 GN=Ank3 PE=1 SV=1	29	+	H_C	15	15	12	11.5	11.5	9.8	191.25	0	14.102	460730000	58	8	11	12	9	8	9	7	12	9	9	7	7	9	8	11	12
23.4937	23.6907	23.7919	23.7194	24.0413	22.7633	23.224	23.7787	23.6334	24.018	23.7879	23.8374	23.7438				4;4	4;4	4;4	sp|Q9WVH9|FBLN5_MOUSE Fibulin-5 OS=Mus musculus OX=10090 GN=Fbln5 PE=1 SV=1;tr|A0A1Y7VJW9|A0A1Y7VJW9_MOUSE Fibulin-5 OS=Mus musculus OX=10090 GN=Fbln5 PE=1 SV=1	2			4	4	4	10	10	10	51.769	0	5.2592	178690000	22	2	4	4	3	3	1	2	3	3	3	3	4	4	2	4	4
24.8939	25.6412	25.0014	24.9831	25.7953	24.3951	24.8211	25.1103	24.9703	25.0321	25.1642	25.3715	25.2084				8;9;9	8;9;9	8;9;9	sp|Q9WVL0|MAAI_MOUSE Maleylacetoacetate isomerase OS=Mus musculus OX=10090 GN=Gstz1 PE=1 SV=1;tr|A0A1Y7V;tr|A0A1Y7VJZ2|A0A1Y7VJZ2_MOUSE Glutathione transferase zeta 1 (Maleylacetoacetate isomerase), isoform CRA_c OS=Mus musculus OX=10090 GN=Gstz1 PE=1 SV=1	3			9	9	9	68.4	68.4	68.4	24.205	0	56.024	582800000	69	4	9	8	6	6	4	4	5	7	6	5	6	7	4	9	8
25.7895	25.8737	26.0662	26.1678	26.0984	26.4652	26.2312	26.0072	26.3384	26.0242	25.8183	26.016	26.224				1;10;10;11;11;11;12;12;3;3;3;3;3;3;3;3;3;3;9	1;10;10;11;11;11;12;12;3;3;3;3;3;3;3;3;3;3;9	0;0;0;0;0;0;0;0;0;3;3;6;7;7;8;8;8;9;9	sp|Q9D2N4|DTNA_MOUSE Dystrobrevin alpha OS=Mus musculus OX=10090 GN=Dtna PE=1 SV=2;tr|A0A1Y7VJN9|A0A1Y7VJN9_MOUSE Dystrobrevin OS=Mus musculus OX=10090 GN=Dtna PE=1 SV=1;tr|A0A1Y7VL34|A0A1Y7VL34_MOUSE Dystrobrevin OS=Mus musculus OX=10090 GN=Dtna PE=1 SV=1	19			12	12	9	19.6	19.6	15.8	84.065	0	18.166	904710000	79	7	8	9	10	8	8	8	11	9	8	8	9	7	7	8	9
21.861	22.2889	22.7294	21.9064	22.6629	22.3393	21.895	22.3275	22.6181	22.4304	22.5111	22.4376	22.4814				1;6;6	1;6;6	1;6;6	sp|A6H611|MIPEP_MOUSE Mitochondrial intermediate peptidase OS=Mus musculus OX=10090 GN=Mipep PE=1 SV=1;tr|A0A286YDC5|A0A286YDC5_MOUSE Mitochondrial intermediate peptidase OS=Mus musculus OX=10090 GN=Mipep PE=1 SV=1	3	+	H_C	6	6	6	13.2	13.2	13.2	64.322	0	10.726	79483000	8	0	2	3	0	3	0	1	2	2	2	2	2	2	0	2	3
25.3441	25.1645	24.9163	21.3988	24.7944	24.9459	21.6931	25.6	25.3263	21.971	23.7304	24.8741	24.9611				3;3;3;3	3;3;3;3	3;3;3;3	sp|P62849-2|RS24_MOUSE Isoform 2 of 40S ribosomal protein S24 OS=Mus musculus OX=10090 GN=Rps24;sp|P62849-3|RS24_MOUSE Isoform 3 of 40S ribosomal protein S;tr|A0A286YEB7|A0A286YEB7_MOUSE 40S ribosomal protein S24 OS=Mus musculus OX=10090 GN=Rps24 PE=1 SV=1	4			3	3	3	33.1	33.1	33.1	13.605	0	5.78	442940000	29	2	2	3	1	3	3	1	3	3	1	1	2	3	2	2	3
27.4779	27.3441	27.4351	27.6514	26.9054	28.1727	26.6074	27.4764	27.4363	26.9529	27.1538	27.6972	26.9928				1;11;11	1;11;11	1;11;11	sp|Q07076|ANXA7_MOUSE Annexin A7 OS=Mus musculus OX=10090 GN=Anxa7 PE=1 SV=2;tr|A0A2C9F2D2|A0A2C9F2D2_MOUSE Annexin OS=Mus musculus OX=10090 GN=Anxa7 PE=1 SV=1	3			11	11	11	25.2	25.2	25.2	52.27	0	30.946	2164600000	162	11	10	11	10	11	10	11	11	10	11	10	11	11	11	10	11
24.983	25.1113	25.2463	24.962	25.1468	24.9627	25.1869	25.2164	25.1944	24.8031	25.1357	24.9285	24.9693				4;4	4;4	4;4	sp|P62889|RL30_MOUSE 60S ribosomal protein L30 OS=Mus musculus OX=10090 GN=Rpl30 PE=1 SV=2;tr|A0A2I3BQF4|A0A2I3BQF4_MOUSE 60S ribosomal protein L30 OS=Mus musculus OX=10090 GN=Rpl30 PE=1 SV=1	2			4	4	4	62.8	62.8	62.8	10.457	0	12.299	488310000	58	4	4	3	4	3	3	3	4	4	2	4	4	4	4	4	3
26.7646	26.5149	26.5516	27.0112	26.3288	27.1974	26.8241	26.6164	26.5148	26.9144	26.7213	26.7909	26.5789				14;14;14;14;2;4;4;5;6;9	2;2;2;2;3;5;7;7;7;7	2;2;2;2;3;5;7;7;7;7	sp|Q923T9-3|KCC2G_MOUSE Isoform 3 of Calcium/calmodulin-dependent protein kinase type II subunit gamma OS=Mus musc;tr|A0A2I3BQP6|A0A2I3BQP6_MOUSE Calcium/calmodulin-dependent protein kinase type II subunit gamma OS=Mus musculus OX=10090 GN=Camk2g PE=1 SV=1	10			14	7	7	39.8	18.1	18.1	63.239	0	16.288	1327600000	86	14	14	14	14	11	13	14	13	14	14	14	13	13	7	7	7
26.4902	26.5432	26.6231	27.3406	26.4456	26.0145	25.9752	26.7874	26.0291	26.9062	26.4496	26.7787	26.4147				38;38;40;40	30;30;31;31	26;26;27;27	sp|O08638|MYH;sp|O08638-2|MYH11_MOUSE Isoform 2 of Myosin-11 OS=Mus musculus OX=10090 GN=Myh11;tr|A0A2R8VHF9|A0A2R8VHF9_MOUSE Myosin-11 OS=Mus musculus OX=10090 GN=Myh11 PE=1 SV=1;tr|E9QPE7|E9QPE7_MOUSE Myosin-11 OS=Mus musculus OX=10090 GN=Myh11 PE=1 SV=2	4			40	31	27	28.4	23.1	20.6	223.35	0	96.18	1204400000	133	18	27	27	32	18	18	13	34	23	32	21	26	25	10	19	19
24.4895	24.4509	24.8286	24.3666	24.4517	24.4746	24.558	24.7876	24.5987	24.4662	24.6405	24.772	24.6356				1;2;3;4;4;4;4;4;6;6;6;7;7;7;7;7;7;7;7;8;8;8;9;9;9;9;9	1;1;1;1;1;2;3;3;4;4;4;4;4;4;5;5;5;5;5;5;5;5;6;6;6;6;6	1;1;1;1;1;2;3;3;4;4;4;4;4;4;5;5;5;5;5;5;5;5;6;6;6;6;6	tr|A0A2R8VHP9|A0A2R8VHP9_MOUSE Poly(rC)-binding protein 2 OS=Mus musculus OX=10090 GN=Pcbp2 PE=1 SV=1;tr|A0A2R8VI25|A0A2R8VI25_MOUSE Poly(RC) binding protein 2, isoform CRA_d OS=Mus musculus OX=10090 GN=Pcbp2 PE=1 SV=1;tr|B2M1R7|B2M1R7_MOUSE Poly(rC)-bindi	27			9	6	6	49.1	36.7	36.7	33.299	0	3.4184	350240000	23	4	6	4	5	6	4	4	6	6	5	5	5	4	3	3	3
26.7935	23.5657	28.5961	25.9716	21.5809	21.9452	20.3956	23.5223	27.2258	25.4001	21.2366	25.2459	25.6087				19;19;19;20;20;20	15;15;15;16;16;16	15;15;15;16;16;16	sp|P15331-3|PERI_;tr|A0A2R8W6R6|A0A2R8W6R6_MOUSE Peripherin OS=Mus musculus OX=10090 GN=Prph PE=1 SV=1;tr|G3X981|G3X981_MOUSE Peripherin OS=Mus musculus OX=10090 GN=Prph PE=1 SV=1;tr|G5E846|G5E846_MOUSE Peripherin OS=Mus musculus OX=10090 GN=Prph PE=1 SV=1	6			20	16	16	49.3	42.9	42.9	54.297	0	36.674	898150000	66	18	9	20	16	4	4	4	9	18	13	4	12	13	14	5	16
20.9815	23.4134	23.6926	23.8477	23.2778	23.6927	23.2821	21.3104	23.4214	23.3877	23.4064	23.2495	23.4061				5;5	5;5	5;5	sp|Q8BUV3|GEPH_MOUSE Gephyrin OS=Mus musculus OX=10090 GN=Gphn PE=1 SV=2;tr|A0JNY3|A0JNY3_MOUSE Gephyrin OS=Mus musculus OX=10090 GN=Gphn PE=1 SV=1	2			5	5	5	13.1	13.1	13.1	83.665	0	30.519	120210000	19	1	2	2	2	2	3	2	2	3	3	2	3	4	1	2	2
29.6745	29.1939	29.3153	29.7211	29.1745	29.6925	29.4723	29.6294	29.4195	29.7205	30.0278	29.7356	29.1171				34;35	11;11	11;11	sp|Q7TPR4|ACTN1_MOUSE Alpha-actinin-1 OS=Mus musculus OX=10090 GN=Actn1 PE=1 SV=1;tr|A1BN54|A1BN54_MOUSE Alpha actinin 1a OS=Mus musculus OX=10090 GN=Actn1 PE=1 SV=1	2			35	11	11	38.9	16.5	16.5	102.72	0	73.373	14778000000	265	27	28	30	27	27	22	25	29	30	28	29	26	26	5	6	8
28.8367	28.7392	28.4728	28.9112	28.548	29.1283	28.8995	28.616	28.3912	28.7043	28.7978	28.8893	28.5047				13;13;15;16;17;17;18;19;3;4;4;4;4	13;13;15;16;17;17;18;19;3;4;4;4;4	0;1;1;1;1;10;10;12;13;14;14;15;16	tr|A2A542|A2A542_MOUSE Voltage-dependent L-type calcium channel subunit beta-1 OS=Mus musculus OX=10090 GN=Cacnb1 PE=1 SV=1;tr|A2A545|A2A545_MOUSE Calcium channel, voltage-dependent, beta 1 subunit, isoform CRA_b OS=Mus musculus OX=10090 GN=Cacnb1 PE=1 SV=	13	+	H_C	19	19	16	61	61	54.9	52.576	0	108.07	5159100000	209	16	16	16	18	16	15	18	15	17	18	17	15	15	16	16	16
25.2966	24.0405	25.1355	24.8644	24.5537	24.7301	23.8858	25.2039	24.5787	24.3592	24.1714	24.1193	24.441				4;4	4;4	4;4	sp|P84099|RL19_MOUSE 60S ribosomal protein L19 OS=Mus musculus OX=10090 GN=Rpl19 PE=1 SV=1;tr|A2A547|A2A547_MOUSE Ribosomal protein L19 OS=Mus musculus OX=10090 GN=Rpl19 PE=1 SV=1	2			4	4	4	18	18	18	23.247	0	7.6886	408450000	23	3	3	4	4	3	3	3	4	4	3	2	3	3	3	3	4
35.8027	35.5529	35.2975	35.9581	36.0351	36.2552	36.0318	35.4843	35.3811	35.7597	35.7122	36.0822	35.3106				25;25	25;25	0;0	sp|Q9QZ47-11|TNNT3_MOUSE Isoform B3e16 of Troponin T, fast skeletal muscle OS=Mus musculus OX=10090 GN=Tnnt3;tr|A2A6I3|A2A6I3_MOUSE Troponin T, fast skeletal muscle OS=Mus musculus OX=10090 GN=Tnnt3 PE=1 SV=1	2			25	25	0	58.9	58.9	0	29.344	0	323.31	685180000000	2665	24	23	22	24	24	25	24	24	24	24	24	24	24	24	23	22
23.9803	22.3915	22.2814	24.0866	25.1516	22.6866	22.6385	23.9777	21.9338	24.038	23.2815	22.8024	23.0758				6;6;6	4;4;4	4;4;4	sp|P09541|MYL4_MOUSE Myosin light chain 4 OS=Mus musculus OX=10090 GN=M;tr|A2A6Q8|A2A6Q8_MOUSE Myosin light chain 4 (Fragment) OS=Mus musculus OX=10090 GN=Myl4 PE=1 SV=8;tr|Q9CZ19|Q9CZ19_MOUSE Myosin light chain 4 OS=Mus musculus OX=10090 GN=Myl4 PE=1 SV=1	3			6	4	4	37.7	27.2	27.2	21.045	0	3.3259	150740000	16	5	5	5	5	6	4	4	5	5	5	5	4	5	3	3	3
26.1341	26.2551	25.9295	26.2007	26.3058	26.4249	26.133	26.0683	26.1946	26.1188	25.8922	26.4275	26.0325				17;17;2	17;17;2	17;17;2	sp|Q91WQ3|SYYC_MOUSE Tyrosine--tRNA ligase, cytoplasmic OS=Mus musculus OX=10090 GN=Yars PE=1 SV=3;tr|A2A7S7|A2A7S7_MOUSE Tyrosine--tRNA ligase OS=Mus musculus OX=10090 GN=Yars PE=1 SV=1	3			17	17	17	33.3	33.3	33.3	63.001	0	16.428	928410000	93	15	14	14	12	16	12	15	13	15	12	12	13	13	15	14	14
23.4809	23.8748	23.5185	20.7223	23.7661	24.1537	20.5664	24.0549	23.6077	23.5443	24.5578	23.7722	23.9658				2;3;4;4;5;6;6;7;7;7;7	2;3;4;4;5;6;6;7;7;7;7	2;3;4;4;5;6;6;7;7;7;7	sp|P4819;tr|A2A838|A2A838_MOUSE Protein 4.1 (Fragment) OS=Mus musculus OX=10090 GN=Epb41 PE=1 SV=1;tr|A2A839|A2A839_MOUSE Protein 4.1 OS=Mus musculus OX=10090 GN=Epb41 PE=1 SV=1;tr|A2A841|A2A841_MOUSE Protein 4.1 OS=Mus musculus OX=10090 GN=Epb41 PE=1 SV=1	11			7	7	7	17.2	17.2	17.2	72.423	0	7.5983	213110000	13	2	4	3	2	4	2	2	3	3	4	3	2	4	2	4	3
25.9123	25.891	25.5085	25.7951	25.8355	25.6694	25.8441	25.1067	25.4429	25.7477	22.1131	25.6808	25.4943				4;4;4	4;4;4	4;4;4	sp|A2A8U2|TM201_MOUSE Transmembrane protein 201 OS=Mus mus;sp|A2A8U2-2|TM201_MOUSE Isoform 2 of Transmembrane protein 201 OS=Mus musculus OX=10090 GN=Tmem201;sp|A2A8U2-3|TM201_MOUSE Isoform 3 of Transmembrane protein 201 OS=Mus musculus OX=10090 GN=Tmem201	3			4	4	4	10.2	10.2	10.2	43.548	0.00093545	2.5956	666600000	15	3	2	4	2	3	2	3	2	2	2	1	2	2	3	2	4
31.532	31.1431	31.4689	31.3939	31.304	31.5032	31.4658	31.758	31.3342	31.4752	31.4545	31.1287	31.2006				13;197;206;4;6	13;197;206;4;6	0;0;0;0;1	sp|A2AAJ9|OBSCN_MOUSE Obscurin OS=Mus musculus OX=10090 GN=Obscn PE=1 SV=2;sp|A2AAJ9-2|OBSCN_MOUSE Isoform 2 of Obscurin OS=Mus musculus OX=10090 GN=Obscn	5			206	206	1	41.8	41.8	0.4	966.36	0	323.31	35323000000	2065	173	157	179	161	167	146	155	173	170	156	166	147	161	173	157	179
29.1312	27.9752	30.2233	27.3196	29.3378	21.4771	26.9804	30.2014	29.7024	29.1628	28.8363	22.3349	28.614				54	54	54	sp|A2ABU4|MYOM3_MOUSE Myomesin-3 OS=Mus musculus OX=10090 GN=Myom3 PE=1 SV=1	1	+	H_C	54	54	54	50.7	50.7	50.7	161.78	0	323.31	7782800000	375	46	25	52	11	43	1	14	49	48	42	38	1	39	46	25	52
22.6537	21.5375	23.5636	21.825	23.3613	21.8454	21.1923	20.6245	21.1988	23.7243	23.4175	23.2165	23.5738				2;2	2;2	2;2	sp|Q922E4|PCY2_MOUSE Ethanolamine-phosphate cytidylyltransferase OS=Mus musculus OX=10090 GN=Pcyt2 PE=1 SV=1;tr|A2ABY3|A2ABY3_MOUSE Ethanolamine-phosphate cytidylyltransferase OS=Mus musculus OX=10090 GN=Pcyt2 PE=1 SV=1	2			2	2	2	8.5	8.5	8.5	43.446	0	3.6848	109000000	5	1	1	2	1	1	1	1	1	1	2	1	1	1	1	1	2
26.5661	26.7339	26.4436	26.7107	25.776	26.1872	26.3193	26.3806	26.5898	26.6753	26.4458	26.6905	26.6264				12;12	12;12	12;12	sp|Q9DBG6|RPN2_MOUSE Dolichyl-diphosphooligosaccharide--protein glycosyltransferase subunit 2 OS=Mus musculus OX=1009;tr|A2ACG7|A2ACG7_MOUSE Dolichyl-diphosphooligosaccharide--protein glycosyltransferase subunit 2 OS=Mus musculus OX=10090 GN=Rpn2 PE=1 SV=1	2			12	12	12	35.1	35.1	35.1	67.501	0	109.1	1196500000	113	10	11	10	11	9	9	10	10	11	10	10	11	11	10	11	10
29.4755	28.7165	30.45	27.6968	29.6918	25.8012	28.9247	30.4565	30.1615	28.9985	28.9076	27.0086	29.0401				1;11;11;11;3;4;7;7;9;9	1;11;11;11;3;4;7;7;9;9	1;11;11;11;3;4;7;7;9;9	sp|P97447|FHL1_MOUSE Four and a half LIM;tr|A2AEX6|A2AEX6_MOUSE Four and a half LIM domains protein 1 OS=Mus musculus OX=10090 GN=Fhl1 PE=1 SV=1;tr|A2AEX8|A2AEX8_MOUSE Four and a half LIM domains 1, isoform CRA_b OS=Mus musculus OX=10090 GN=Fhl1 PE=1 SV=1	10	+	H_C	11	11	11	46.6	46.6	46.6	33.563	0	54.077	8363700000	138	10	9	11	6	8	3	7	11	10	8	8	4	10	10	9	11
21.6532	25.5655	21.1473	21.6917	22.5803	20.3696	23.9405	26.0431	25.5478	26.1219	26.0527	19.8937	25.9672				1;4;5;6;7;7;7	1;4;5;6;7;7;7	1;4;5;6;7;7;7	sp|Q7TMY8|HUWE1_MOUSE E3 ubiquitin-protein ligase;sp|Q7TMY8-3|HUWE1_MOUSE Isoform 3 of E3 ubiquitin-protein ligase HUWE1 OS=Mus musculus OX=10090 GN=Huwe1;tr|A2AFQ0|A2AFQ0_MOUSE E3 ubiquitin-protein ligase HUWE1 OS=Mus musculus OX=10090 GN=Huwe1 PE=1 SV=1	7			7	7	7	2.6	2.6	2.6	482.69	0	4.6064	768750000	10	2	4	2	2	2	1	2	3	3	2	3	1	3	2	4	2
29.9178	29.8841	29.4021	30.267	29.4741	30.5313	30.2385	29.5786	29.594	29.9369	29.9775	30.3006	29.5732				37;39;39;39;39;39	37;39;39;39;39;39	37;39;39;39;39;39	tr|A2AI87|A2AI87_MOUSE Phosphorylase b;tr|A2AI88|A2AI88_MOUSE Phosphorylase b kinase regulatory subunit OS=Mus musculus OX=10090 GN=Phka1 PE=1 SV=1;tr|A2AI89|A2AI89_MOUSE Phosphorylase b kinase regulatory subunit OS=Mus musculus OX=10090 GN=Phka1 PE=1 SV=1	6	+	H_C	39	39	39	45.3	45.3	45.3	135.6	0	323.31	11723000000	543	34	34	34	37	32	36	33	35	31	34	31	31	34	34	34	34
26.4648	26.4983	26.7464	26.4329	26.6364	26.1957	26.5852	26.7669	26.7332	26.431	26.3673	26.0417	26.5085				14;14;14;14	14;14;14;14	14;14;14;14	tr|A2AJP9|A2AJP9_MOUSE MCG54027, isoform CRA_a OS=Mus musculus OX=10090 GN=Pdp1 PE=1 SV=2;tr|A2AJQ0|A2AJQ0_MOUSE [;tr|A8Y5Q0|A8Y5Q0_MOUSE [Pyruvate dehydrogenase [acetyl-transferring]]-phosphatase 1, mitochondrial OS=Mus musculus OX=10090 GN=Pdp1 PE=1 SV=1	4			14	14	14	37.5	37.5	37.5	63.835	0	68.428	1206400000	131	12	10	12	11	12	11	9	11	12	12	10	8	12	12	10	12
26.5501	26.1803	26.9463	26.5599	27.4396	26.7214	26.1723	26.6143	26.5962	26.6197	26.4076	26.4075	26.4015				10;10;13;13	10;10;13;13	10;10;13;13	sp|O35206|COFA1_MOUSE Collagen alpha-1(XV) chain OS=Mus musculus OX=10090 GN=Col15a1 PE=1 SV=2;tr|A2AJY2|A2AJY2_MOUSE Collagen alpha-1(XV) chain OS=Mus musculus OX=10090 GN=Col15a1 PE=1 SV=1;tr|A2AJY7|A2AJY7_MOUSE Collagen alpha-1(XV) chain OS=Mus musculus	4			13	13	13	12.9	12.9	12.9	138.29	0	36.544	1396500000	109	11	9	11	9	12	10	7	11	11	10	10	9	12	11	9	11
27.8803	28.0514	27.839	28.1316	27.8976	27.9309	27.8699	27.8906	28.0633	28.1351	27.857	28.0539	27.9662				1;1;10;11	1;1;10;11	0;0;10;9	sp|Q61234|SNTA1_MOUSE Alpha-1-syntrophin OS=Mus musculus OX=10090 GN=Snta1 PE=1 SV=1;tr|A2AKD7|A2AKD7_MOUSE Alpha-1-syntrophin OS=Mus musculus OX=10090 GN=Snta1 PE=1 SV=1	4			11	11	10	30.9	30.9	29.5	53.282	0	52.169	3310300000	143	9	9	9	10	9	10	9	9	9	9	8	9	10	9	9	9
25.2838	25.9835	25.0462	25.431	25.502	25.6646	25.0227	25.8625	26.4244	25.0532	26.067	27.0442	25.724				1;5;5;6;6;6;6;6;6;6;6;6;6;7;7;7;7;7;7;7;7;7	1;5;5;6;6;6;6;6;6;6;6;6;6;7;7;7;7;7;7;7;7;7	0;0;0;0;0;0;1;1;1;1;1;1;1;1;1;1;1;1;1;1;1;1	tr|A2CEL1|A2CEL1_MOUSE Major urinary protein 1 OS=Mus musculus OX=10090 GN;tr|A9R9W0|A9R9W0_MOUSE Major urinary protein 15 OS=Mus musculus OX=10090 GN=Mup15 PE=3 SV=1;tr|Q58EV3|Q58EV3_MOUSE Major urinary protein 1 OS=Mus musculus OX=10090 GN=Mup7 PE=2 SV=1	22			7	7	1	45.6	45.6	8.9	20.6	0	15.001	701160000	41	5	7	6	6	4	6	5	7	6	4	7	7	6	5	7	6
30.3275	30.3496	30.7827	29.9491	30.7846	29.8052	30.6474	30.9022	30.8582	30.7421	30.6406	29.9837	30.7365				10;11;11;14;14;15;5	10;11;11;14;14;15;5	10;11;11;14;14;15;5	sp|Q91VR2|ATPG_MOUSE ATP synthase subunit gamma, mitochondrial OS=;tr|A2AKU9|A2AKU9_MOUSE ATP synthase subunit gamma OS=Mus musculus OX=10090 GN=Atp5c1 PE=1 SV=1;tr|Q8C2Q8|Q8C2Q8_MOUSE ATP synthase subunit gamma OS=Mus musculus OX=10090 GN=Atp5c1 PE=1 SV=1	7	+	H_C	15	15	15	48.1	48.1	48.1	32.77	0	128.4	29846000000	381	14	12	15	12	12	10	12	14	13	14	11	10	13	14	12	15
25.9389	25.6113	25.3246	25.8072	25.5737	25.7547	25.7709	25.7622	25.7774	25.5935	25.544	25.7387	25.4745				7;7;7	7;7;7	6;6;6	sp|Q8BSY0|ASPH_MOUSE Aspartyl/asparaginyl beta-h;tr|A2AL85|A2AL85_MOUSE Aspartyl/asparaginyl beta-hydroxylase OS=Mus musculus OX=10090 GN=Asph PE=1 SV=1;tr|Q8CBM2|Q8CBM2_MOUSE Aspartyl/asparaginyl beta-hydroxylase OS=Mus musculus OX=10090 GN=Asph PE=1 SV=1	3			7	7	6	15.8	15.8	13.1	75.127	0	24.559	865940000	46	2	3	3	2	3	2	2	2	2	2	2	2	2	2	3	3
27.1315	26.9025	26.8539	26.8498	27.0713	26.9315	27.0532	26.8553	26.8294	26.743	26.8852	26.5717	26.7932				10	10	10	sp|A2AMM0|CAVN4_MOUSE Caveolae-associated protein 4 OS=Mus musculus OX=10090 GN=Cavin4 PE=1 SV=1	1			10	10	10	40.3	40.3	40.3	41.008	0	44.418	1843600000	112	9	8	9	8	9	9	8	9	9	8	7	6	8	9	8	9
22.7508	21.5968	22.0283	22.351	22.92	21.7596	21.6492	22.7815	22.997	22.6732	21.5945	22.4353	22.631				1;4	1;4	1;4	sp|A2APY7|NDUF5_MOUSE Arginine-hydroxylase NDUFAF5, mitochondrial OS=Mus musculus OX=10090 GN=Ndufaf5 PE=1 SV=1	2			4	4	4	14.3	14.3	14.3	38.404	0	3.5463	86839000	13	2	1	1	1	2	1	1	2	2	2	1	1	2	2	1	1
30.4928	30.2687	30.2171	30.81	30.0475	31.1163	30.7938	30.4415	30.0121	30.7168	30.8058	30.8348	30.3031				189	16	16	tr|A2AQB2|A2AQB2_MOUSE Nebulin OS=Mus musculus OX=10090 GN=Neb PE=1 SV=1	1			189	16	16	65.4	5.8	5.8	353.16	0	55.951	18298000000	328	173	174	172	176	170	177	175	175	174	180	176	173	170	15	14	14
24.9803	25.1666	25.0633	25.172	25.8489	24.6918	25.3019	24.915	25.2231	24.9406	24.9983	24.8116	25.3605				6;8;8	6;8;8	6;8;8	sp|Q8BTY1|KAT1_MOUSE Kynurenine--oxoglutarate transaminase 1 OS=Mus musculus OX=10090 GN=Kyat1 PE=1 SV=1;tr|A2AQY8|A2AQY8_MOUSE Kynurenine--oxoglutarate transaminase 1 OS=Mus musculus OX=10090 GN=Kyat1 PE=1 SV=1;tr|A2AQY9|A2AQY9_MOUSE Kynurenine--oxoglutar	3			8	8	8	39.3	39.3	39.3	42.235	0	21.855	537010000	65	5	6	7	6	7	5	5	5	5	5	6	5	6	5	6	7
22.7618	22.7198	22.7253	23.4581	22.7133	20.4446	21.2457	20.2624	22.6969	22.6415	21.6348	20.7388	22.7537				3;3	3;3	3;3	sp|Q8C0L0|TMX4_MOUSE Thioredoxin-related transmembrane protein 4 OS=Mus musculus OX=10090 GN=Tmx4 PE=1 SV=2;tr|A2ARI0|A2ARI0_MOUSE Thioredoxin-related transmembrane protein 4 OS=Mus musculus OX=10090 GN=Tmx4 PE=1 SV=1	2			3	3	3	23	23	23	20.522	0	4.7434	87457000	7	2	2	2	1	2	1	1	1	2	2	1	0	2	2	2	2
35.9083	35.3303	35.1045	36.0584	35.2785	36.0543	35.7954	35.385	35.2606	35.1061	35.1286	35.5821	35.1387				1;1;1;1;1;1;1;1;1;1;1;1;1;1353;1658;2;26;319;4	1;1;1;1;1;1;1;1;1;1;1;1;1;1353;1658;2;26;319;4	0;0;0;0;0;0;0;0;0;0;1;1;1;1;1;2;29;3;36	sp|A2ASS6|TITIN_MOUSE Titin OS=Mus musculus OX=10090 GN=Ttn PE=1 SV=1;sp|A2ASS6-2|TITIN_MOUSE Isoform 2 of Titin OS=Mus musculus OX=10090 GN=Ttn	19	+	H_C	1658	1658	36	59.5	59.5	1.8	3906.4	0	323.31	601590000000	24172	1485	1406	1420	1501	1365	1459	1424	1416	1392	1350	1358	1407	1394	1485	1406	1420
26.9474	26.6536	26.4593	26.9998	26.9205	27.4148	26.6925	26.738	26.7879	27.0987	27.0443	27.0399	26.6804				191	29	29	sp|A2ASS6-3|TITIN_MOUSE Isoform 3 of Titin OS=Mus musculus OX=10090 GN=Ttn	1			191	29	29	43.9	8.9	8.9	619.32	0	50.709	1489500000	164	160	145	154	166	157	166	157	160	152	145	151	154	159	21	17	19
22.0877	22.7651	22.4513	22.4931	23.0661	22.4657	22.5267	22.7641	22.9088	22.8996	22.4581	20.3324	23.0458				2;2;3;3;3	2;2;3;3;3	2;2;3;3;3	sp|Q99JX3|GORS2_MOUSE Golgi;sp|Q99JX3-2|GORS2_MOUSE Isoform 2 of Golgi reassembly-stacking protein 2 OS=Mus musculus OX=10090 GN=Gorasp2;tr|A2ATI9|A2ATI9_MOUSE Golgi reassembly stacking protein 2, isoform CRA_d OS=Mus musculus OX=10090 GN=Gorasp2 PE=1 SV=1	5			3	3	3	10.2	10.2	10.2	45.026	0	3.3019	77560000	17	2	2	2	2	2	2	2	2	2	2	2	1	2	2	2	2
30.8304	30.7642	30.8046	30.6541	30.8057	30.7314	30.791	31.0331	31.0114	30.4344	30.522	30.5845	30.6189				1;31	1;31	1;31	sp|A2AUC9|KLH41_MOUSE Kelch-like protein 41 OS=Mus musculus OX=10090 GN=Klhl41 PE=1 SV=1	2			31	31	31	62.2	62.2	62.2	68.189	0	323.31	21526000000	532	29	31	29	30	27	30	27	30	29	28	28	29	28	29	31	29
23.8455	24.3051	24.0909	24.1815	24.2054	20.4254	22.5264	23.8735	24.2631	23.9509	23.9248	21.544	24.3762				2;3;3;3;3;3;3	2;3;3;3;3;3;3	2;3;3;3;3;3;3	tr|F6VQ81|F6VQ81_MOUSE Tumor protein D54 (Fragment) OS=Mus musculus OX=10090 GN=Tpd52l2 PE=1 SV=1;tr|Q3TUJ9|Q3TUJ9_MOUSE Tumor protein D52-like 2, isoform CRA_a OS=Mus musculus OX=10090 GN=Tpd52l2 PE=1 SV=1;tr|Q8BKP1|Q8BKP1_MOUSE Tumor protein D52-like 2,	7			3	3	3	36.6	36.6	36.6	17.619	0	23.047	220960000	17	2	3	2	2	3	2	1	2	2	2	2	1	2	2	3	2
24.6405	25.2448	24.7322	24.916	24.8391	24.601	25.0531	24.9035	25.3357	25.0636	24.6897	24.7506	25.0344				4;6;7;7	4;6;7;7	4;6;7;7	sp|Q60866|PTER_MOUSE Phosphotriesterase-related protein OS=Mus musculus OX=10090 GN=Pter PE=1 SV=1;sp|Q60866-2|PTER_MOUSE Isoform 2 of Phosphotr;tr|A2AUR3|A2AUR3_MOUSE Phosphotriesterase-related protein (Fragment) OS=Mus musculus OX=10090 GN=Pter PE=1 SV=2	4			7	7	7	32.4	32.4	32.4	35.855	0	33.483	397040000	53	6	7	6	6	6	5	6	6	7	4	6	4	5	6	7	6
24.5156	24.9993	24.6837	24.8042	24.7367	24.7134	25.4207	24.2415	24.9551	24.6146	24.5795	24.7947	24.8709				1;1;1;6;7;7	1;1;1;6;7;7	1;1;1;6;7;7	sp|Q01730|RSU1_MOUSE Ras suppressor protein 1 OS=Mus musculus OX=10090 GN=;tr|A2AUR7|A2AUR7_MOUSE Ras suppressor protein 1 OS=Mus musculus OX=10090 GN=Rsu1 PE=1 SV=1;tr|Q9D031|Q9D031_MOUSE Ras suppressor protein 1 OS=Mus musculus OX=10090 GN=Rsu1 PE=1 SV=1	6			7	7	7	42.7	42.7	42.7	29.543	0	60.658	390820000	49	4	5	5	5	4	4	3	4	4	4	4	4	4	4	5	5
21.3497	23.2939	22.717	20.7003	23.562	19.6093	20.8253	23.1001	23.1066	22.9127	21.974	23.0442	22.3324				8;8	8;8	8;8	sp|Q99PL5|RRBP1_MOUSE Ribosome-binding protein 1 OS=Mus musculus OX=10090 GN=Rrbp1 PE=1 SV=2;tr|A2AVJ7|A2AVJ7_MOUSE Ribosome-binding protein 1 OS=Mus musculus OX=10090 GN=Rrbp1 PE=1 SV=1	2			8	8	8	7.5	7.5	7.5	158.39	0	4.5027	96687000	12	0	4	3	1	4	0	2	5	3	1	2	3	3	0	4	3
23.9644	24.0245	23.9026	23.8939	24.1525	21.6542	23.7714	23.8503	23.9423	24.0421	23.9474	22.1728	23.8935				1;3;4;4;4	1;3;4;4;4	1;3;4;4;4	sp|Q9EQU5|SET_MOUSE Protein SET OS=Mus musculus OX=10090 GN=Set PE=1 SV=1;sp|Q9EQU5-2|SET_MOUSE Isoform 2 of Protein SET OS=Mus musculus OX=10090 GN=Set;tr|A2BE92|A2BE9;tr|A2BE93|A2BE93_MOUSE Protein SET (Fragment) OS=Mus musculus OX=10090 GN=Set PE=1 SV=1	5			4	4	4	20.9	20.9	20.9	24.923	0	3.9404	203850000	21	2	3	3	2	3	1	2	3	2	2	2	1	3	2	3	3
24.3498	24.86	24.9337	24.7866	24.7208	24.8261	24.4454	24.8551	24.5751	24.693	24.5599	24.8819	24.4258				8;8;8;8;8	8;8;8;8;8	8;8;8;8;8	tr|A2BFF5|A2BFF5_MOUSE Cytoplasmic;tr|A2BFF8|A2BFF8_MOUSE Cytoplasmic dynein 1 intermediate chain 2 OS=Mus musculus OX=10090 GN=Dync1i2 PE=1 SV=1;tr|Q3TPJ8|Q3TPJ8_MOUSE Cytoplasmic dynein 1 intermediate chain 2 OS=Mus musculus OX=10090 GN=Dync1i2 PE=1 SV=1	5			8	8	8	26.2	26.2	26.2	68.265	0	17.058	379590000	36	6	5	6	3	5	5	4	5	6	4	5	3	5	6	5	6
24.0262	24.092	23.1	24.5203	23.7475	24.4341	24.322	23.4743	23.6352	24.3752	23.807	24.492	23.6999				37	1	1	tr|A2CEK3|A2CEK3_MOUSE Phosphoglucomutase-2 OS=Mus musculus OX=10090 GN=Pgm2 PE=1 SV=1	1	+	H_C	37	1	1	74.5	4.8	4.8	63.747	0	4.31	191630000	25	36	35	36	35	35	37	35	37	37	36	36	37	37	1	1	1
23.925	24.1693	24.1115	21.4767	24.3977	24.3092	24.6114	23.8335	24.2702	24.7198	24.1051	24.7471	24.3401				7;7	7;7	7;7	sp|P35283|RAB12_MOUSE Ras-related protein Rab-12 OS=Mus musculus OX=10090 GN=Rab12 PE=1 SV=3;tr|A2CG35|A2CG35_MOUSE Ras-related protein Rab-12 OS=Mus musculus OX=10090 GN=Rab12 PE=1 SV=1	2			7	7	7	28.5	28.5	28.5	32.238	0	8.685	261290000	29	3	3	3	2	3	4	5	4	3	5	3	3	3	3	3	3
26.55	26.5537	26.7738	26.8076	26.774	27.0005	27.0613	27.0091	26.9888	26.8602	26.7677	26.9282	27.0294				1;1;1;14;14;14;14;5	1;1;1;14;14;14;14;5	0;0;0;3;9;9;9;9	tr|A3KFU5|A3KFU5_MOUSE Polyadenylate-binding protein OS=Mus musculus OX=10090 GN=Pabpc4 PE=1 SV=1;tr|A3KFU8|A3KFU8_MOUSE Polyadenylate-binding protein OS=Mus;tr|Q91YZ8|Q91YZ8_MOUSE Polyadenylate-binding protein OS=Mus musculus OX=10090 GN=Pabpc4 PE=1 SV=1	8			14	14	9	31.2	31.2	18.2	67.852	0	49.429	1900500000	109	12	13	12	12	10	9	11	12	11	10	12	10	9	12	13	12
23.2352	23.2316	22.3248	23.8986	23.1932	24.6215	23.3268	21.3654	23.5109	23.5564	23.4012	24.3367	23.6308				6	6	6	sp|A3KFX0|5NT1A_MOUSE Cytosolic 5-nucleotidase 1A OS=Mus musculus OX=10090 GN=Nt5c1a PE=1 SV=1	1			6	6	6	22.2	22.2	22.2	40.678	0	10.236	149990000	29	3	3	2	3	2	6	3	1	3	2	2	5	4	3	3	2
23.7966	24.3483	24.0503	24.3901	23.6856	23.7851	23.9481	23.8178	23.5487	22.7344	23.6196	24.3747	24.284				3;3	3;3	3;3	sp|P21844|CMA1_MOUSE Chymase OS=Mus musculus OX=10090 GN=Cma1 PE=1 SV=2;tr|A4QPC5|A4QPC5_MOUSE Chymase OS=Mus musculus OX=10090 GN=Cma1 PE=1 SV=1	2			3	3	3	18.8	18.8	18.8	29.051	0	4.1236	183730000	15	3	3	3	3	2	2	2	2	2	1	2	3	2	3	3	3
24.1261	25.0174	24.2362	24.5388	24.5485	24.4274	23.5863	24.1015	24.4447	24.6725	24.4312	24.3828	24.8386				1;2;3;4;7	1;2;3;4;7	1;2;3;4;7	sp|A6H630|ARMT1_MOUSE Protein-glutamate O-methyltransferase OS=Mus musculus OX=10090 GN=Armt1 PE=1 SV=1;sp|A6H630-2|ARMT1_MOUSE Isoform 2 of Protein-glutamate O-methyltransferase OS=Mus musculus OX=10090 GN=Armt1	5			7	7	7	25.7	25.7	25.7	50.548	0	5.5524	273720000	34	6	6	5	4	4	4	3	2	5	3	5	4	5	6	6	5
26.1217	25.8618	26.2836	25.7314	26.3651	26.2507	26.2673	26.7566	26.2089	25.9854	26.27	25.6815	26.2883				1;1;1;1;21;22	1;1;1;1;21;22	1;1;1;1;21;22	sp|Q8BG95|MYPT2_MOUSE Protein phosphatase 1 regulatory subunit 12B OS=Mus musculus OX=10090 GN=Ppp1r12b PE=1 SV=2;tr|A6H644|A6H644_MOUSE MCG130490 OS=Mus musculus OX=10090 GN=Ppp1r12b PE=1 SV=1	6			22	22	22	31.5	31.5	31.5	110.97	0	50.424	1083700000	96	14	11	17	13	13	14	11	14	15	11	12	14	10	14	11	17
33.1492	34.1236	34.2599	33.4426	34.9057	32.9784	33.1397	34.0497	34.2712	33.441	34.5183	33.6575	34.7809				1;14;14;2;21	1;14;14;2;21	0;0;10;14;7	sp|P02088|HBB1_MOUSE Hemoglobin subunit beta-1 OS=Mus musculus OX=;tr|A8DUK4|A8DUK4_MOUSE Beta-globin OS=Mus musculus OX=10090 GN=Hbb-bs PE=1 SV=1;tr|E9Q223|E9Q223_MOUSE Hemoglobin, beta adult s chain (Fragment) OS=Mus musculus OX=10090 GN=Hbb-bs PE=1 SV=1	5	+	H_C	21	21	14	95.9	95.9	82.3	15.748	0	252.27	344770000000	1419	15	18	16	16	16	14	15	15	15	15	19	18	19	15	18	16
22.6448	23.5534	22.3493	22.6091	22.7521	22.1342	21.5663	21.8893	22.7597	22.7443	22.4227	22.5047	22.8779				2;2;2;2	2;2;2;2	2;2;2;2	sp|Q505B7-2|ARCH_MOUSE Isoform 2 of Protein archease OS=Mus musculus OX=10090 GN=Zbt;tr|A8Y5E9|A8Y5E9_MOUSE Protein archease OS=Mus musculus OX=10090 GN=Zbtb8os PE=1 SV=1;tr|B2KGA7|B2KGA7_MOUSE Protein archease OS=Mus musculus OX=10090 GN=Zbtb8os PE=1 SV=1	4			2	2	2	19.9	19.9	19.9	15.677	0.00048263	2.9227	81264000	16	2	2	2	2	2	1	1	1	2	2	2	2	2	2	2	2
26.7231	27.1596	26.3727	27.107	26.957	27.6343	27.468	26.5909	26.9722	26.6909	26.863	27.2199	27.1217				4;5;5;8;8	4;5;5;8;8	4;5;5;8;8	sp|Q9D7X3|DUS3_MOUSE Dual specificity protein phosphatase 3 OS=Mus musculus OX=10090 GN=Dusp3 PE=1 SV=1;tr|B1AQF4|B1AQF4_MOUSE Dual-specificity protein phosphatase 3 OS=Mus musculus OX=10090 GN=Dusp3 PE=1 SV=1;tr|Q3V2Y9|Q3V2Y9_MOUSE Dual-specificity protei	5			8	8	8	55.7	55.7	55.7	23.223	0	26.293	1670000000	107	6	8	6	6	8	7	6	8	8	8	8	7	8	6	8	6
24.8288	24.3973	24.9821	22.3586	20.4216	24.7347	21.8687	24.816	24.8092	21.9477	24.7792	24.7761	24.7213				5;5;5	5;5;5	5;5;5	sp|B1AR13|CISD3_MOUSE CDGSH iron-s;tr|B2RWE3|B2RWE3_MOUSE CDGSH iron sulfur domain 3 OS=Mus musculus OX=10090 GN=Cisd3 PE=1 SV=1;tr|Z4YKM2|Z4YKM2_MOUSE CDGSH iron-sulfur domain-containing protein 3, mitochondrial OS=Mus musculus OX=10090 GN=Cisd3 PE=1 SV=1	3			5	5	5	47	47	47	13.155	0	4.1235	432650000	8	3	3	4	1	0	2	1	2	3	1	3	4	3	3	3	4
25.7457	25.8382	25.7897	25.5495	25.6889	26.0886	25.6543	25.4919	25.5092	25.9213	25.5241	25.6296	25.7664				2;6;7;7	2;6;7;7	2;6;7;7	sp|Q60631|GRB2_MOUSE Growth factor receptor-bound protein 2 OS=Mus musculus OX=10090 GN=Grb2 PE=1 SV=1;sp|Q60631-2|GRB2_MOUSE Isoform 2 of Growth facto;tr|B1AT92|B1AT92_MOUSE Growth factor receptor-bound protein 2 OS=Mus musculus OX=10090 GN=Grb2 PE=1 SV=1	4			7	7	7	41.4	41.4	41.4	23.587	0	8.9986	700980000	53	6	6	6	4	4	5	5	6	4	6	5	6	6	6	6	6
33.9027	34.2451	34.2378	34.4	32.7093	34.2395	34.0995	34.3449	33.9743	34.2713	33.7411	34.1117	33.5709				16;16;16;16;16;16	2;2;2;2;2;2	2;2;2;2;2;2	tr|B1ATS4|B1ATS4_MOUSE Calcium-transporting ATPase OS=Mus musculus OX=10090 GN=Atp2a3 PE=1 SV=1;tr|B1ATS5|B1ATS5_MOUSE Calcium-transporting ATPase OS=Mus musculus OX=10090 GN=Atp2a3 PE=1 SV=1;tr|E9Q559|E9Q559_MOUSE Calcium-transporting ATPase OS=Mus muscul	6			16	2	2	12.3	2.3	2.3	107.6	0	139.18	206900000000	160	13	13	15	12	15	12	14	15	14	12	13	13	13	2	2	2
24.9821	24.8085	24.8507	25.0949	21.1487	21.6632	24.9436	22.3471	24.6281	22.3479	24.7888	24.7457	24.9989				5;6;6;6;6;6	5;6;6;6;6;6	5;6;6;6;6;6	tr|B1ATU4|B1ATU4_MOUSE COP9 signalosome complex subunit 1 OS=Mus musculus OX=10090 GN=Gps1 PE=1 SV=1;tr|G3UXW9|G3UXW9_MOUSE COP9 signalosome complex subuni;tr|Q3MIA8|Q3MIA8_MOUSE COP9 signalosome complex subunit 1 OS=Mus musculus OX=10090 GN=Gps1 PE=1 SV=1	6			6	6	6	15.6	15.6	15.6	55.163	0	7.5665	359060000	20	3	3	4	4	2	2	4	2	5	1	2	3	3	3	3	4
27.706	27.6251	28.1763	27.3605	28.0987	27.36	27.817	28.0787	28.1261	28.0186	28.2089	27.2614	27.9858				22;22	22;22	22;22	sp|Q9Z0X1|AIFM1_MOUSE Apoptosis-inducing factor 1, mitochondrial OS=Mus musculus OX=10090 GN=Aifm1 PE=1 SV=1;tr|B1AU25|B1AU25_MOUSE Apoptosis-inducing factor 1, mitochondrial OS=Mus musculus OX=10090 GN=Aifm1 PE=1 SV=1	2	+	H_C	22	22	22	39.6	39.6	39.6	66.113	0	71.778	4630300000	241	21	16	21	15	20	14	16	18	20	15	19	14	19	21	16	21
23.7336	23.6728	23.7303	23.9263	23.7961	23.6331	23.7205	23.831	23.7675	22.1692	23.879	22.9497	23.9678				3;9;9	3;9;9	3;9;9	sp|Q9Z2C5|MTM1_MOUSE Myotubularin OS=Mus musculus OX=10090 GN=Mtm1 PE=1 SV=2;tr|B1AW21|B1AW21_MOUSE Myotubularin OS=Mus musculus OX=10090 GN=Mtm1 PE=1 SV=1	3			9	9	9	26.6	26.6	26.6	65.962	0	17.795	181590000	20	3	5	6	4	3	2	2	4	7	3	4	1	5	3	5	6
24.3809	24.9925	24.0814	24.7008	21.8023	25.1738	24.4945	24.2765	24.4522	24.4309	24.5847	25.0032	22.528				1;1;5;5	1;1;5;5	0;0;4;4	sp|P18654|KS6A3_MOUSE Ribosomal protein S6 kinase alpha-3 OS=Mus musculus OX=10090 GN=Rps6ka3 PE=1 SV=2;tr|B1AXN9|B1AXN9_MOUSE Non-specific serine/threonine protein kinase OS=Mus musculus OX=10090 GN=Rps6ka3 PE=1 SV=1	4			5	5	4	12.8	12.8	10.5	80.669	0	11.926	269560000	21	4	5	4	4	1	5	3	2	4	3	3	4	2	4	5	4
25.3975	25.7785	21.2495	23.1018	25.3212	20.8766	22.4037	21.0674	24.9833	25.0697	25.243	25.6563	25.9405				1;4;4;4;4	1;4;4;4;4	1;4;4;4;4	sp|Q6PDN3-2|MYLK_MOUSE Isoform 2 of Myosin light chain kinase, smooth muscle OS=Mus musculus OX=10090 GN=Mylk;sp|Q6PDN3-3|MYLK_MOUSE Isoform 3 of Myo;tr|B1B1A8|B1B1A8_MOUSE Myosin light chain kinase, smooth muscle OS=Mus musculus OX=10090 GN=Mylk PE=1 SV=1	5			4	4	4	2.3	2.3	2.3	213.61	0	4.0873	831900000	54	3	3	1	1	2	1	1	1	2	2	2	2	3	3	3	1
26.9807	27.4465	27.3876	27.2744	27.3925	27.0379	27.1677	27.352	27.3404	27.2172	27.273	27.5042	27.3771				10;11;13;15;18;18;18;18;2;2;3;4;5;6;6;8;9	10;11;13;15;18;18;18;18;2;2;3;4;5;6;6;8;9	10;11;13;15;18;18;18;18;2;2;3;4;5;6;6;8;9	sp|P61979|HNRPK_MOUSE Heterogene;sp|P61979-3|HNRPK_MOUSE Isoform 3 of Heterogeneous nuclear ribonucleoprotein K OS=Mus musculus OX=10090 GN=Hnrnpk;tr|B2M1R6|B2M1R6_MOUSE Heterogeneous nuclear ribonucleoprotein K OS=Mus musculus OX=10090 GN=Hnrnpk PE=1 SV=1	17			18	18	18	49.1	49.1	49.1	48.562	0	38.449	2295100000	160	13	15	15	14	13	15	13	16	16	15	13	16	15	13	15	15
20.2785	23.6575	24.1678	23.5403	24.8088	22.2714	23.9675	24.2172	24.0935	24.1651	24.1659	20.4861	24.3631				3;3;3	3;3;3	3;3;3	sp|Q9D1L0|CHCH2_MOUSE Coiled-coil-helix-coiled-coil-helix domain-c;tr|B2RPU8|B2RPU8_MOUSE MCG130675 OS=Mus musculus OX=10090 GN=Zbed5 PE=1 SV=1;tr|D3Z5B1|D3Z5B1_MOUSE Zinc finger, BED type-containing 5 (Fragment) OS=Mus musculus OX=10090 GN=Zbed5 PE=4 SV=8	3	+	H_C	3	3	3	25.7	25.7	25.7	19.183	0	11.835	227370000	30	1	2	3	3	2	0	2	3	3	3	2	0	3	1	2	3
28.7571	28.694	28.7643	28.7619	28.8557	29.0066	28.6135	28.8777	28.8058	28.9852	28.6744	28.7216	28.4907				18;21;21	17;20;20	17;20;20	sp|Q8BWB1|SYP2L_MOUSE Synaptopodin 2-like protein OS=Mus musculus OX=10090 GN=Synpo2l PE=1 SV=1;tr|B2RQK7|B2RQK7_MOUSE Synaptopodin 2-like protein OS=Mus musculus OX=10090 GN=Synpo2l PE=1 SV=1;tr|D3YU08|D3YU08_MOUSE Synaptopodin 2-like protein OS=Mus muscu	3			21	20	20	38	37.2	37.2	103.27	0	101.49	6444100000	217	17	15	18	16	16	17	15	18	18	16	16	15	18	16	14	17
24.063	24.0913	24.1973	23.7711	24.2124	24.4834	23.7187	24.0617	24.1029	24.3732	23.8307	24.1814	23.7382				5;5	5;5	5;5	sp|Q9ERG2|STRN3_MOUSE Striatin-3 OS=Mus musculus OX=10090 GN=Strn3 PE=1 SV=1;tr|B2RQS1|B2RQS1_MOUSE Striatin-3 OS=Mus musculus OX=10090 GN=Strn3 PE=1 SV=1	2			5	5	5	13.6	13.6	13.6	77.731	0	7.0808	231700000	33	3	4	5	4	3	4	3	4	4	3	2	2	4	3	4	5
27.4428	27.6015	27.6058	27.6089	27.631	27.3775	27.3905	27.6804	27.6865	27.4975	27.5224	27.7653	27.5672				14;14;14	14;14;14	1;1;1	sp|Q8BG05-2|ROA3_MOUSE Isoform 2 of Heterogeneous nuclear ribonucleoprotein A3;tr|B2RXM2|B2RXM2_MOUSE EG627828 protein OS=Mus musculus OX=10090 GN=Gm6793 PE=1 SV=1;tr|J3QNY1|J3QNY1_MOUSE Uncharacterized protein OS=Mus musculus OX=10090 GN=Gm9242 PE=4 SV=1	3			14	14	1	43.6	43.6	3.7	36.609	0	46.084	2658500000	127	11	12	10	12	12	9	9	13	11	11	12	12	11	11	12	10
26.0172	26.6897	26.7016	26.9346	26.6461	25.6405	25.6826	26.7525	26.6693	26.5075	26.3569	26.8081	26.498				1;10;3;4;40;41;41;5	1;1;3;3;32;33;33;4	1;1;3;3;32;33;33;4	sp|Q8BTM8|FLNA_MOUSE Filamin-A OS=Mus musculus OX=10090 GN=Flna PE=1 SV=5;tr|B7FAU9|B7FAU9_MOUSE Filamin, alpha OS=Mus musculus OX=10090 GN=Flna PE=1 SV=1;tr|B7FAV1|B7FAV1_MOUSE Filamin, alpha (Fragment) OS=Mus musculus OX=10090 GN=Flna PE=1 SV=1	8			41	33	33	24.9	21.6	21.6	280.5	0	139.61	1306500000	146	21	24	25	28	26	18	17	32	26	27	23	29	23	13	18	17
26.8277	27.5035	27.0684	27.2283	27.3198	27.4839	27.518	26.9455	26.995	27.3107	27.1098	27.5715	27.3897				4;4;6;6;6	4;4;6;6;6	0;0;1;1;1	sp|Q9CZY3|UB2V1_MOUSE Ubiquitin-conjugating enzyme;tr|B7ZBY7|B7ZBY7_MOUSE Ubiquitin-conjugating enzyme E2 variant 1 OS=Mus musculus OX=10090 GN=Ube2v1 PE=4 SV=1;tr|E9PY39|E9PY39_MOUSE TMEM189-UBE2V1 readthrough OS=Mus musculus OX=10090 GN=Gm20431 PE=4 SV=1	5			6	6	1	42.2	42.2	9.2	19.339	0	22.781	1989100000	102	5	5	5	5	5	6	6	6	6	6	4	5	6	5	5	5
27.0422	27.2631	26.8278	26.9732	27.2343	26.8176	26.9628	26.6315	27.1667	26.966	27.042	26.798	26.9987				1;14;14;3;8	1;14;14;3;8	1;13;13;3;7	sp|Q78ZA7|NP1L4_MOUSE Nucleosome assembly protein 1-like 4 OS=Mus musculus OX=10090 GN=Nap1l4 PE=1 SV=1;tr|A0A140LJB5|A0A140LJB5_MOUSE Nucleosome assembly protein 1-like 4 (;tr|B7ZNL2|B7ZNL2_MOUSE Nap1l4 protein OS=Mus musculus OX=10090 GN=Nap1l4 PE=1 SV=1	5			14	14	13	60.9	60.9	58.3	43.934	0	64.196	1699300000	160	12	11	13	11	9	12	11	10	10	10	13	10	13	12	11	13
22.9728	23.9914	22.9568	23.0599	23.3568	21.9363	23.2538	22.709	23.4147	23.2978	23.3737	24.5459	23.4878				2;2;4;5;5;6;6;6;6	2;2;4;5;5;6;6;6;6	2;2;4;5;5;6;6;6;6	tr|B8JJM5|B8JJM5_MOUSE Complement factor B OS=Mus musculus OX=10090 GN=Cfb PE=3 SV=1;tr|B8JJN0|B8JJN0_MOUSE Uncharacterized protein OS=Mus musculus OX=1;tr|F6VQX8|F6VQX8_MOUSE Uncharacterized protein (Fragment) OS=Mus musculus OX=10090 GN=Gm20547 PE=3 SV=1	9			6	6	6	12.3	12.3	12.3	85.236	0	5.5299	171070000	11	2	3	4	2	4	0	2	4	4	2	4	4	4	2	3	4
25.9285	25.8459	25.393	25.959	25.3327	26.4145	26.0605	25.543	25.2051	26.4115	25.465	26.4456	25.3896				3;3	3;3	3;3	sp|Q9QY80|HACD1_MOUSE Very-long-chain (3R)-3-hydroxyacyl-CoA dehydratase 1 OS=Mus musculus OX=10090 GN=Hacd1 PE=2 SV=1;tr|B9EHK9|B9EHK9_MOUSE Very-long-chain (3R)-3-hydroxyacyl-CoA dehydratase OS=Mus musculus OX=10090 GN=Hacd1 PE=1 SV=1	2	+	H_C	3	3	3	8.1	8.1	8.1	28.523	0	3.7245	734100000	28	3	3	3	1	2	2	2	2	3	3	3	2	3	3	3	3
21.5173	23.07	23.2886	21.2045	23.715	20.67	21.2033	23.2454	23.4964	21.7002	23.5064	22.597	23.2855				1;1;1;3;4;6	1;1;1;3;4;6	1;1;1;3;4;6	sp|Q99JY3|GIMA4_MOUSE GTPase IMAP family member 4 OS=Mus musculus OX=10090 GN=Gimap4 PE=1 SV=1;tr|D3YTN4|D3YTN4_MOUSE GTPase IMAP family member 4 OS=Mus musculus OX=10090 GN=Gimap4 PE=1 SV=1;tr|D3YWB5|D3YWB5_MOUSE GTPase IMAP family member 4 OS=Mus musculu	6	+	H_C	6	6	6	27.1	27.1	27.1	38.044	0	21.741	148880000	9	1	4	4	0	2	0	1	4	4	0	3	1	3	1	4	4
24.4586	24.7036	24.7099	24.6899	24.7771	24.1704	24.4016	24.1963	24.7251	24.387	24.5028	24.3799	24.8132				5;5;5	5;5;5	4;4;4	sp|Q9Z130|HNR;tr|D3YTQ3|D3YTQ3_MOUSE Heterogeneous nuclear ribonucleoprotein D-like OS=Mus musculus OX=10090 GN=Hnrnpdl PE=1 SV=1;tr|F6VQH5|F6VQH5_MOUSE Heterogeneous nuclear ribonucleoprotein D-like (Fragment) OS=Mus musculus OX=10090 GN=Hnrnpdl PE=1 SV=1	3			5	5	4	24.1	24.1	21.7	35.534	0	4.4677	326570000	24	2	4	5	2	3	3	2	4	3	2	3	3	3	2	4	5
23.029	22.9098	22.4874	22.8427	22.8466	22.738	22.8804	22.9939	24.3578	23.1346	22.8888	23.1138	22.4305				3;3	3;3	3;3	sp|Q8VCM8|NCLN_MOUSE Nicalin OS=Mus musculus OX=10090 GN=Ncln PE=1 SV=2;tr|D3YU17|D3YU17_MOUSE Nicalin OS=Mus musculus OX=10090 GN=Ncln PE=1 SV=1	2			3	3	3	7.5	7.5	7.5	62.779	0	3.3818	84600000	10	2	2	3	3	2	2	2	2	1	3	2	2	1	2	2	3
21.6152	22.6738	23.3173	23.1515	22.9145	22.4408	23.5017	22.5137	23.2798	21.4817	22.9681	23.0417	21.678				1;1;3;3;3;7;7;7	1;1;3;3;3;7;7;7	1;1;3;3;3;7;7;7	sp|Q3U;sp|Q3UH68-3|LIMC1_MOUSE Isoform 3 of LIM and calponin homology domains-containing protein 1 OS=Mus musculus OX=10090 GN=Limch1;tr|D3YU22|D3YU22_MOUSE LIM and calponin homology domains-containing protein 1 OS=Mus musculus OX=10090 GN=Limch1 PE=1 SV=1	8			7	7	7	8.3	8.3	8.3	119.57	0	6.4624	123430000	9	2	3	5	4	3	3	3	3	4	2	3	4	2	2	3	5
30.4023	30.1331	30.7381	29.9731	30.6846	29.6075	30.2715	30.6231	30.4821	30.5056	30.5694	29.7804	30.3847				11;23;28;28;7;9	11;23;28;28;7;9	11;23;28;28;7;9	sp|Q91YT0|NDUV1_MOUSE NADH dehydrogenase [ubiquinone] flavoprotein 1, mitochondrial OS=Mus musculus OX=10090 GN=Ndufv1 PE=1 SV;tr|D3YUM1|D3YUM1_MOUSE NADH dehydrogenase [ubiquinone] flavoprotein 1, mitochondrial OS=Mus musculus OX=10090 GN=Ndufv1 PE=1 SV=1	6	+	H_C	28	28	28	74.3	74.3	74.3	49.913	0	297.8	25433000000	514	25	23	25	24	25	23	24	25	25	24	24	23	24	25	23	25
21.51	21.9784	26.7622	21.7715	27.8694	23.2972	20.7984	26.7107	26.2574	26.342	27.2022	22.0957	25.7609				1;8;8;8	1;6;6;6	1;6;6;6	sp|Q9WUZ5|TNNI1_MOUSE Troponin I, slow skelet;tr|D3YUN3|D3YUN3_MOUSE Troponin I, slow skeletal muscle OS=Mus musculus OX=10090 GN=Tnni1 PE=1 SV=1;tr|F6QC77|F6QC77_MOUSE Troponin I, slow skeletal muscle (Fragment) OS=Mus musculus OX=10090 GN=Tnni1 PE=1 SV=1	4	+	H_C	8	6	6	42.7	35.1	35.1	19.843	0	15.162	786440000	37	2	1	7	2	8	2	1	7	8	7	7	1	6	0	0	6
25.3589	25.6117	25.6806	25.7376	25.8476	25.5917	25.8049	25.6945	26.2478	25.6663	26.2964	26.0503	25.8744				1;3;3;5;5;5	1;3;3;5;5;5	1;3;3;5;5;5	sp|P35279|RAB6A_MOUSE Ras-related protein Rab-6A OS=Mus musculus;sp|P35279-2|RAB6A_MOUSE Isoform 2 of Ras-related protein Rab-6A OS=Mus musculus OX=10090 GN=Rab6a;tr|D3YV69|D3YV69_MOUSE Ras-related protein Rab-6A OS=Mus musculus OX=10090 GN=Rab6a PE=1 SV=1	6			5	5	5	32.6	32.6	32.6	19.961	0	32.695	900580000	38	3	4	4	3	3	3	3	4	5	3	3	3	5	3	4	4
24.0744	24.2476	24.0058	24.3616	23.6943	23.79	22.2353	23.9402	23.6641	23.5105	24.071	22.0261	24.0747				2;2;2;2;2;3	2;2;2;2;2;3	2;2;2;2;2;3	sp|Q921U8-3|SMTN_MOUS;sp|Q921U8-4|SMTN_MOUSE Isoform S2 of Smoothelin OS=Mus musculus OX=10090 GN=Smtn;tr|D3YVS1|D3YVS1_MOUSE Smoothelin OS=Mus musculus OX=10090 GN=Smtn PE=1 SV=1;tr|D3Z3Q3|D3Z3Q3_MOUSE Smoothelin OS=Mus musculus OX=10090 GN=Smtn PE=1 SV=1	6			3	3	3	8.7	8.7	8.7	47.573	0	34.179	189520000	32	3	2	3	2	2	2	1	3	2	3	2	2	3	3	2	3
26.4267	26.9138	26.4324	26.7739	26.8423	26.6678	26.8062	26.3301	26.717	26.4847	26.8137	26.9438	27.01				11;11;5	11;11;5	11;11;5	sp|Q7TQI3|OTUB1_MOUSE Ubiquitin thioesterase OTUB1 OS=Mus musculus OX=10090 GN=Otub1 PE=1 SV=2;tr|D3YWF6|D3YWF6_MOUSE Ubiquitin thioesterase OTUB1 OS=Mus musculus OX=10090 GN=Otub1 PE=1 SV=1	3			11	11	11	61.8	61.8	61.8	28.036	0	69.584	1449800000	137	10	10	9	10	8	10	10	9	11	9	10	10	10	10	10	9
25.2718	25.5481	25.3411	25.7738	25.3269	26.0375	25.2318	25.3438	25.7626	25.4187	25.6323	25.8068	25.3231				14;14;14;14;14	14;14;14;14;14	14;14;14;14;14	tr|D3YX34|D3YX34_MOUSE Dynactin subunit 1 OS=Mus musculus OX=10090 GN=Dctn1 PE=1 SV=1;tr|E9Q3M3|E9Q3M3_MOUSE Dynactin subunit 1 OS=Mus musculus OX=10090 GN=Dctn1 PE=1 SV=;tr|E9Q586|E9Q586_MOUSE Dynactin subunit 1 OS=Mus musculus OX=10090 GN=Dctn1 PE=1 SV=1	5			14	14	14	20	20	20	126.82	0	81.264	645810000	73	11	10	12	12	7	7	9	7	9	10	7	10	10	11	10	12
21.881	24.1923	24.4013	23.84	24.5372	23.5606	23.481	24.142	24.4349	23.7422	23.9819	23.8633	24.1528				1;3;3	1;3;3	1;3;3	sp|O70252|HMOX2_MOUSE Heme oxygenase 2 OS=Mus musculus OX=10090 GN=Hmox2 PE=1 SV=1;tr|D3YX62|D3YX62_MOUSE Heme oxygenase 2 (Fragment) OS=Mus musculus OX=10090 GN=Hmox2 PE=1 SV=1	3			3	3	3	23.7	23.7	23.7	26.385	0	21.172	227880000	24	1	2	3	2	3	2	3	3	3	3	3	3	3	1	2	3
24.3387	25.8187	24.8191	24.5565	24.865	23.9715	24.4536	24.5332	24.7648	21.3841	24.9973	26.1023	24.4535				1;4;4	1;4;4	1;4;4	sp|Q9DBD0|ICA_MOUSE Inhibitor of carbonic anhydrase OS=Mus musculus OX=10090 GN=Ica PE=1 SV=1;tr|D3YY36|D3YY36_MOUSE RIKEN cDNA 1300017J02 gene OS=Mus musculus OX=10090 GN=1300017J02Rik PE=1 SV=1	3			4	4	4	10	10	10	68.6	0	3.6728	412570000	11	3	3	2	3	2	3	3	2	3	1	2	3	3	3	3	2
24.8891	25.2561	25.145	24.6559	25.6123	24.6804	24.8685	25.0343	25.258	24.4292	25.0951	25.1614	25.1531				1;6;7;7;7	1;6;7;7;7	1;5;6;6;6	tr|D3YYE1|D3YYE1_MOUSE Acidic leucine-rich nuclear phosphoprotein 32 family member A (Fragment) OS=Mus musculus OX=10090 GN=Anp32a PE=1 SV=1;tr|D3Z7M9|D3Z7M9_MOUSE Acidic leucine-rich nuclear phosphoprotein 32 family member A OS=Mus musculus OX=10090 GN=An	5			7	7	6	31.8	31.8	27.8	22.954	0	10.379	499280000	47	5	7	5	5	6	4	5	6	5	5	5	5	4	5	7	5
23.774	23.5091	24.3162	23.2664	24.3703	21.2978	23.4446	23.5141	23.7826	23.715	23.832	23.9747	23.9543				4;7;7;8;8	4;7;7;8;8	3;6;6;7;7	sp|;tr|D3YYK8|D3YYK8_MOUSE Microtubule-associated protein RP/EB family member 2 (Fragment) OS=Mus musculus OX=10090 GN=Mapre2 PE=1 SV=1;tr|E9Q6X0|E9Q6X0_MOUSE Microtubule-associated protein RP/EB family member 2 OS=Mus musculus OX=10090 GN=Mapre2 PE=1 SV=1	5			8	8	7	40	40	36.2	29.425	0	19.815	261770000	12	3	3	5	2	3	1	2	4	4	3	3	3	3	3	3	5
24.7187	24.378	24.9084	24.5549	24.7741	25.5221	24.8366	25.0063	24.2641	24.7546	23.926	21.5249	24.5336				5;6;6;6	5;6;6;6	5;6;6;6	tr|D3YYM6|D3YYM6_MOUSE 40S ribosomal protein S5 (Fragment) OS=Mus musculus OX=10090 GN=Rps5 PE=1 SV=1;tr|D3Z1S8|D3Z1S8_MOUSE 40S ribosomal protein S5 (Fragment) OS=Mus musculus OX=10090 GN=Rps5 PE=1 SV=1;tr|Q91V55|Q91V55_MOUSE 40S ribosomal protein S5 OS=M	4			6	6	6	39.6	39.6	39.6	20.413	0	6.1816	387790000	27	4	2	4	4	3	4	3	4	4	2	2	1	2	4	2	4
23.7456	25.0328	24.1896	23.9251	24.2294	22.5671	23.6882	24.0615	24.1952	24.7526	23.7511	25.0333	24.4253				10;12;12;12;2;3	10;12;12;12;2;3	10;12;12;12;2;3	sp|O35678|MGLL_MOUSE Monoglyceride lipase OS=Mus musculus OX=10090 GN=Mgll PE=1 SV;tr|D3YYS6|D3YYS6_MOUSE Monoglyceride lipase OS=Mus musculus OX=10090 GN=Mgll PE=1 SV=1;tr|E9Q3B9|E9Q3B9_MOUSE Monoglyceride lipase OS=Mus musculus OX=10090 GN=Mgll PE=1 SV=1	6			12	12	12	50.8	50.8	50.8	35.256	0	19.449	376870000	32	4	7	6	5	4	2	4	4	6	3	4	6	6	4	7	6
23.3231	24.2607	23.8839	21.3854	24.4356	24.5679	24.6544	23.6561	23.3429	24.4437	23.7232	24.495	24.6899				1;2;2;2;3;3;4;4;4	1;2;2;2;3;3;4;4;4	1;2;2;2;3;3;4;4;4	sp|Q8R0P4|AAMDC_MOUSE Mth938 domain-containing protein O;tr|D3YZD8|D3YZD8_MOUSE Mth938 domain-containing protein OS=Mus musculus OX=10090 GN=Aamdc PE=1 SV=1;tr|D3Z442|D3Z442_MOUSE Mth938 domain-containing protein OS=Mus musculus OX=10090 GN=Aamdc PE=1 SV=1	9			4	4	4	28.1	28.1	28.1	15.242	0	4.0643	213720000	23	2	3	2	1	3	2	3	2	4	4	3	3	4	2	3	2
30.6929	30.8107	31.2607	30.3654	31.361	30.2384	30.6863	31.2736	31.4583	31.0914	31.2248	30.2127	31.2075				1;11;3;42;42;5	1;11;3;42;42;5	1;11;2;40;40;5	sp|P41216|ACSL1_MOUSE Long-chain-fatty-acid--CoA ligase 1 OS=Mus musculus OX=10090 GN=Acsl1 PE=1 SV=2;tr|D3Z041|D3Z041_MOUSE Long-chain-fatty-acid--CoA ligase 1 OS=Mus musculus OX=10090 GN=Acsl1 PE=1 SV=1	6	+	H_C	42	42	40	61.8	61.8	60.5	78.034	0	236.21	39605000000	812	38	38	39	36	40	38	38	39	41	38	39	37	37	38	38	39
25.1849	25.5814	25.6295	25.1321	25.3856	26.0654	25.5858	25.9078	26.0683	25.3869	25.7386	25.5124	25.6731				16;16;16;16;16	16;16;16;16;16	16;16;16;16;16	tr|D3Z074|D3Z074_MOUSE Protein diaphanous homolog 1 OS=Mus musculus OX=10090 GN=Diaph1 PE=1 SV=2;tr|E9PXV7|E9PXV7_MOUSE Protein diaphanous homolog 1 OS=Mus mus;tr|F6XC54|F6XC54_MOUSE Protein diaphanous homolog 1 OS=Mus musculus OX=10090 GN=Diaph1 PE=1 SV=1	5			16	16	16	17.3	17.3	17.3	135.84	0	18.099	612930000	67	12	10	11	8	9	13	10	11	13	9	11	9	8	12	10	11
25.0206	24.752	24.4514	24.9436	25.1863	25.2565	25.0053	24.6912	24.8758	24.6318	25.3182	25.2523	25.0288				2;7;7	2;7;7	2;7;7	sp|O88545|CSN6_MOUSE COP9 signalosome complex subunit 6 OS=Mus musculus OX=10090 GN=Cops6 PE=1 SV=1;tr|D3Z0F5|D3Z0F5_MOUSE COP9 signalosome complex subunit 6 OS=Mus musculus OX=10090 GN=Cops6 PE=1 SV=1	3			7	7	7	38.7	38.7	38.7	33.591	0	16.727	429210000	44	5	6	5	3	5	4	6	6	6	4	4	5	4	5	6	5
22.0386	21.8217	22.056	21.8847	21.3476	22.8912	20.9102	21.9522	21.8886	21.8622	21.9585	21.4765	22.1731				1;2;2	1;2;2	1;2;2	sp|Q9D710|TMX2_MOUSE Thioredoxin-related transmembrane protein 2 OS=Mus musculus OX=10090 GN=Tmx2 PE=1 SV=1;tr|D3YYX0|D3YYX0_MOUSE Thioredoxin-rel;tr|D3Z2J6|D3Z2J6_MOUSE Thioredoxin-related transmembrane protein 2 OS=Mus musculus OX=10090 GN=Tmx2 PE=1 SV=1	3			2	2	2	10.5	10.5	10.5	29.591	0.0004914	3.1365	54896000	11	2	2	2	1	1	1	1	2	2	2	2	1	1	2	2	2
27.1765	27.264	26.9731	27.3076	27.5062	27.7142	27.416	27.0253	27.2668	27.2218	26.9598	27.4616	27.042				14;19;2;2;25;26;27;27;27;3	14;19;2;2;25;26;27;27;27;3	11;14;17;18;19;19;19;2;2;3	sp|Q922J3|CLIP1_MOUSE CAP-Gly domain;tr|D3Z2Z1|D3Z2Z1_MOUSE CAP-Gly domain-containing linker protein 1 OS=Mus musculus OX=10090 GN=Clip1 PE=1 SV=1;tr|F8WIA1|F8WIA1_MOUSE CAP-Gly domain-containing linker protein 1 OS=Mus musculus OX=10090 GN=Clip1 PE=1 SV=1	10			27	27	19	25.1	25.1	18.5	160.01	0	51.654	2000300000	214	24	23	22	25	23	21	21	22	22	22	20	22	23	24	23	22
24.4964	24.1782	25.3836	23.875	26.6675	24.2333	23.8909	25.1533	24.5061	24.0428	23.6618	24.7421	23.7594				1;3;3;3;3	1;3;3;3;3	1;3;3;3;3	tr|D3Z3L7|D3Z3L7_MOUSE Microfibrillar-associated protein 5 (Fragment) OS=Mus musculus OX=10090 GN=Mfap5 PE=1 SV=1;tr|D3Z4D7|D3Z4D7_MOUSE Microfibrillar-a;tr|F8WJ99|F8WJ99_MOUSE Microfibrillar-associated protein 5 OS=Mus musculus OX=10090 GN=Mfap5 PE=1 SV=2	5			3	3	3	26.2	26.2	26.2	13.752	0	4.4994	372270000	17	3	2	3	3	2	3	2	2	3	1	1	3	1	3	2	3
25.7255	25.6092	24.9993	26.239	25.5992	26.4402	25.5892	25.8556	21.3534	21.6815	22.1387	22.6728	25.2449				2	2	2	tr|D3Z3U4|D3Z3U4_MOUSE RIKEN cDNA 9630041A04 gene OS=Mus musculus OX=10090 GN=9630041A04Rik PE=4 SV=1	1			2	2	2	11.7	11.7	11.7	22.74	0.0091463	1.8712	530610000	21	2	2	2	2	2	2	2	2	1	1	1	0	2	2	2	2
24.1987	24.1066	23.9213	24.019	21.4654	24.4863	24.1552	24.0118	24.2263	23.8554	24.2888	24.2866	24.0474				2;3;4;4;4	2;3;4;4;4	2;3;4;4;4	sp|Q9CZ04|CSN7A_MOUSE COP9 signalosome complex subunit 7a OS=Mus musculus OX=10090 GN=Cops7a PE=1 SV=2;sp|Q9CZ04-2|CSN7A_MOUSE Isoform 2 of C;tr|D3Z440|D3Z440_MOUSE COP9 signalosome complex subunit 7a (Fragment) OS=Mus musculus OX=10090 GN=Cops7a PE=1 SV=8	5			4	4	4	23.9	23.9	23.9	25.037	0	11.943	214020000	35	3	3	2	3	0	4	3	2	3	3	3	2	3	3	3	2
26.0388	26.2345	26.0554	26.3754	26.2835	26.7874	26.3398	25.9704	25.901	26.217	26.2063	26.1013	25.9541				11;12;12;12;12	11;12;12;12;12	11;12;12;12;12	sp|Q05BC3|EMAL1_MOUSE;sp|Q05BC3-2|EMAL1_MOUSE Isoform 2 of Echinoderm microtubule-associated protein-like 1 OS=Mus musculus OX=10090 GN=Eml1;tr|D3Z4J9|D3Z4J9_MOUSE Echinoderm microtubule-associated protein-like 1 OS=Mus musculus OX=10090 GN=Eml1 PE=1 SV=1	5			12	12	12	20.6	20.6	20.6	88.327	0	19.585	997880000	108	9	11	9	10	9	11	11	7	10	9	8	8	7	9	11	9
21.4069	23.6963	21.0229	23.1139	23.5564	23.5723	20.962	22.9249	22.9753	23.0023	23.1969	23.2931	23.1379				2	2	2	sp|D3Z4S3|PTRD1_MOUSE Putative peptidyl-tRNA hydrolase PTRHD1 OS=Mus musculus OX=10090 GN=Ptrhd1 PE=1 SV=1	1			2	2	2	25	25	25	16.037	0	11.301	111280000	18	1	2	1	2	2	2	1	2	2	2	2	2	2	1	2	1
23.7037	24.1632	24.9233	22.17	22.9858	21.6983	20.0788	24.1733	24.4319	22.9016	22.9308	22.1025	24.2019				1;18;18;18;19;19;19;20;21;23	1;18;18;18;19;19;19;20;21;23	0;0;0;0;0;0;0;3;3;3	sp|Q62417-3|SRBS1_MOUSE Isoform 3;tr|D3Z5J3|D3Z5J3_MOUSE Sorbin and SH3 domain-containing protein 1 OS=Mus musculus OX=10090 GN=Sorbs1 PE=1 SV=1;tr|E9PYX6|E9PYX6_MOUSE Sorbin and SH3 domain-containing protein 1 OS=Mus musculus OX=10090 GN=Sorbs1 PE=1 SV=1	10			23	23	3	30.3	30.3	3	103.98	0	53.822	616450000	41	7	6	10	3	4	0	1	9	9	3	4	3	9	7	6	10
24.1012	24.0767	23.927	24.1137	24.0383	21.549	24.2104	24.2576	24.3365	24.277	23.9909	24.2437	24.1472				3;3;3;4;4	3;3;3;4;4	3;3;3;4;4	sp|Q9QZ88|VPS29_MOUSE Vacuolar protein sorting-associated protein 29 OS=Mus musculus OX=10090 GN=Vps29 PE=1 SV=1;tr|D3YW98|D3YW98_MOUSE Vacuol;tr|D3Z645|D3Z645_MOUSE Vacuolar protein sorting-associated protein 29 OS=Mus musculus OX=10090 GN=Vps29 PE=1 SV=1	5			4	4	4	31.2	31.2	31.2	16.137	0	5.092	261430000	18	3	3	3	2	3	1	4	4	4	3	3	3	3	3	3	3
23.9144	24.3318	24.1201	23.9205	25.2712	23.8288	20.535	24.8442	24.6214	24.7044	24.2341	24.0519	24.6768				2;5;5;5;5;5;5	2;5;5;5;5;5;5	2;5;5;5;5;5;5	tr|E9Q0M9|E9Q0M9_MOUSE Caldesmon 1 OS=Mus musculus OX=10090 GN=Cald1 PE=1 SV=1;tr|E9QA16|E9QA16_MO;tr|Q8VCQ8|Q8VCQ8_MOUSE Caldesmon 1 OS=Mus musculus OX=10090 GN=Cald1 PE=1 SV=1;tr|S4R1T7|S4R1T7_MOUSE Caldesmon 1 OS=Mus musculus OX=10090 GN=Cald1 PE=1 SV=1	7			5	5	5	12.3	12.3	12.3	60.452	0	8.3454	268520000	26	3	5	5	5	5	3	1	5	5	5	5	5	5	3	5	5
23.686	23.8598	23.4196	23.7048	23.4898	23.4317	23.464	21.9975	23.0742	22.2065	23.7626	23.7046	21.2022				2;2;3;3	2;2;3;3	2;2;3;3	tr|D3Z6Z0|D3Z6Z0_MOUSE Sorting nexin-3 OS=Mus musculus OX=10090 GN=Snx3 PE=1 SV=1;tr|D3Z789|D3Z789_MOUSE Sorting nexin-3 OS=Mus musculus OX=10090 GN=Snx3 PE=1;tr|Q78ZM0|Q78ZM0_MOUSE Sorting nexin 3, isoform CRA_b OS=Mus musculus OX=10090 GN=Snx3 PE=1 SV=1	4			3	3	3	19.3	19.3	19.3	16.315	0	5.3478	137990000	22	2	3	2	2	3	2	2	1	2	1	2	2	1	2	3	2
24.4841	25.3686	24.8723	24.5006	25.0104	25.2987	24.6647	24.6915	25.1992	24.106	24.7523	24.8096	24.6595				3;3	3;3	3;3	sp|Q9R0Q7|TEBP_MOUSE Prostaglandin E synthase 3 OS=Mus musculus OX=10090 GN=Ptges3 PE=1 SV=1;tr|D3Z7C6|D3Z7C6_MOUSE Prostaglandin E synthase 3 OS=Mus musculus OX=10090 GN=Ptges3 PE=1 SV=1	2			3	3	3	30.8	30.8	30.8	14.982	0	6.5026	418530000	27	3	3	3	3	3	3	3	3	3	3	3	2	3	3	3	3
23.8391	24.2411	23.9115	24.6219	24.7923	24.4664	24.7727	23.9128	24.3326	22.2544	24.5194	23.9873	24.73				1;4;4;5;5;5	1;4;4;5;5;5	1;4;4;5;5;5	sp|Q8BFS6|CPPED_M;sp|Q8BFS6-4|CPPED_MOUSE Isoform 4 of Serine/threonine-protein phosphatase CPPED1 OS=Mus musculus OX=10090 GN=Cpped1;tr|D3Z7F7|D3Z7F7_MOUSE Serine/threonine-protein phosphatase CPPED1 (Fragment) OS=Mus musculus OX=10090 GN=Cpped1 PE=1 SV=1	6			5	5	5	31.2	31.2	31.2	27.215	0	12.328	264800000	26	3	3	3	3	4	2	3	2	3	1	3	3	4	3	3	3
21.6645	20.7554	21.0133	23.451	27.0804	21.1232	21.4532	21.5074	21.8314	22.457	23.0797	21.5423	19.9968				11	11	11	sp|D3Z7H8|CILP2_MOUSE Cartilage intermediate layer protein 2 OS=Mus musculus OX=10090 GN=Cilp2 PE=1 SV=1	1			11	11	11	14.4	14.4	14.4	125.93	0	31.374	151900000	18	0	1	0	1	11	0	0	2	2	3	3	0	1	0	1	0
24.2592	24.5966	24.6856	24.5803	24.7676	24.3266	24.4085	24.4859	24.9038	24.7893	25.0452	24.6452	24.8261				3;8;9;9	3;8;9;9	3;8;9;9	sp|D3Z7P3|GLSK_MOUSE Glutaminase kidney isoform, mitochondrial OS=Mus musculus OX=10090 GN=Gls PE=1 SV=1;sp|D3Z7P3-2|GLSK_MOUSE Isoform 2 of Glutaminase kidney isoform, mitochondrial OS=Mus musculus OX=10090 GN=Gls;tr|D3Z7P4|D3Z7P4_MOUSE Glutaminase kidney	4	+	H_C	9	9	9	23.1	23.1	23.1	65.994	0	15.271	351180000	37	5	6	7	5	4	3	9	6	8	5	6	7	6	5	6	7
25.7617	25.0499	26.569	25.2438	26.7941	21.2675	25.4472	26.1825	25.9869	25.6998	25.601	24.7811	25.758				1;13;13;13;13;13;14;14;14;14;14	1;13;13;13;13;13;14;14;14;14;14	1;13;13;13;13;13;14;14;14;14;14	tr|D3Z7V3|D3Z7V3_MOUSE Sarcolemmal membrane-associated protein OS=Mus musculus OX=10090 GN=Slmap PE=1 SV=1;tr|F8WIH0|F8WIH0_MOUSE Sarcolemmal membrane-associated protein (Fragment) OS=Mus musculus OX=10090 GN=Slmap PE=1 SV=1;tr|H7BX64|H7BX64_MOUSE Sarcolem	11			14	14	14	20.1	20.1	20.1	79.446	0	33.07	1068000000	75	6	3	12	3	11	1	4	12	11	11	6	3	13	6	3	12
25.9715	25.9997	26.4681	25.39	26.5686	25.3795	25.8879	26.6468	26.4676	26.3765	26.2413	25.5607	26.4735				1;13;20	1;13;20	1;2;5	tr|D3Z2B3|D3Z2B3_MOUSE Acyl-Coenzyme A dehydrogenase family, member 12 OS=Mus musculus OX=10090 GN=Acad12 PE=1 SV=1;tr|D3Z7X0|D3Z7X0_MOUSE Acyl-Coenzyme A dehydrogenase family, member 12 OS=Mus musculus OX=10090 GN=Acad12 PE=1 SV=1	3	+	H_C	20	20	5	36.4	36.4	15	61.389	0	58.909	1911400000	97	10	9	9	6	9	7	6	9	11	9	9	7	9	10	9	9
22.8623	24.5764	20.9973	22.1516	25.5324	21.3023	25.006	24.1629	24.8494	24.828	24.3784	24.4034	24.821				1;3;3	1;3;3	1;3;3	sp|Q9CQ89|CUTA_MOUSE Protein CutA OS=Mus musculus OX=10090 GN=Cuta PE=1 SV=3;tr|D5MCW4|D5MCW4_MOUSE Protein CutA OS=Mus musculus OX=10090 GN=Cuta PE=1 SV=1	3			3	3	3	29.9	29.9	29.9	16.453	0	6.348	298820000	26	2	2	1	2	3	1	2	2	2	3	2	2	2	2	2	1
23.8952	23.7094	23.5605	24.1261	21.0222	23.9417	23.6924	23.8763	24.3847	23.8199	21.6524	23.658	23.9214				2;2	2;2	2;2	sp|Q9CR20|IR3IP_MOUSE Immediate early response 3-interacting protein 1 OS=Mus musculus OX=10090 GN=Ier3ip1 PE=3 SV=1;tr|D6RI20|D6RI20_MOUSE Haloacid dehalogenase-like hydrolase domain-containing protein 2 OS=Mus musculus OX=10090 GN=Hdhd2 PE=4 SV=1	2			2	2	2	18.4	18.4	18.4	16.254	0	11.763	172700000	24	2	2	2	2	1	2	2	2	2	2	1	2	2	2	2	2
31.0493	30.9909	31.3649	31.0202	31.1451	31.1595	31.0315	31.3878	31.4289	31.326	31.0445	30.9616	30.9591				16;17;17;17;17;5;7	16;17;17;17;17;5;7	4;5;6;6;6;6;6	tr|D9J2Z9|D9J2Z9_MOUSE ENH isoform 1b OS=Mus musculus OX=10090 GN=Pdlim5 PE=1 SV=1;tr|D9J3;tr|D9J300|D9J300_MOUSE ENH isoform 1c OS=Mus musculus OX=10090 GN=Pdlim5 PE=1 SV=1;tr|D9J301|D9J301_MOUSE ENH isoform 1d OS=Mus musculus OX=10090 GN=Pdlim5 PE=1 SV=1	7			17	17	6	47.1	47.1	17.2	52.396	0	216.23	31033000000	496	10	9	11	10	10	10	11	10	11	11	11	11	11	10	9	11
29.8155	29.5375	30.0758	29.3661	29.7677	30.4161	29.912	30.0337	29.6687	29.869	29.6101	29.495	29.6428				15;15;16;16	4;4;5;5	0;0;0;0	tr|D9J303|D9J303_MOUSE ENH isoform 3a OS=Mus musculus OX=10090 GN=Pdlim5 PE=1 SV=1;tr|E9Q8P5|E9Q8P5_MOUSE PDZ and LIM domain protein 5 OS=Mus musculus OX=10090 GN=Pdlim5 PE=1 SV=2;tr|F8WJI6|F8WJI6_MOUSE PDZ and LIM domain protein 5 OS=Mus musculus OX=10090	4			16	5	0	74.4	12.8	0	25.887	0	25.661	11858000000	166	15	14	16	15	15	14	15	15	15	14	14	15	15	5	5	5
31.7773	32.1927	31.1904	31.9239	31.8019	32.4852	31.9685	31.3458	31.5832	31.4746	31.7936	32.1589	31.8217				26;26	26;26	24;24	sp|P13707|GPDA_MOUSE Glycerol-3-phosphate dehydrogenase [NAD(+)], cytoplasmic OS=Mus musculus OX=10090 GN=Gpd1 PE=1 SV=3;tr|E0CXN5|E0CXN5_MOUSE Glycerol-3-phosphate dehydrogenase [NAD(+)] OS=Mus musculus OX=10090 GN=Gpd1 PE=1 SV=1	2	+	H_C	26	26	24	72.1	72.1	68.7	35.231	0	311.58	45010000000	770	22	23	22	25	22	25	25	22	23	21	23	23	23	22	23	22
24.1449	24.0272	24.4526	24.385	24.5838	24.8004	24.7754	24.4791	24.7612	24.7845	24.5138	24.4057	24.2471				3;3;4;4;4;4;6;6	3;3;4;4;4;4;6;6	3;3;4;4;4;4;6;6	sp|Q6PCP5|MFF_MOUSE Mitochondrial fission factor OS=Mus musculus OX=10090 GN=Mff PE=1 SV=1;tr|E0CYB9|E0CYB9_MOUSE Mitochondrial fission factor OS=Mus musculus OX=10090 GN=Mff PE=1 SV=1;tr|F7BC60|F7BC60_MOUSE Mitochondrial fission factor (Fragment) OS=Mus m	8			6	6	6	25.9	25.9	25.9	35.878	0	12.144	342710000	25	4	6	6	3	4	5	4	5	6	4	4	3	4	4	6	6
22.8086	23.3814	23.623	22.6794	20.592	23.0801	23.8087	22.8781	23.7416	23.9956	23.5762	23.2198	22.9099				1;4;4;4	1;4;4;4	1;4;4;4	sp|Q9D4H8|CUL2_MOUSE Cullin-2 OS=Mus musculus OX=10090 GN=Cul2 PE=1 SV=2;sp|Q9D4H8-2|CUL2_MOUSE Isoform 2 of Cullin-2 OS=Mus musculus OX=10090 GN=Cul2;tr|E0CYT5|E0CYT5_MOUSE Cullin-2 (Fragment) OS=Mus musculus OX=10090 GN=Cul2 PE=1 SV=1	4			4	4	4	10.7	10.7	10.7	67.718	0	3.286	129470000	15	3	4	4	2	0	2	2	2	2	3	3	3	3	3	4	4
27.9704	27.9826	27.8306	28.0863	28.252	28.2017	28.1632	27.6339	28.0257	28.0637	28.0804	28.144	28.1515				1;11;11;11;11;11;3;6	1;11;11;11;11;11;3;6	1;11;11;11;11;11;3;6	tr|E0CYV0|E0CYV0_MOUSE Pr;tr|E9PWE0|E9PWE0_MOUSE Protein-L-isoaspartate O-methyltransferase OS=Mus musculus OX=10090 GN=Pcmt1 PE=1 SV=1;tr|F7D432|F7D432_MOUSE Protein-L-isoaspartate O-methyltransferase (Fragment) OS=Mus musculus OX=10090 GN=Pcmt1 PE=1 SV=1	8			11	11	11	67.2	67.2	67.2	29.167	0	110.62	3428200000	135	10	9	9	9	10	10	8	9	10	7	8	9	9	10	9	9
24.762	24.9256	24.258	25.2373	24.5434	24.7793	24.8804	23.9495	24.5234	24.5926	24.4138	24.7788	24.6317				10;10;11;11;11;3;3	0;0;3;3;4;4;4	0;0;3;3;4;4;4	sp|P4845;sp|P48453-2|PP2BB_MOUSE Isoform 1 of Serine/threonine-protein phosphatase 2B catalytic subunit beta isoform OS=Mus musculus OX=10090 GN=Ppp3cb;tr|E0CZ78|E0CZ78_MOUSE Serine/threonine-protein phosphatase OS=Mus musculus OX=10090 GN=Ppp3cb PE=1 SV=1	7	+	H_C	11	4	4	28.6	13.2	13.2	59.074	0	15.276	313400000	40	10	10	10	10	8	11	9	7	9	10	10	8	9	4	4	4
22.7018	22.4867	21.8927	23.462	20.4349	23.9473	23.0411	22.1462	22.1635	22.6372	21.3695	22.6856	21.6428				4;4	4;4	4;4	sp|Q9CZW4|ACSL3_MOUSE Long-chain-fatty-acid--CoA ligase 3 OS=Mus musculus OX=10090 GN=Acsl3 PE=1 SV=2;tr|E9PUC2|E9PUC2_MOUSE Long-chain-fatty-acid--CoA ligase 3 OS=Mus musculus OX=10090 GN=Acsl3 PE=1 SV=1	2	+	H_C	4	4	4	11.4	11.4	11.4	62.975	0	4.9131	71002000	11	2	4	2	3	1	4	2	2	2	4	1	4	1	2	4	2
27.2718	27.3317	27.5484	27.2435	27.2487	27.013	27.3542	27.5948	27.3647	27.6798	27.421	27.094	27.405				19;22;26;26;27;27;7	19;22;26;26;27;27;7	19;22;26;26;27;27;7	sp|Q8K1M6-2|DNM1L_MOUSE Isoform 2 of Dynamin-1-like protein OS=Mus muscu;sp|Q8K1M6-3|DNM1L_MOUSE Isoform 3 of Dynamin-1-like protein OS=Mus musculus OX=10090 GN=Dnm1l;tr|E9PUD2|E9PUD2_MOUSE Dynamin-1-like protein OS=Mus musculus OX=10090 GN=Dnm1l PE=1 SV=1	7	+	H_C	27	27	27	51.5	51.5	51.5	79.532	0	103.74	2493100000	185	21	18	23	20	19	20	21	20	24	21	17	17	23	21	18	23
23.5339	23.1838	22.7946	23.6827	23.0599	23.9707	23.5277	23.6103	23.118	23.103	23.2981	23.5849	23.0867				5;6;6;6	5;6;6;6	5;6;6;6	sp|P70170|ABCC9_MOUSE ATP-bi;sp|P70170-2|ABCC9_MOUSE Isoform SUR2B of ATP-binding cassette sub-family C member 9 OS=Mus musculus OX=10090 GN=Abcc9;tr|E9PUE8|E9PUE8_MOUSE ATP-binding cassette sub-family C member 9 OS=Mus musculus OX=10090 GN=Abcc9 PE=1 SV=1	4	+	H_C	6	6	6	5.5	5.5	5.5	172.8	0	5.191	145550000	20	5	3	3	3	2	2	3	2	4	3	3	3	2	5	3	3
25.9121	25.8808	25.5768	26.0362	25.5065	26.2207	25.7801	25.8153	26.0241	26.1342	25.672	26.0565	25.7174				1;13;14;14;14	1;13;14;14;14	1;13;14;14;14	sp|Q9D5V5|CUL5_MOUSE Cullin-5 OS=Mus musculus OX=10090 GN=Cul5 PE=1 SV=3;tr|E9PV12|E9PV12_MOUSE Cullin-5 OS=Mus musculus OX=10090 GN=Cul5 PE=1 SV=1;tr|E9Q6Z0|E9Q6Z0_MOUSE Cullin-5 O;tr|G3X914|G3X914_MOUSE Cullin-5 OS=Mus musculus OX=10090 GN=Cul5 PE=1 SV=1	5			14	14	14	20.7	20.7	20.7	95.85	0	32.531	753070000	118	12	13	11	11	10	8	9	10	12	9	12	12	11	12	13	11
26.4152	27.5823	26.8434	26.9683	27.1532	26.5936	26.3239	27.1969	27.296	26.9918	27.2436	27.2679	27.3001				1;18;19	1;18;19	1;18;19	sp|E9PV24|FIBA_MOUSE Fibrinogen alpha chain OS=Mus musculus OX=10090 GN=Fga PE=1 SV=1;sp|E9PV24-2|FIBA_MOUSE Isoform 2 of Fibrinogen alpha chain OS=Mus musculus OX=10090 GN=Fga	3			19	19	19	34.9	34.9	34.9	87.428	0	125.35	2224100000	197	13	16	15	13	14	10	11	16	15	14	14	16	16	13	16	15
26.5115	22.3788	25.1852	26.8098	22.8662	26.7001	26.1927	25.6482	25.4705	26.3196	22.7603	26.7743	25.7281				1;1	1;1	1;1	sp|E9PV87|TALD3_MOUSE Protein TALPID3 OS=Mus musculus OX=10090 GN=Talpid3 PE=1 SV=1;tr|E9Q0E2|E9Q0E2_MOUSE RIKEN cDNA 2700049A03 gene OS=Mus musculus OX=10090 GN=2700049A03Rik PE=1 SV=1	2			1	1	1	0.8	0.8	0.8	156.9	0.0013986	2.5724	774540000	31	1	1	1	1	1	1	1	1	1	1	1	1	1	1	1	1
26.0047	26.0174	25.8171	26.0434	25.9601	25.9533	25.7478	25.6373	25.7402	25.8643	25.9605	25.9898	25.8736				1;1;1;1;1;1;1;1;1;1;1;1;1;1;1;13;13;14;14;14;14;4;4;4	1;1;1;1;1;1;1;1;1;1;1;1;1;1;1;13;13;14;14;14;14;4;4;4	1;1;1;1;1;1;1;1;1;1;1;1;1;1;1;13;13;14;14;14;14;4;4;4	tr|E9PVC5|E9PVC5_M;tr|E9PVC6|E9PVC6_MOUSE Eukaryotic translation initiation factor 4 gamma 1 OS=Mus musculus OX=10090 GN=Eif4g1 PE=1 SV=1;tr|E9Q9E1|E9Q9E1_MOUSE Eukaryotic translation initiation factor 4 gamma 1 OS=Mus musculus OX=10090 GN=Eif4g1 PE=1 SV=1	24			14	14	14	12.4	12.4	12.4	171.28	0	24.642	791460000	99	11	11	11	9	8	7	7	10	11	8	9	9	8	11	11	11
21.3967	23.1628	21.8894	23.8012	21.6826	22.1563	21.2801	21.1705	22.1558	23.5739	21.8137	22.8576	21.113				12;13	12;13	1;1	tr|A0A2K6EDJ7|A0A2K6EDJ7_MOUSE Inter alpha-trypsin inhibitor, heavy chain 4 OS=Mus musculus OX=10090 GN=Itih4 PE=1 SV=1;tr|E9PVD2|E9PVD2_MOUSE Inter alpha-trypsin inhibitor, heavy chain 4 OS=Mus musculus OX=10090 GN=Itih4 PE=1 SV=1	2			13	13	1	23.5	23.5	2.2	104.59	0	29.674	232820000	13	1	4	3	1	2	0	1	2	3	1	2	3	1	1	4	3
23.9757	24.0966	24.4955	22.2518	24.5123	22.5922	23.0606	23.8508	24.3254	24.0639	23.0259	23.7372	24.0929				1;1;1;3;3;3;4	1;1;1;3;3;3;4	1;1;1;3;3;3;4	sp|Q9D6K5|SYJ2B_MOUSE Synaptojanin-2-binding protein;sp|Q9D6K5-2|SYJ2B_MOUSE Isoform 2 of Synaptojanin-2-binding protein OS=Mus musculus OX=10090 GN=Synj2bp;tr|E9PVN6|E9PVN6_MOUSE Synaptojanin-2-binding protein OS=Mus musculus OX=10090 GN=Gm20498 PE=1 SV=1	7			4	4	4	37.4	37.4	37.4	20.443	0	40.989	206810000	30	2	3	2	1	4	1	1	2	2	2	2	2	3	2	3	2
24.8275	25.023	26.04	25.2897	24.9032	25.3879	23.9161	25.4996	26.0385	25.2212	24.6863	25.4799	25.0923				15;15;15;4;6	12;12;12;4;5	11;11;11;4;4	sp|Q62188|DPYL3_MOUSE Dihydropyrimidinase-re;tr|E9PWE8|E9PWE8_MOUSE Dihydropyrimidinase-related protein 3 OS=Mus musculus OX=10090 GN=Dpysl3 PE=1 SV=1;tr|Q3TT92|Q3TT92_MOUSE Dihydropyrimidinase-related protein 3 OS=Mus musculus OX=10090 GN=Dpysl3 PE=1 SV=1	5			15	12	11	43.8	36.1	34.9	61.779	0	21.904	551900000	45	7	10	14	7	9	4	5	8	11	9	5	10	9	5	8	12
24.2066	24.3242	24.4212	20.9545	24.8097	21.9431	21.1743	24.6645	24.4549	24.5881	24.0243	22.5034	24.5939				4;6;6	4;6;6	4;6;6	sp|Q9D379|HYEP_MOUSE Epoxide hydrolase 1 OS=Mus musculus OX=10090 GN=Ephx1 PE=1 SV=2;tr|E9PWK1|E9PWK1_MOUSE Epoxide hydrolase OS=Mus musculus OX=10090 GN=Ephx1 PE=1 SV=1;tr|F6YTS6|F6YTS6_MOUSE Epoxide hydrolase 1 (Fragment) OS=Mus musculus OX=10090 GN=Ephx	3	+	H_C	6	6	6	27.7	27.7	27.7	50.969	0	9.497	242230000	20	2	4	3	1	5	1	1	3	6	3	4	1	2	2	4	3
27.903	28.2077	28.2238	28.7892	28.7814	28.1774	28.5203	28.2632	28.4395	28.8675	28.6141	28.8836	28.138				46;61;61;64	46;61;61;64	46;61;61;64	tr|A0A087WS16|A0A087WS16_MOUSE Collagen, type VI, alpha 3 OS=Mus m;tr|E9PWQ3|E9PWQ3_MOUSE Collagen, type VI, alpha 3 OS=Mus musculus OX=10090 GN=Col6a3 PE=1 SV=2;tr|J3QQ16|J3QQ16_MOUSE Collagen, type VI, alpha 3 OS=Mus musculus OX=10090 GN=Col6a3 PE=1 SV=1	4			64	64	64	28	28	28	353.93	0	323.31	4918800000	465	35	43	45	49	51	37	44	42	45	44	45	47	38	35	43	45
23.9468	23.9536	23.9697	24.4641	24.1483	24.8317	24.4012	24.2361	24.2845	24.4328	24.3417	24.6742	23.7312				1;6;6	1;6;6	1;6;6	sp|Q8C0C7|SYFA_MOUSE Phenylalanine--tRNA ligase alpha subunit OS=Mus musculus OX=10090 GN=Farsa PE=1 SV=1;tr|E9PWY9|E9PWY9_MOUSE Phenylalanine--tRNA ligase alpha subunit OS=Mus musculus OX=10090 GN=Farsa PE=1 SV=1	3			6	6	6	17.6	17.6	17.6	57.47	0	10.327	258110000	53	5	5	4	5	4	4	4	5	6	5	4	4	5	5	5	4
27.5365	26.5856	27.0566	26.986	26.7558	27.473	27.0142	27.218	27.1247	26.9691	26.9318	27.072	26.93				1;1;12;8	1;1;12;8	0;1;11;7	tr|E9PWZ3|E9PWZ3_MOUSE Ribosomal protein L3-like OS=Mus musculus OX=10090 GN=Rpl3l PE=1 SV=1;tr|Q9CQ09|Q9CQ09_MOUSE Ribosomal protein L3-like OS=Mus musculus OX=10090 GN=Rpl3l PE=1 SV=1	4			12	12	11	34.6	34.6	31.9	46.512	0	28.156	1878500000	100	9	10	12	11	12	11	11	12	10	11	11	12	11	9	10	12
25.9241	26.4216	27.1251	28.1936	29.1849	24.1537	20.682	27.6971	28.1383	28.6828	28.3772	25.9321	27.6875				2;38;38;51;51;51;51	2;38;38;51;51;51;51	2;38;38;51;51;51;51	sp|Q60847-2|COCA1_MOUSE Isoform 2 of Collagen alpha-1(XII) chain OS=Mus musculus OX=10090 GN=Col12a1;sp|Q60847-5|COCA1_MOUSE Isoform 5 of Collagen alpha-1(XII);tr|E9PX70|E9PX70_MOUSE Collagen alpha-1(XII) chain OS=Mus musculus OX=10090 GN=Col12a1 PE=1 SV=1	7	+	H_C	51	51	51	24.7	24.7	24.7	333.73	0	171.04	2530600000	241	13	18	35	32	47	5	1	33	39	41	39	13	36	13	18	35
22.0017	22.4267	24.9964	21.0745	24.9488	22.6756	22.3989	24.6199	24.3934	21.9819	24.4081	22.3364	21.2655				13;13;13;3;4	13;13;13;3;4	2;2;2;2;2	tr|E9PYF4|E9PYF4_MOUSE LIM domain only 7 OS=Mus musculus OX=10090 GN=Lmo7 PE=;tr|E9PYI7|E9PYI7_MOUSE LIM domain only 7 OS=Mus musculus OX=10090 GN=Lmo7 PE=1 SV=1;tr|F6VG99|F6VG99_MOUSE LIM domain only 7 (Fragment) OS=Mus musculus OX=10090 GN=Lmo7 PE=1 SV=1	5			13	13	2	16.5	16.5	2.6	164.74	0	33.239	293080000	21	2	1	4	2	5	1	2	7	5	0	3	1	1	2	1	4
23.1077	24.1755	23.0176	23.7088	22.1535	22.6679	22.8573	22.8907	23.5666	22.9637	21.921	24.2123	23.414				1;6;6;6;6	1;6;6;6;6	1;6;6;6;6	tr|E9PYG9|E9PYG9_MOUSE Deoxynucleoside triphosphate triphosphohydrolase SAMHD1 OS=Mus musculus OX=10090 GN=Samhd1 PE=1 SV=1;tr|F6TVP2|F6TVP2_MOUSE Deoxynucleoside triphosphate triphosphohydrolase SAMHD1 (Fragment) OS=Mus musculus OX=10090 GN=Samhd1 PE=1 SV	5			6	6	6	16	16	16	67.245	0	8.7304	131910000	21	3	5	4	4	2	3	2	2	4	3	1	5	3	3	5	4
26.5652	27.2948	26.7613	27.1751	27.0519	27.2694	27.138	26.9366	26.9836	26.9793	27.0062	26.9628	26.9176				15;15	15;15	15;15	sp|Q9JMA1|UBP14_MOUSE Ubiquitin carboxyl-terminal hydrolase 14 OS=Mus musculus OX=10090 GN=Usp14 PE=1 SV=3;tr|E9PYI8|E9PYI8_MOUSE Ubiquitin carboxyl-terminal hydrolase 14 OS=Mus musculus OX=10090 GN=Usp14 PE=1 SV=1	2			15	15	15	50.4	50.4	50.4	52.318	0	48.044	1709000000	135	11	11	13	11	11	9	10	8	11	10	11	10	12	11	11	13
21.7928	25.5966	26.7675	25.9535	25.9349	19.5462	20.9593	26.1879	26.0239	25.1477	26.4548	22.0266	26.3129				24;25	0;1	0;1	sp|Q9JKS4-2|LDB3_MOUSE Isoform 2 of LIM domain-binding protein 3 OS=Mus musculus OX=10090 GN=Ldb3;tr|E9PYJ9|E9PYJ9_MOUSE LIM domain-binding protein 3 OS=Mus musculus OX=10090 GN=Ldb3 PE=1 SV=1	2	+	H_C	25	1	1	45.2	6.2	6.2	72.312	0	93.597	882010000	16	23	24	24	23	23	25	24	24	25	24	24	23	24	1	1	1
25.7882	25.578	25.6265	25.8715	25.5815	26.2497	25.9233	26.1952	25.4825	25.9584	25.9077	26.1686	25.2898				4;4;6;6	4;4;6;6	4;4;6;6	sp|Q9CXW4|RL11_MOUSE 60S ribosomal protein L11 OS=Mus musculus OX=10090 GN=Rpl11 PE=1 SV=4;tr|A2BH06|A2BH06_MOUSE 60S ribosomal protein L11 (Fragment) OS=Mus muscu;tr|E9PYL9|E9PYL9_MOUSE Uncharacterized protein OS=Mus musculus OX=10090 GN=Gm10036 PE=3 SV=1	4			6	6	6	36	36	36	20.266	0	8.2443	825360000	47	5	5	5	5	5	5	5	5	5	4	5	5	5	5	5	5
26.2102	26.7012	26.55	26.4726	27.0488	26.376	26.8401	26.4509	26.658	26.6922	26.578	26.8054	26.9285				8;8;8;9;9	8;8;8;9;9	8;8;8;9;9	tr|E9PZ00|E9PZ00_MOUSE Prosaposin OS=Mus musculus OX=10090 GN=Psap PE=1 SV=1;tr|J3QPG5|J3QPG5_MOUSE Pr;tr|K3W4L3|K3W4L3_MOUSE Prosaposin OS=Mus musculus OX=10090 GN=Psap PE=1 SV=1;tr|Q8BFQ1|Q8BFQ1_MOUSE Prosaposin OS=Mus musculus OX=10090 GN=Psap PE=1 SV=1	5			9	9	9	21.2	21.2	21.2	60.672	0	16.82	1565200000	90	7	7	8	8	9	6	7	8	8	6	6	8	8	7	7	8
28.6911	27.986	28.8846	28.5591	28.9125	28.6024	28.7448	28.881	28.6402	28.9955	28.6584	28.5632	28.4166				65;86;87	65;86;87	65;86;87	tr|B1B0C7|B1B0C7_MOUSE Basement membrane-specific heparan sulfate proteoglycan core protein OS=Mus musculus OX=10090 GN=;tr|E9PZ16|E9PZ16_MOUSE Basement membrane-specific heparan sulfate proteoglycan core protein OS=Mus musculus OX=10090 GN=Hspg2 PE=1 SV=1	3			87	87	87	33.6	33.6	33.6	469.78	0	323.31	6763100000	526	56	37	63	42	60	42	46	52	56	47	46	47	46	56	37	63
24.6675	26.3376	25.5297	25.6661	25.6297	21.0921	25.1434	25.4735	25.8771	25.5065	25.8104	26.3791	25.8203				1;1;19;19;19;19;4	1;1;19;19;19;19;4	1;1;19;19;19;19;4	sp|Q61147|CERU_MOUSE C;tr|E9PZD8|E9PZD8_MOUSE Ceruloplasmin OS=Mus musculus OX=10090 GN=Cp PE=1 SV=1;tr|G3X8Q5|G3X8Q5_MOUSE Ceruloplasmin OS=Mus musculus OX=10090 GN=Cp PE=1 SV=1;tr|G3X9T8|G3X9T8_MOUSE Ceruloplasmin OS=Mus musculus OX=10090 GN=Cp PE=1 SV=1	7			19	19	19	31.6	31.6	31.6	121.08	0	65.121	816290000	52	5	14	11	8	8	1	8	8	10	7	10	10	12	5	14	11
31.07	31.7118	31.3372	31.2216	31.479	31.4254	31.3405	31.2016	31.6254	31.4101	31.3086	31.121	31.7165				13;15;4	13;15;4	0;7;7	sp|Q01768|NDKB_MOUSE Nucleoside diphosphate kinase B OS=Mus musculus OX=10090 GN=Nme2 PE=1 SV=1;tr|E9PZF0|E9PZF0_MOUSE Nucleoside diphosphate kinase OS=Mus musculus OX=10090 GN=Gm20390 PE=3 SV=1	3			15	15	7	73.8	73.8	27.7	30.2	0	179.85	37593000000	437	11	13	12	13	13	11	12	13	12	13	13	13	13	11	13	12
25.2188	25.5318	24.9162	25.6369	26.0108	21.8112	25.1965	25.1465	25.289	24.2986	24.4169	25.2402	25.089				1;3;3;3;3	1;3;3;3;3	1;3;3;3;3	tr|E9PZF5|E9PZF5_MOUSE Acidic leucine-rich nuclear phosphoprotein 32 family member E (Fragment) OS=Mus musculus OX=;tr|E9Q5H2|E9Q5H2_MOUSE Acidic leucine-rich nuclear phosphoprotein 32 family member E (Fragment) OS=Mus musculus OX=10090 GN=Anp32e PE=1 SV=1	5			3	3	3	45.8	45.8	45.8	12.078	0	7.1541	471720000	36	3	3	3	2	3	3	3	3	3	3	2	3	3	3	3	3
33.2635	32.9616	32.8493	33.2927	32.618	33.5508	33.1827	32.9744	32.7904	33.095	33.0404	33.18	32.8606				217;218;218	217;218;218	203;204;204	sp|E9PZQ0|RYR1_MOUSE Ryanodine receptor 1 OS=Mus musculus OX=10090 GN=Ryr1 PE=1 SV=1;tr|A0A1L1SQG7|A0A1L1SQG7_MOUSE Ryanodine receptor 1 OS=Mus musculus OX=10090 GN=Ryr1;tr|K3W4M2|K3W4M2_MOUSE Ryanodine receptor 1 OS=Mus musculus OX=10090 GN=Ryr1 PE=1 SV=1	3	+	H_C	218	218	204	56.3	56.3	53.1	564.89	0	323.31	104580000000	3777	202	196	198	199	185	198	199	198	198	187	194	193	193	202	196	198
25.2155	25.0305	25.1109	24.7308	25.0013	24.8494	24.5082	25.1115	25.2327	24.8573	25.0134	25.1347	24.8096				1;1;1;1;1;1;7;7;7	1;1;1;1;1;1;7;7;7	1;1;1;1;1;1;7;7;7	sp|O55131|SEPT7_MOUSE Septin-7 OS=Mus musculus OX=10090 GN=Sept7 PE=1 SV=1;tr|E9Q1G8|E9Q1G8_MOUSE Septin-7 OS=Mus musculus OX=10090 GN=Sept7 PE=1 SV=2;tr|E9Q9F5|E9Q9F5_MOUSE Septin-7 OS=Mus musculus OX=10090 GN=Sept7 PE=1 SV=2	9			7	7	7	22.7	22.7	22.7	50.68	0	13.812	569920000	53	3	6	7	4	4	2	5	5	4	4	3	4	5	3	6	7
24.6597	25.1347	24.6113	25.5148	24.0647	25.7014	25.0375	24.7773	24.5125	24.6139	24.9252	24.9477	24.7601				12;12;12;12;12;12;13;13;2;3;3;4;4;8	0;2;2;4;4;4;8;8;8;8;8;8;8;8	0;2;2;4;4;4;8;8;8;8;8;8;8;8	tr|E9Q1T1|E9Q1T1_MOUSE Calcium/calmodulin-dependent protein kinase type II subunit delta OS=Mus musculus OX=10090 GN=Camk2;tr|E9Q1W0|E9Q1W0_MOUSE Calcium/calmodulin-dependent protein kinase type II subunit delta OS=Mus musculus OX=10090 GN=Camk2d PE=1 SV=2	14	+	H_C	13	8	8	37.5	18	18	57.748	0	18.873	495590000	43	7	9	9	10	9	10	8	10	7	9	8	11	9	3	5	4
35.3463	35.0391	34.9389	35.6013	34.8841	35.9871	35.4697	35.2037	35.0022	35.4094	35.4649	35.5826	34.9733				445	445	2	tr|E9Q1W3|E9Q1W3_MOUSE Nebulin OS=Mus musculus OX=10090 GN=Neb PE=1 SV=1	1			445	445	2	68.1	68.1	0.2	828.65	0	323.31	501080000000	9875	415	410	413	415	404	419	415	408	413	412	423	416	411	415	410	413
24.291	24.0763	24.0315	23.935	24.2446	23.3785	24.2218	24.1634	23.639	24.2071	24.1994	24.5523	24.2071				15;15;2	15;15;2	15;15;2	sp|Q9EQK5|MVP_MOUSE Major vault protein OS=Mus musculus OX=10090 GN=Mvp PE=1 SV=4;tr|E9Q3X0|E9Q3X0_MOUSE Major vault protein OS=Mus musculus OX=10090 GN=Mvp PE=1 SV=1	3			15	15	15	25.7	25.7	25.7	96.856	0	21.706	286160000	46	4	4	5	4	6	3	4	6	4	5	6	5	5	4	4	5
28.5406	28.736	29.1841	28.7617	28.9197	27.9234	27.9069	28.7003	28.8959	28.6927	28.6357	28.9865	28.7796				111;112;113;114;4	111;112;113;114;4	0;1;1;3;3	tr|A3KGU5|A3KGU5_MOUSE Spectrin alpha;tr|A3KGU9|A3KGU9_MOUSE Spectrin alpha chain, non-erythrocytic 1 OS=Mus musculus OX=10090 GN=Sptan1 PE=1 SV=2;tr|E9Q447|E9Q447_MOUSE Spectrin alpha chain, non-erythrocytic 1 OS=Mus musculus OX=10090 GN=Sptan1 PE=1 SV=1	5			114	114	3	58.5	58.5	2.1	285.34	0	323.31	7606100000	582	54	63	85	55	63	33	39	65	70	53	56	62	57	54	63	85
23.9044	23.4188	23.7182	23.6919	22.283	23.7686	23.9125	24.3716	21.9966	23.4315	23.9609	23.2466	23.1933				1;2;2;3;4;4;4;4;5;5;5;5;5	1;2;2;3;4;4;4;4;5;5;5;5;5	1;2;2;3;4;4;4;4;5;5;5;5;5	sp|Q8BL65-2|ABLM2_MOUSE Isoform 2 of Actin-binding LIM protein 2 OS=Mus musculus OX=10090 GN=Ablim2;sp|Q8BL65-3|ABLM2_MOUSE Isoform 3 of Actin-binding LIM prote;tr|E9Q4K0|E9Q4K0_MOUSE Actin-binding LIM protein 2 OS=Mus musculus OX=10090 GN=Ablim2 PE=1 SV=1	13			5	5	5	10.5	10.5	10.5	73.649	0.00048876	3.0887	159410000	11	3	4	4	3	1	3	3	3	2	4	4	3	3	3	4	4
22.6058	23.135	22.6507	22.9195	22.5262	23.0344	22.8513	20.9346	21.6936	22.8773	22.7468	22.9764	20.8056				3;3	3;3	3;3	sp|Q9JLV5|CUL3_MOUSE Cullin-3 OS=Mus musculus OX=10090 GN=Cul3 PE=1 SV=1;tr|E9Q4T8|E9Q4T8_MOUSE Cullin-3 OS=Mus musculus OX=10090 GN=Cul3 PE=1 SV=1	2			3	3	3	5	5	5	81.11	0	3.5784	81118000	22	2	2	2	2	2	2	2	1	1	2	2	2	2	2	2	2
25.7503	25.8186	25.8875	25.9447	25.7492	26.5308	26.0408	25.9976	26.0541	26.1917	26.1366	25.8883	25.9117				1;1;28;4;4	1;1;28;4;4	1;1;28;4;4	sp|E9Q4Z2|ACACB_MOUSE Acetyl-CoA carboxylase 2 OS=Mus musculus OX=10090 GN=Acacb PE=1 SV=1	5			28	28	28	17.3	17.3	17.3	275.75	0	41.741	946450000	99	16	13	16	14	12	16	14	18	17	14	20	13	18	16	13	16
22.3321	22.2372	21.7231	22.5574	21.4066	22.7386	22.1737	21.7498	21.3272	22.055	22.1146	22.9744	22.8064				54;70	54;70	54;70	sp|E9Q557|DESP_MOUSE Desmoplakin OS=Mus musculus OX=10090 GN=Dsp PE=1 SV=1;tr|E9PZW0|E9PZW0_MOUSE Desmoplakin OS=Mus musculus OX=10090 GN=Dsp PE=1 SV=1	2			70	70	70	31.1	31.1	31.1	332.91	0	131.26	1396100000	80	2	3	5	3	2	2	2	3	2	2	2	1	1	2	3	5
29.8242	30.3277	30.5324	30.3049	30.4927	29.5196	29.669	30.1741	30.3678	30.0041	29.7201	30.4069	30.0536				119;4	119;4	119;4	tr|E9Q616|E9Q616_MOUSE AHNAK nucleoprotein (desmoyokin) OS=Mus musculus OX=10090 GN=Ahnak PE=1 SV=1	2			119	119	119	52.5	52.5	52.5	604.25	0	245.65	16180000000	927	75	94	105	81	96	51	65	87	91	72	66	88	87	75	94	105
21.4014	20.9658	28.8517	22.287	29.6763	20.7064	21.3064	26.9893	27.9877	28.618	29.43	24.9643	27.0766				10;10;11;15;15;15;15;15;9	10;10;10;10;10;4;5;5;6	10;10;10;10;10;4;5;5;6	sp|O88346-3|TNNT1_MOUSE Isoform 3 of Troponin T, slow sk;tr|E9Q688|E9Q688_MOUSE Troponin T, slow skeletal muscle OS=Mus musculus OX=10090 GN=Tnnt1 PE=1 SV=1;tr|J3QPC8|J3QPC8_MOUSE Troponin T, slow skeletal muscle OS=Mus musculus OX=10090 GN=Tnnt1 PE=1 SV=1	9	+	H_C	15	10	10	43	38.6	38.6	29.88	0	48.123	2849000000	83	5	2	14	6	15	5	4	14	14	13	14	6	12	2	0	10
22.662	22.2765	22.9673	20.6802	21.1658	21.8992	21.8353	22.9134	23.4184	20.0656	21.9305	22.8317	22.4764				1;3;3;3	1;3;3;3	1;3;3;3	sp|Q60949|TBCD1_MOUSE TBC1 domain family member 1 OS=Mus mus;sp|Q60949-2|TBCD1_MOUSE Isoform 2 of TBC1 domain family member 1 OS=Mus musculus OX=10090 GN=Tbc1d1;tr|E9Q6L4|E9Q6L4_MOUSE TBC1 domain family member 1 OS=Mus musculus OX=10090 GN=Tbc1d1 PE=1 SV=1	4			3	3	3	3.3	3.3	3.3	117.3	0.00049044	3.1134	61938000	13	2	2	3	1	1	0	1	3	3	1	2	3	3	2	2	3
29.0167	28.8568	28.6115	29.0289	28.5487	29.1004	28.9431	28.7069	28.5511	28.9427	28.8984	28.962	28.6286				3;3;30;33;33;33;33;33;4;4;4;4;4;4;4;4;4;4;4;4;4;4;4;4;4;4;4;4;4;4;4;4;4;4;4	3;3;30;33;33;33;33;33;4;4;4;4;4;4;4;4;4;4;4;4;4;4;4;4;4;4;4;4;4;4;4;4;4;4;4	0;0;1;1;1;1;1;1;1;1;1;1;1;1;1;1;1;1;1;1;1;1;1;1;1;1;1;1;1;27;30;30;30;30;30	tr|E9Q7B5|E9Q7B5_MOUSE Voltage-dependent L-type calcium channel subunit alpha OS=Mus musculus OX=10090 GN=Cacna1s PE=1 SV=1;tr|E9QPX8|E9QPX8_MOUSE Voltage-dependent L-type calcium channel subunit alpha OS=Mus musculus OX=10090 GN=Cacna1s PE=1 SV=1;tr|F8VQE	35	+	H_C	33	33	30	21.1	21.1	18.9	208.43	0	108.95	5564800000	332	32	30	31	32	27	27	27	26	28	29	30	29	25	32	30	31
22.9636	23.821	23.5337	23.629	24.115	21.5654	22.4491	23.6759	24.0283	22.3907	23.8789	23.7036	23.7329				24;26	4;4	0;0	tr|D3Z6I8|D3Z6I8_MOUSE Tropomyosin alpha-3 chain OS=Mus musculus OX=10090 GN=Tpm3 PE=1 SV=1;tr|E9Q7Q3|E9Q7Q3_MOUSE Tropomyosin alpha-3 chain OS=Mus musculus OX=10090 GN=Tpm3 PE=1 SV=1	2			26	4	0	62.1	12.1	0	28.734	0	10.002	167990000	33	21	20	23	18	23	17	18	25	23	23	24	21	23	3	3	3
30.0478	29.8553	30.3207	29.9279	30.1143	30.0413	30.2062	30.3879	30.0656	30.397	30.474	29.9855	30.14				14;15;31;37;47;47;48;48;49;7;8	14;15;31;37;47;47;48;48;49;7;8	14;15;31;37;47;47;48;48;49;7;8	sp|Q8CAQ8|MIC60_MOUSE MICOS complex subunit Mic60 OS=Mus musculu;sp|Q8CAQ8-2|MIC60_MOUSE Isoform 2 of MICOS complex subunit Mic60 OS=Mus musculus OX=10090 GN=Immt;tr|E9Q800|E9Q800_MOUSE MICOS complex subunit MIC60 OS=Mus musculus OX=10090 GN=Immt PE=1 SV=1	11	+	H_C	49	49	49	75.6	75.6	75.6	75.6	0	323.31	21447000000	651	36	33	38	35	32	33	34	38	35	38	34	39	35	36	33	38
25.3333	25.0723	25.5176	25.1204	26.2333	25.0215	25.2269	25.3676	25.5452	25.1902	25.4276	24.5022	25.4264				22;5;5;5;6;6;6;6;6;6;6;7;7	22;5;5;5;6;6;6;6;6;6;6;7;7	5;5;5;5;6;6;6;6;6;6;6;7;7	tr|E9Q8T1|E9Q8T1_MOUSE Transforming acidic coiled-coil-containing protein 2 OS=Mus musculus OX=10090 GN=Tacc2 PE=1 SV=1	13	+	H_C	22	22	7	15.5	15.5	5	305.23	0	35.97	602150000	71	9	8	16	7	15	6	5	11	15	10	9	5	10	9	8	16
24.9041	24.7823	25.0315	24.5127	24.825	24.4033	24.6064	25.194	25.5849	24.8906	25.1444	24.8202	24.8683				1;2;2	1;2;2	1;2;2	sp|Q8BK08|TMM11_MOUSE Transmembrane protein 11, mitochondrial OS=Mus musculus OX=10090 GN=Tmem11 PE=1 SV=1;tr|E9Q933|E9Q933_MOUSE Transmembrane protein 11, mitochondrial OS=Mus musculus OX=10090 GN=Tmem11 PE=1 SV=1;tr|Z4YN74|Z4YN74_MOUSE Transmembrane prot	3	+	H_C	2	2	2	13.6	13.6	13.6	19.808	0.00048356	2.9417	431410000	29	2	2	2	2	2	2	2	2	2	2	2	2	2	2	2	2
22.315	22.2378	22.3455	22.3412	21.868	21.559	21.3537	21.8062	21.4644	21.3044	21.2065	20.4779	21.4815				17;19;19;19;19;19;19;21;21;22	17;19;19;19;19;19;19;21;21;22	2;2;2;2;2;2;2;2;2;2	sp|Q8K4G5|ABLM1_MOUSE Actin-binding LIM protein 1 OS=Mus musculu;tr|E9Q9C1|E9Q9C1_MOUSE Actin-binding LIM protein 1 OS=Mus musculus OX=10090 GN=Ablim1 PE=1 SV=1;tr|E9QK41|E9QK41_MOUSE Actin-binding LIM protein 1 OS=Mus musculus OX=10090 GN=Ablim1 PE=1 SV=1	10			22	22	2	40.3	40.3	3.2	83.741	0	81.404	780020000	38	0	1	6	1	3	1	4	4	4	4	3	2	3	0	1	6
26.2886	26.0763	25.1545	25.9402	25.878	26.0471	25.8099	25.5393	25.1128	25.6947	25.6214	25.8548	25.1768				1;1;3;3;3;3;7	1;1;3;3;3;3;7	1;1;3;3;3;3;7	sp|E9Q9K5|TRDN_MOUSE Triadin OS=Mus musculus OX=10090 GN=Trdn PE=1 SV=1	7	+	H_C	7	7	7	14.7	14.7	14.7	77.843	0	10.452	661810000	46	5	4	5	5	6	6	4	5	4	7	4	6	3	5	4	5
29.6507	29.372	29.1225	29.4694	29.1953	29.6022	29.4379	29.0978	29.5636	29.3317	29.463	30.6185	29.7564				1;1;1;1;2;3;3;4;4;4;4;4	1;1;1;1;2;3;3;4;4;4;4;4	1;1;1;1;2;3;3;4;4;4;4;4	sp|Q91ZU6|DYST_MOUSE Dystonin OS=Mus musculus OX=10090 GN=Dst PE=1 SV=2;sp|Q91ZU6-3|DYST_MOUSE Isoform 3 of;tr|E9Q9X1|E9Q9X1_MOUSE Dystonin OS=Mus musculus OX=10090 GN=Dst PE=1 SV=2;tr|S4R1P5|S4R1P5_MOUSE Dystonin OS=Mus musculus OX=10090 GN=Dst PE=1 SV=1	12			4	4	4	0.7	0.7	0.7	835.68	0.0095238	1.8372	9376000000	7	4	3	2	2	4	3	2	3	3	2	2	2	2	4	3	2
23.2378	23.1674	23.4082	23.1933	21.9191	23.0431	23.0819	23.6367	23.7973	23.5165	23.2551	20.4546	23.2727				4	4	4	sp|E9QA62|LMOD3_MOUSE Leiomodin-3 OS=Mus musculus OX=10090 GN=Lmod3 PE=1 SV=1	1			4	4	4	9.5	9.5	9.5	65.688	0	7.4201	116880000	15	3	2	4	3	1	2	2	3	4	2	3	1	2	3	2	4
19.8091	24.6222	23.906	22.9255	24.5267	24.5439	24.6592	23.9309	24.1825	24.4898	24.4295	24.5185	25.2147				3;3	3;3	3;3	sp|P56376|ACYP1_MOUSE Acylphosphatase-1 OS=Mus musculus OX=10090 GN=Acyp1 PE=1 SV=2;tr|E9QJT5|E9QJT5_MOUSE Acylphosphatase OS=Mus musculus OX=10090 GN=Acyp1 PE=1 SV=1	2			3	3	3	22.9	22.9	22.9	17.344	0	4.1337	257280000	27	2	3	2	1	3	2	2	3	3	3	2	2	3	2	3	2
29.1637	28.8588	28.7301	28.9996	28.723	29.2604	29.2925	28.9534	28.7409	29.0981	28.8438	28.9686	28.7501				13;13	13;13	13;13	sp|Q8R4E4|MYOZ3_MOUSE Myozenin-3 OS=Mus musculus OX=10090 GN=Myoz3 PE=1 SV=1;tr|E9QJU4|E9QJU4_MOUSE Myozenin-3 OS=Mus musculus OX=10090 GN=Myoz3 PE=1 SV=1	2	+	H_C	13	13	13	58.8	58.8	58.8	26.978	0	74.798	6077700000	204	13	12	12	13	13	13	11	12	12	12	12	12	12	13	12	12
24.2695	24.203	24.5198	23.8734	25.3143	23.6576	23.5442	25.4235	24.4201	24.7093	24.1799	24.5421	24.5014				1;1;1;3;4;4	1;1;1;3;4;4	1;1;1;3;4;4	sp|Q91VS7|MGST1_MOUSE Microsomal glutathione S-transferase 1 OS=Mus musculus OX=10090 GN=Mgst1 PE=1 SV=3;tr|D3YU60|D3YU60_MOUSE Microsomal glutathione;tr|E9QJW0|E9QJW0_MOUSE Microsomal glutathione S-transferase 1 OS=Mus musculus OX=10090 GN=Mgst1 PE=1 SV=1	6	+	H_C	4	4	4	20.1	20.1	20.1	25.793	0	8.3888	312250000	33	3	3	3	3	3	2	2	4	3	3	3	3	3	3	3	3
24.5427	24.4358	23.9055	24.7483	24.0958	24.8431	24.7435	24.3391	25.178	24.0519	24.3429	24.2611	24.1611				1;10;10;10;2;7	1;10;10;10;2;7	1;10;10;10;2;7	sp|Q7TNG5|EMAL2_MOUSE Echinoderm microtubule-associated protein-like 2 OS=Mus musculus OX=10090 GN=Eml2 PE=1 SV=1;sp|Q7TNG5-2|EMAL2_MOUSE Iso;tr|E9QK48|E9QK48_MOUSE Echinoderm microtubule-associated protein-like 2 OS=Mus musculus OX=10090 GN=Eml2 PE=1 SV=1	6			10	10	10	19.7	19.7	19.7	90.791	0	20.829	374850000	36	4	4	2	5	2	4	3	4	4	4	4	3	3	4	4	2
32.507	30.6465	33.5787	30.758	28.4632	26.4186	22.4873	31.0321	32.5293	31.3326	27.8648	29.8939	31.8799				7;9	7;9	7;9	sp|P27573|MYP0_MOUSE Myelin protein P0 OS=Mus musculus OX=10090 GN=Mpz PE=1 SV=1;tr|E9QK82|E9QK82_MOUSE Myelin protein P0 OS=Mus musculus OX=10090 GN=Mpz PE=1 SV=1	2			9	9	9	30.2	30.2	30.2	27.651	0	20.928	39394000000	259	9	8	9	7	6	5	2	8	9	8	7	8	8	9	8	9
28.3253	28.2845	28.1256	28.5439	28.7162	28.7711	28.4375	28.2131	28.2145	28.3804	28.4713	28.4517	28.3139				52;58	52;58	52;58	sp|Q70KF4|CMYA5_MOUSE Cardiomyopathy-associated protein 5 OS=Mus musculus OX=10090 GN=Cmya5 PE=1 SV=2;tr|E9QLJ0|E9QLJ0_MOUSE Cardiomyopathy-associated protein 5 OS=Mus musculus OX=10090 GN=Cmya5 PE=1 SV=1	2			58	58	58	28.7	28.7	28.7	405.57	0	172.56	4322900000	440	48	43	42	45	49	42	46	43	41	41	42	42	41	48	43	42
24.7811	24.9352	25.1372	24.3472	25.1877	24.8471	25.177	24.9263	25.5415	24.7996	24.8732	24.7629	25.254				18;22;22;4	18;22;22;4	18;22;22;4	sp|Q8BH86|GLUCM_MOUSE D-glutamate cyclase, mitochondrial OS=Mus musculus OX=10090 GN=Dglucy PE=1 SV=1;sp|Q8BH86-2|GLUCM_MOUSE Isoform 2 of D-glutamate cy;tr|E9QMK9|E9QMK9_MOUSE D-glutamate cyclase, mitochondrial OS=Mus musculus OX=10090 GN=Dglucy PE=1 SV=1	4			22	22	22	45.3	45.3	45.3	69.921	0	75.904	758400000	63	5	9	9	6	6	6	8	7	11	6	8	6	9	5	9	9
20.8263	22.1227	23.6842	22.7558	23.5951	22.9761	22.1458	23.3689	23.4636	23.2581	23.3551	23.7822	23.6126				1;1;1;1;1;1;2;2;3;3;3;3	1;1;1;1;1;1;2;2;3;3;3;3	1;1;1;1;1;1;2;2;3;3;3;3	tr|E9QMW9|E9QMW9_MOUSE Polypyrimidine tract-binding protein 1 OS=Mus musculus OX=10090 GN=Ptbp1 PE=1 SV=1;tr|Q8BGJ5|Q8BGJ5_MOUSE MCG13402, isoform CRA_a OS=Mus musculus OX=10090 GN=Ptbp1 PE=1 SV=1;tr|Q922I7|Q922I7_MOUSE MCG13402, isoform CRA_c OS=Mus muscu	12	+	H_C	3	3	3	11.3	11.3	11.3	37.148	0	4.909	134210000	19	1	1	1	2	2	2	1	2	2	2	2	2	2	1	1	1
28.2124	28.1512	28.0817	28.2231	28.3433	28.5767	28.1867	28.3129	28.1705	28.1518	28.2019	28.4307	28.1915				5;5;6;7;8;8;8;8;9;9;9	5;5;6;7;8;8;8;8;9;9;9	0;0;0;0;0;1;1;1;1;1;1	sp|P57776|EF1D_MOUSE Elongation factor 1-delta OS=Mus muscu;tr|E9QN08|E9QN08_MOUSE Elongation factor 1-delta (Fragment) OS=Mus musculus OX=10090 GN=Eef1d PE=1 SV=1;tr|Q80T06|Q80T06_MOUSE Elongation factor 1-delta OS=Mus musculus OX=10090 GN=Eef1d PE=1 SV=1	11			9	9	1	53.1	53.1	9.8	27.217	0	217.97	4109900000	141	8	8	8	8	8	9	8	8	8	9	8	9	8	8	8	8
26.6979	25.511	26.5389	26.2928	26.6182	26.7005	25.6831	26.2532	26.0583	26.6988	26.1354	26.2383	26.0471				28;28	28;28	28;28	sp|P02469|LAMB1_MOUSE Laminin subunit beta-1 OS=Mus musculus OX=10090 GN=Lamb1 PE=1 SV=3;tr|E9QN70|E9QN70_MOUSE Laminin subunit beta-1 OS=Mus musculus OX=10090 GN=Lamb1 PE=1 SV=1	2			28	28	28	18	18	18	202.44	0	94.404	1361200000	134	14	9	17	11	14	15	9	13	11	14	11	10	11	14	9	17
25.8686	25.9825	25.8028	26.2866	26.1145	26.3625	26.0766	25.9143	26.0447	26.0092	26.148	26.0861	25.878				17;18;8;8;8;9;9	17;18;8;8;8;9;9	17;18;8;8;8;9;9	sp|Q99MS7|EH1L1_MOUSE EH domain-binding protein 1-like protein 1 OS=Mus musculus OX=10090 GN=Ehbp1l1 PE=1 SV=1;sp|Q99MS7-3|EH1L1_MOUSE Isoform 3;tr|E9QP49|E9QP49_MOUSE EH domain-binding protein 1-like protein 1 OS=Mus musculus OX=10090 GN=Ehbp1l1 PE=1 SV=1	7			18	18	18	17.3	17.3	17.3	184.8	0	29.194	837400000	129	14	12	13	16	14	15	16	13	14	12	13	13	16	14	12	13
27.2887	27.7839	27.2067	27.5769	27.423	27.9878	27.2993	27.7095	27.8168	27.4761	27.6286	28.0303	27.5989				2;34;35;35	2;34;35;35	2;34;35;35	sp|Q05920|PYC_MOUSE Pyruvate carboxylase, mitochondrial OS=Mus musculus OX=10090 GN=;tr|E9QPD7|E9QPD7_MOUSE Pyruvate carboxylase OS=Mus musculus OX=10090 GN=Pcx PE=1 SV=1;tr|G5E8R3|G5E8R3_MOUSE Pyruvate carboxylase OS=Mus musculus OX=10090 GN=Pcx PE=1 SV=1	4			35	35	35	43	43	43	129.7	0	104.27	2671600000	260	21	28	26	24	21	26	22	25	22	20	22	27	24	21	28	26
28.5753	28.117	28.0007	27.2598	28.0299	26.9809	27.9423	27.894	27.6967	27.9656	28.0955	27.2186	28.0754				9;9	9;9	9;9	sp|Q9CXZ1|NDUS4_MOUSE NADH dehydrogenase [ubiquinone] iron-sulfur protein 4, mitochondrial OS=Mus musculus OX=10090 GN=;tr|E9QPX3|E9QPX3_MOUSE NADH dehydrogenase [ubiquinone] iron-sulfur protein 4, mitochondrial OS=Mus musculus OX=10090 GN=Ndufs4 PE=1 SV=1	2			9	9	9	46.9	46.9	46.9	19.803	0	157.99	4061000000	110	4	4	8	5	7	5	7	6	7	6	8	6	7	4	4	8
28.1509	27.7093	27.9364	28.3851	27.9558	28.3463	28.062	28.2272	27.8193	28.039	27.7996	28.0088	27.9556				2;3;44;44;49;50;51;7	2;3;44;44;49;50;51;7	2;3;44;44;49;50;51;7	sp|Q62407|SPEG_MOUSE Striated muscle-specific serine/threonine-protein kinase OS=Mus musculus OX=10090 GN=Speg PE=1 SV=2;tr|A0A087WSE;tr|E9QQ25|E9QQ25_MOUSE Striated muscle-specific serine/threonine-protein kinase OS=Mus musculus OX=10090 GN=Speg PE=1 SV=1	8			51	51	51	24.7	24.7	24.7	354.31	0	171.13	3466500000	334	41	29	42	40	29	32	34	41	34	33	35	36	40	41	29	42
29.2489	27.286	30.3993	27.9816	25.7831	20.0265	23.1214	27.7814	29.1848	28.2634	23.0643	26.5032	28.2839				34;39;41;41;5	34;39;41;41;5	34;39;41;41;5	sp|O55103|PRAX_MOUSE Periaxin OS=Mus musculus OX=10090 GN=Prx PE=1 SV=1;tr|A0A0U1RNK1|A0A0U1RNK1_MOUSE Peria;tr|E9QQ57|E9QQ57_MOUSE Periaxin OS=Mus musculus OX=10090 GN=Prx PE=1 SV=1;tr|Q6NVF7|Q6NVF7_MOUSE Periaxin OS=Mus musculus OX=10090 GN=Prx PE=1 SV=1	5			41	41	41	44.3	44.3	44.3	147.53	0	299.22	4178700000	191	35	18	41	18	8	1	1	21	34	25	1	11	28	35	18	41
26.3293	26.2208	26.5783	26.0917	26.9936	26.0206	26.0302	26.5164	26.6443	26.189	26.1653	25.5523	26.3644				1;21;23	1;21;23	1;21;23	sp|O70373|XIRP1_MOUSE Xin actin-binding repeat-containing protein 1 OS=Mus musculus OX=10090 GN=Xirp1 PE=1 SV=2;tr|E9QQ93|E9QQ93_MOUSE Xin actin-binding repeat-containing protein 1 OS=Mus musculus OX=10090 GN=Xirp1 PE=1 SV=1	3	+	H_C	23	23	23	35.9	35.9	35.9	123.69	0	84.345	1154500000	108	16	13	15	9	18	10	12	14	16	11	11	5	13	16	13	15
26.3105	26.2699	26.5294	26.5835	26.189	26.1225	26.125	26.4162	26.1561	26.4595	26.3695	26.2159	26.012				200;204;42	1;3;7	1;3;4	tr|E9QQ96|E9QQ96_MOUSE Obscurin OS=Mus musculus OX=10090 GN=Obscn PE=1 SV=2;tr|Z4YJE4|Z4YJE4_MOUSE Obscurin OS=Mus musculus OX=10090 GN=Obscn PE=1 SV=2	3			204	7	4	49.2	1.8	0.8	815.63	0	41.299	1011800000	61	173	154	176	159	163	144	152	172	169	152	168	147	161	5	4	5
26.4253	26.2622	26.2199	26.8503	26.0179	27.0694	26.6546	26.5384	26.126	26.6831	26.5932	27.0464	26.2906				85	2	2	tr|F6RDH3|F6RDH3_MOUSE Nebulin (Fragment) OS=Mus musculus OX=10090 GN=Neb PE=1 SV=8	1			85	2	2	71.2	1	1	137.67	0	9.0665	1144800000	48	82	75	79	77	76	82	80	77	77	77	79	81	78	2	2	2
26.1221	26.8548	25.8666	26.2389	26.079	26.1817	26.3841	26.2279	26.1081	26.0999	25.9722	26.1409	26.4985				16;17	16;17	16;17	sp|Q9JHR7|IDE_MOUSE Insulin-degrading enzyme OS=Mus musculus OX=10090 GN=Ide PE=1 SV=1;tr|F6RPJ9|F6RPJ9_MOUSE Insulin-degrading enzyme (Fragment) OS=Mus musculus OX=10090 GN=Ide PE=1 SV=1	2			17	17	17	20.7	20.7	20.7	114.15	0	15.812	1081100000	120	12	16	13	11	12	10	13	12	12	11	11	11	15	12	16	13
29.0683	28.689	30.0696	28.8509	28.4504	28.2752	28.3973	28.4909	28.6894	28.9451	28.6394	28.8349	28.8984				3;5;5;5;5;5;5;5;5;7;7;7;7;9;9;9;9;9	3;5;5;5;5;5;5;5;5;7;7;7;7;9;9;9;9;9	3;5;5;5;5;5;5;5;5;7;7;7;7;9;9;9;9;9	sp|P04370-5|MBP_MOUSE Isoform 5 of Myelin basic protein OS=Mus;tr|F6RT34|F6RT34_MOUSE Myelin basic protein (Fragment) OS=Mus musculus OX=10090 GN=Mbp PE=1 SV=1;tr|F6VME3|F6VME3_MOUSE Myelin basic protein (Fragment) OS=Mus musculus OX=10090 GN=Mbp PE=1 SV=1	18			9	9	9	38.3	38.3	38.3	20.829	0	28.218	6662300000	164	8	9	9	9	7	7	6	8	9	9	7	8	9	8	9	9
27.0075	26.8342	26.4805	26.7682	26.1961	26.8763	26.4785	26.4781	26.4508	26.5899	26.7297	26.8753	26.7116				8;8	8;8	8;8	sp|P62082|RS7_MOUSE 40S ribosomal protein S7 OS=Mus musculus OX=10090 GN=Rps7 PE=2 SV=1;tr|F6SVV1|F6SVV1_MOUSE 40S ribosomal protein S7 OS=Mus musculus OX=10090 GN=Gm9493 PE=3 SV=1	2	+	H_C	8	8	8	56.8	56.8	56.8	21.882	0	16.572	1414400000	55	7	7	7	7	6	7	6	7	7	6	6	6	6	7	7	7
23.7744	24.7268	24.7075	23.8519	24.2134	23.879	23.8112	24.2298	24.299	24.3237	23.9099	24.9304	24.5077				7;7;7;7	4;4;4;4	4;4;4;4	sp|P68254-2|1433T_MOUSE Isoform 2 of 14-3-3 protein theta;tr|F6VW30|F6VW30_MOUSE 14-3-3 protein theta (Fragment) OS=Mus musculus OX=10090 GN=Ywhaq PE=1 SV=1;tr|F6YY69|F6YY69_MOUSE 14-3-3 protein theta (Fragment) OS=Mus musculus OX=10090 GN=Ywhaq PE=1 SV=1	4			7	4	4	28.1	22.1	22.1	32.221	0	52.03	292600000	31	5	6	6	5	7	5	5	6	6	5	6	6	6	2	3	3
26.8997	26.9749	25.8957	27.6122	26.6855	28.341	27.656	26.2512	26.4911	27.2859	27.3248	27.7129	26.7405				50	3	3	tr|F6X9B6|F6X9B6_MOUSE Nebulin (Fragment) OS=Mus musculus OX=10090 GN=Neb PE=1 SV=1	1	+	H_C	50	3	3	68.2	3.5	3.5	87.56	0	31.181	1741100000	57	48	45	48	48	46	50	50	49	45	50	47	48	47	3	3	3
26.5972	26.6119	26.5473	26.8676	26.3589	26.7709	26.5816	26.6695	26.311	26.5822	26.8104	26.8872	26.6783				8;8;9;9	8;8;9;9	8;8;9;9	sp|P62270|RS18_MOUSE 40S ribosomal protein S18 OS=Mus musculus OX=10090 GN=Rps18 PE=1 SV=3;tr|F6YVP7|F6YVP7_MOUSE Uncharacterized protein OS=Mus musculus OX=10090 GN=Gm10260 PE=3 SV=2;tr|S4R1N6|S4R1N6_MOUSE 40S ribosomal protein S18 OS=Mus musculus OX=1009	4			9	9	9	48	48	48	17.671	0	13.338	1418900000	114	9	9	9	9	8	9	8	8	9	9	9	9	8	9	9	9
28.1621	27.9318	27.9773	28.5571	27.8986	28.9749	28.2951	28.4215	28.2043	28.6023	28.4448	28.5846	28.1412				5;5	5;5	5;5	sp|F6ZDS4|TPR_MOUSE Nucleoprotein TPR OS=Mus musculus OX=10090 GN=Tpr PE=1 SV=1;tr|Q7M739|Q7M739_MOUSE Nuclear pore complex-associated intranuclear coiled-coil protein TPR OS=Mus musculus OX=10090 GN=Tpr PE=1 SV=1	2			5	5	5	1.5	1.5	1.5	266.92	0.00094473	2.6941	4265500000	26	4	4	4	4	4	4	4	4	4	4	4	4	4	4	4	4
28.8642	28.4112	28.9785	28.3333	29.9928	28.2746	29.0002	28.9785	28.7594	29.0691	28.941	28.4992	28.899				7;7;7	7;7;7	7;7;7	sp|Q9CR21|ACPM_MOUSE Acyl carrier protein, mitochondri;tr|F6ZFT1|F6ZFT1_MOUSE Acyl carrier protein (Fragment) OS=Mus musculus OX=10090 GN=Ndufab1 PE=1 SV=1;tr|F8WJ64|F8WJ64_MOUSE Acyl carrier protein (Fragment) OS=Mus musculus OX=10090 GN=Ndufab1 PE=1 SV=1	3			7	7	7	29.1	29.1	29.1	14.309	0	28.719	8862100000	162	6	6	6	6	7	6	6	6	6	6	6	6	6	6	6	6
27.418	27.8278	28.3037	27.1674	28.1262	27.2675	27.4346	27.9961	28.4622	27.4699	27.7113	27.1268	28.0899				18;20;20	18;20;20	18;20;20	sp|Q9D6Y9|GLGB_MOUSE 1,4-alpha-glucan-branching enzyme OS=Mus musculus OX=10090 GN=Gbe1 PE=1 SV=1;tr|F6ZHD8|F6ZHD8_MOUSE 1,4-alpha-glucan-branching enzyme OS=Mus musculus OX=10090 GN=Gbe1 PE=1 SV=2;tr|G3UW30|G3UW30_MOUSE 1,4-alpha-glucan-branching enzyme O	3	+	H_C	20	20	20	40	40	40	80.336	0	115.42	3033200000	180	15	17	20	15	17	12	14	18	18	15	17	12	18	15	17	20
24.2643	24.8697	24.6061	24.6853	24.6425	21.8376	24.2304	24.6079	24.7418	20.4673	24.7346	24.6877	24.5706				1;2;3;4;4;4;4;4;4;4	0;2;2;3;3;3;3;3;3;3	0;2;2;3;3;3;3;3;3;3	tr|F6ZV59|F6ZV59_MOUSE Heterogeneous nuclear ribonucleoprotein D0 (Fragment) OS=Mus musculus OX=10090 GN=Hnrnpd PE=1 SV=1;tr|G3X9W0;tr|G5E8G0|G5E8G0_MOUSE Heterogeneous nuclear ribonucleoprotein D, isoform CRA_b OS=Mus musculus OX=10090 GN=Hnrnpd PE=1 SV=1	10			4	3	3	24.5	20.8	20.8	24.611	0	8.0655	388930000	49	4	4	4	4	4	3	3	4	4	2	4	3	4	3	3	3
26.4713	26.2276	26.1923	26.3537	26.5786	26.7307	26.4614	26.6249	26.3134	26.5666	26.3766	26.5541	26.3571				5;5;6;6	5;5;6;6	5;5;6;6	tr|A0A1W2P7A1|A0A1W2P7A1_MOUSE 40S ribosomal protein S12 OS=Mus mu;tr|F7AEH4|F7AEH4_MOUSE 40S ribosomal protein S12 OS=Mus musculus OX=10090 GN=Rps12 PE=1 SV=1;tr|Q6ZWZ6|Q6ZWZ6_MOUSE 40S ribosomal protein S12 OS=Mus musculus OX=10090 GN=Rps12-ps3 PE=1 SV=1	4			6	6	6	62.1	62.1	62.1	14.515	0	29.539	1211700000	90	6	5	6	6	6	6	6	6	6	6	6	6	6	6	5	6
25.3365	25.5057	25.1242	25.3464	25.4348	25.9495	25.1283	25.2047	25.6951	25.1536	25.3555	25.8618	25.4854				8;8	8;8	8;8	sp|Q60676|PPP5_MOUSE Serine/threonine-protein phosphatase 5 OS=Mus musculus OX=10090 GN=Ppp5c PE=1 SV=3;tr|F7BX26|F7BX26_MOUSE Serine/threonine-protein phosphatase (Fragment) OS=Mus musculus OX=10090 GN=Ppp5c PE=1 SV=1	2			8	8	8	22.7	22.7	22.7	54.205	0	17.592	572380000	51	6	7	7	5	7	4	5	6	7	6	5	5	4	6	7	7
22.7164	23.1454	23.169	23.0964	23.2468	21.3428	23.1609	23.2637	23.3369	22.9827	23.27	22.9945	23.3935				5;5;5;5	5;5;5;5	5;5;5;5	sp|Q62448-2|IF4G2_;tr|F7CBP1|F7CBP1_MOUSE Eukaryotic translation initiation factor 4 gamma 2 OS=Mus musculus OX=10090 GN=Eif4g2 PE=1 SV=1;tr|G3XA17|G3XA17_MOUSE Eukaryotic translation initiation factor 4 gamma 2 OS=Mus musculus OX=10090 GN=Eif4g2 PE=1 SV=1	4			5	5	5	5.8	5.8	5.8	97.888	0.000489	3.0911	120190000	23	3	3	4	1	2	1	3	4	4	4	5	2	3	3	3	4
25.0554	25.3225	26.9544	24.6764	24.6321	22.5368	22.9513	24.7394	26.0177	24.2802	23.7538	25.3105	24.93				1;6;6;7	1;6;6;7	1;6;6;7	tr|E9PYB0|E9PYB0_MOUSE AHNAK nucleoprotein 2 (Fragment;tr|F7CVJ5|F7CVJ5_MOUSE AHNAK nucleoprotein 2 (Fragment) OS=Mus musculus OX=10090 GN=Ahnak2 PE=1 SV=1;tr|F7DBB3|F7DBB3_MOUSE AHNAK nucleoprotein 2 (Fragment) OS=Mus musculus OX=10090 GN=Ahnak2 PE=1 SV=1	4			7	7	7	16.1	16.1	16.1	166.49	0	42.265	470700000	53	5	5	6	5	4	1	2	5	5	5	2	5	5	5	5	6
32.5756	32.601	32.1575	32.7391	32.3324	32.995	32.5721	32.3483	32.5152	32.4038	32.6068	32.8803	32.4084				15;47;6;69;87;9	15;47;6;69;87;9	15;47;6;69;87;9	tr|A0A0G2JGI9|A0A0G2JGI9_MOUSE Amylo-1,6-glucosidase, 4-alpha-glucanotransferase OS=Mus musculus OX=10090 GN=Agl PE=1 SV=1;tr|F6XXE6|F6XXE6_M;tr|F8VPN4|F8VPN4_MOUSE Amylo-1,6-glucosidase, 4-alpha-glucanotransferase OS=Mus musculus OX=10090 GN=Agl PE=1 SV=1	6	+	H_C	87	87	87	71.9	71.9	71.9	174.29	0	323.31	75308000000	1986	86	82	82	83	82	83	79	81	84	80	84	83	80	86	82	82
28.2687	27.0514	28.3814	28.1991	28.4991	28.2012	27.7527	28.1427	28.0201	28.516	28.1694	27.9841	27.5198				1;1;30;32;4;4	1;1;30;32;4;4	1;1;30;32;4;4	sp|P02468|LAMC1_MOUSE Laminin subunit gamma-1 OS=Mus musculus OX=10090 GN=Lamc1 PE=1 SV=2;tr|F8VQJ3|F8VQJ3_MOUSE Laminin subunit gamma-1 OS=Mus musculus OX=10090 GN=Lamc1 PE=1 SV=1	6			32	32	32	24.3	24.3	24.3	177.19	0	145.18	4231400000	340	29	19	29	24	30	25	22	30	27	29	27	26	24	29	19	29
24.4422	24.5117	24.6833	24.3917	24.4606	24.5362	24.3597	20.6886	24.6589	24.5046	24.5705	21.9411	24.183				1;8;8	1;8;8	1;8;8	sp|Q8CIE6|COPA_MOUSE Coatomer subunit alpha OS=Mus musculus OX=10090 GN=Copa PE=1 SV=2;tr|F8WHL2|F8WHL2_MOUSE Coatomer subunit alpha OS=Mus musculus OX=10090 GN=Copa PE=1 SV=1	3			8	8	8	7.9	7.9	7.9	139.41	0	6.9049	349520000	11	4	3	5	4	3	3	2	3	6	3	3	3	2	4	3	5
28.1813	28.0776	27.5375	28.6012	27.5215	28.6496	28.385	27.7106	27.806	28.2905	28.1412	28.4407	27.6847				10;13;6;9	10;10;6;6	10;10;6;6	sp|P11798-2|KCC2A_MOUSE Isoform Alpha KAP of Calcium/calmodulin-dependent protein kinase type II subunit alpha OS=Mus musc;tr|F8WIS9|F8WIS9_MOUSE Calcium/calmodulin-dependent protein kinase type II subunit alpha OS=Mus musculus OX=10090 GN=Camk2a PE=1 SV=1	4	+	H_C	13	10	10	38	25.6	25.6	55.347	0	152.38	3383000000	148	11	10	12	12	10	11	10	10	10	10	11	11	10	9	8	9
31.0359	31.1709	31.0135	30.9956	31.0802	31.4377	31.342	31.0076	30.7483	31.252	31.2523	31.4075	31.024				43	43	3	tr|F8WIT2|F8WIT2_MOUSE Annexin OS=Mus musculus OX=10090 GN=Anxa6 PE=1 SV=1	1			43	43	3	68.1	68.1	6.1	75.288	0	323.31	29743000000	957	40	40	41	39	38	40	40	37	39	42	40	40	40	40	40	41
24.3634	24.571	24.0885	21.4315	24.0885	20.8768	24.1808	24.1109	24.3873	24.2407	24.2809	24.4069	24.3758				2;4;7;9;9;9;9;9;9	2;4;7;9;9;9;9;9;9	2;2;3;5;5;5;5;5;5	tr|F8WIV5|F8WIV5_MOUSE Dynam;tr|G3X9G4|G3X9G4_MOUSE Dynamin-2 OS=Mus musculus OX=10090 GN=Dnm2 PE=1 SV=1;tr|Q3T9X3|Q3T9X3_MOUSE Dynamin-2 OS=Mus musculus OX=10090 GN=Dnm2 PE=1 SV=1;tr|Q3TCR7|Q3TCR7_MOUSE Dynamin-2 OS=Mus musculus OX=10090 GN=Dnm2 PE=1 SV=1	9			9	9	5	13.8	13.8	8.6	97.194	0	9.1285	271400000	18	4	4	5	3	3	3	4	5	5	3	4	5	3	4	4	5
23.0952	23.9768	23.6504	23.3999	23.6407	20.5743	23.4573	23.2627	23.9317	23.5517	21.9242	23.8954	23.7546				1;8;8	1;8;8	1;8;8	sp|Q61702|ITIH1_MOUSE Inter-alpha-trypsin inhibitor heavy chain H1 OS=Mus musculus OX=10090 GN=Itih1 PE=1 SV=2;tr|F8WJ05|F8WJ05_MOUSE Inter-alpha-trypsin inhibitor heavy chain H1 OS=Mus musculus OX=10090 GN=Itih1 PE=1 SV=1	3			8	8	8	14.1	14.1	14.1	101.63	0	16.776	164490000	24	5	4	4	4	3	1	3	4	3	3	2	3	5	5	4	4
25.7392	25.9342	25.8311	26.1713	25.6557	26.1582	25.9558	25.6201	25.8946	25.9257	26.0711	25.9082	25.7898				3;3;5;5	3;3;5;5	3;3;5;5	sp|P62245|RS15A_MOUSE 40S ribosomal protein S15a OS=Mus musculus OX=10090 GN=Rps15a PE=1 SV=2;tr|D3YVB4|D3YVB4_MOUSE 40S ribosomal protein S15a (Fragm;tr|F8WJ41|F8WJ41_MOUSE 40S ribosomal protein S15a (Fragment) OS=Mus musculus OX=10090 GN=Rps15a PE=1 SV=1	4			5	5	5	46.3	46.3	46.3	12.31	0	5.6098	823650000	49	4	5	5	4	4	4	4	4	5	5	5	4	4	4	5	5
21.5913	23.0449	23.5678	21.2915	23.8134	21.0992	22.142	23.6357	23.5696	21.0506	22.3136	22.2684	23.691				3;4;4	3;4;4	3;4;4	sp|Q8R3Q6|CCD58_MOUSE Coiled-coil domain-containing protein 58 OS=Mus musculus OX=10090 GN=Ccdc58 PE=1 SV=1;tr|E9Q4B5|E9Q4B5_MOUSE Coiled-coil doma;tr|F8WJI3|F8WJI3_MOUSE Coiled-coil domain-containing protein 58 OS=Mus musculus OX=10090 GN=Ccdc58 PE=1 SV=1	3			4	4	4	38.8	38.8	38.8	15.601	0	5.8123	114590000	7	1	1	2	1	3	0	1	2	2	1	1	0	2	1	1	2
26.2623	26.4239	26.4633	26.0429	26.7081	26.6427	26.3728	26.6185	26.9077	26.4542	26.7433	26.6407	26.5009				2;3;8;8	2;3;8;8	2;3;8;8	sp|Q99L47|F10A1_MOUSE Hsc70-interacting protein OS=Mus musculus OX=10090 GN=St13 PE=1 SV=1;tr|F8WJK8|F8WJK8_MOUSE Hsc70-interacting protein OS=Mus musculus OX=10090 GN=St13 PE=1 SV=1	4			8	8	8	26.2	26.2	26.2	40.538	0	17.071	1317300000	88	8	7	8	8	8	8	8	8	8	8	7	8	8	8	7	8
35.2936	34.2637	35.9879	33.4117	35.9663	31.1217	34.8653	36.4234	35.5039	35.8463	35.6379	31.9827	35.4032				226	60	48	tr|G3UW82|G3UW82_MOUSE MCG140437, isoform CRA_d OS=Mus musculus OX=10090 GN=Myh2 PE=1 SV=1	1	+	H_C	226	60	48	73	27.2	21.5	223.22	0	323.31	514050000000	2692	209	208	217	203	210	172	211	215	214	214	213	192	214	53	53	57
28.5397	28.0592	28.084	28.2239	27.9947	29.2702	28.4046	28.0843	21.5381	21.7781	27.9656	28.5927	27.5359				21	2	2	tr|G3UWS1|G3UWS1_MOUSE Nebulin (Fragment) OS=Mus musculus OX=10090 GN=Neb PE=1 SV=1	1			21	2	2	61.1	9.9	9.9	40.635	0	33.466	3478800000	36	20	19	20	20	20	20	19	21	20	20	21	20	20	2	2	2
26.5278	26.515	26.2541	26.9047	26.304	27.2479	26.6726	26.5206	26.7821	26.7445	26.6722	26.9852	26.4117				10;10;5	10;10;5	3;5;5	sp|Q9CS42|PRPS2_MOUSE Ribose-phosph;sp|Q9D7G0|PRPS1_MOUSE Ribose-phosphate pyrophosphokinase 1 OS=Mus musculus OX=10090 GN=Prps1 PE=1 SV=4;tr|G3UXL2|G3UXL2_MOUSE Phosphoribosyl pyrophosphate synthetase 1-like 3 OS=Mus musculus OX=10090 GN=Prps1l3 PE=3 SV=1	3			10	10	5	42.1	42.1	26.1	34.824	0	25.737	1302400000	129	9	9	8	9	8	8	8	8	9	7	8	9	8	9	9	8
25.6101	26.2362	25.6788	26.0538	26.2068	25.4318	25.6704	26.0254	25.8917	25.5626	25.5282	25.6764	26.0144				1;11;11;8;8;9	1;11;11;8;8;9	1;11;11;8;8;9	sp|P97371|PSME1_MOUSE Proteasome activator complex subunit 1 OS=Mus musculus OX=10090 GN=Psme1 PE=1 SV=2;tr|G3UXY0|G3UXY0_MOUSE Proteasome;tr|G3UXZ5|G3UXZ5_MOUSE Proteasome activator complex subunit 1 (Fragment) OS=Mus musculus OX=10090 GN=Psme1 PE=1 SV=1	6			11	11	11	57.1	57.1	57.1	27.411	0	43.505	973410000	42	6	8	9	6	7	6	8	9	8	7	6	7	8	6	8	9
25.7189	25.8178	26.0845	25.826	25.6239	25.6068	25.5922	25.7908	25.9381	25.455	25.8211	25.8518	25.52				11;11;11	11;11;11	11;11;11	sp|Q8R081|HNRPL_MOUSE Het;tr|G3UY38|G3UY38_MOUSE Heterogeneous nuclear ribonucleoprotein L OS=Mus musculus OX=10090 GN=Hnrnpl PE=1 SV=1;tr|G5E924|G5E924_MOUSE Heterogeneous nuclear ribonucleoprotein L (Fragment) OS=Mus musculus OX=10090 GN=Hnrnpl PE=1 SV=1	3			11	11	11	46.1	46.1	46.1	50.564	0	24.821	811570000	90	7	7	8	8	9	7	9	8	9	7	8	7	9	7	7	8
25.9964	26.1282	25.5978	26.2526	26.0125	26.2763	26.3809	25.9488	25.9524	26.0882	26.0684	26.221	25.9878				18;18;4;6	18;18;4;6	18;18;4;6	sp|Q9Z1Q9|SYVC_MOUSE Valine--tRNA ligase OS=Mus musculus OX=10090 GN=Vars PE=1 SV=1;tr|G3UY93|G3UY93_MOUSE Valine--tRNA ligase (Fragment) OS=Mus musculus OX=10090 GN=Vars PE=1 SV=1	4	+	H_C	18	18	18	22.2	22.2	22.2	141.41	0	93.183	918490000	106	11	13	14	12	11	13	12	17	14	14	11	9	14	11	13	14
21.2739	23.8494	24.0805	21.2675	25.1061	21.6399	24.0551	23.8694	23.7314	23.9676	23.8827	21.4413	24.185				1;1;4;4	1;1;4;4	1;1;4;4	sp|P97493|THIOM_MOUSE Thioredoxin, mitochondrial OS=Mus musculus OX=10090 GN=Txn2 PE=1 SV=1;tr|G3UZY2|G3UZY2_MOUSE Thioredoxin, mitochondrial (Fragment) OS=Mus musculus OX=10090 GN=Txn2 PE=1 SV=1	4	+	H_C	4	4	4	47.7	47.7	47.7	14.099	0	18.694	246380000	14	0	2	4	1	3	0	2	2	2	2	2	1	3	0	2	4
25.4149	25.919	25.7035	25.4326	25.4073	25.654	25.5856	25.9702	25.6664	25.5066	25.7551	25.8346	25.7823				1;7	1;7	1;7	tr|G3X8R0|G3X8R0_MOUSE Receptor expression-enhancing protein OS=Mus musculus OX=10090 GN=Reep5 PE=1 SV=1	2			7	7	7	18	18	18	21.447	0	8.1485	1162100000	30	3	3	5	3	3	3	3	3	4	3	3	3	4	3	3	5
23.7406	23.8061	23.3835	24.1066	23.5865	23.85	24.0654	23.3987	23.1823	23.6065	23.6683	23.6532	23.6438				1;1;1;1;1;1;1;1;1;6;6	1;1;1;1;1;1;1;1;1;6;6	1;1;1;1;1;1;1;1;1;6;6	sp|Q9ER60|SCN4A_MOUSE Sodium channel protein type 4 subunit alpha OS=Mus musculus OX=10090 GN=Scn4a PE=2 SV=1;tr|G3X8T7|G3X8T7_MOUSE Sodium channel protein OS=Mus musculus OX=10090 GN=Scn4a PE=3 SV=1	11	+	H_C	6	6	6	3.9	3.9	3.9	208.77	0	5.324	157450000	27	5	5	5	4	3	4	4	3	4	5	3	5	5	5	5	5
22.9546	22.4588	22.7775	22.544	22.1122	19.817	22.2685	22.7721	22.3329	22.517	22.4244	22.1013	21.8561				1;1;2;3;3	1;1;2;3;3	1;1;2;3;3	sp|Q921R8|S41A3_MOUSE Solute carrier family 41 member 3 OS=Mus musculus OX=10090 GN=Slc41a3 PE=1 SV=1;sp|Q921R8-2|S41A3_MOUSE Isoform 2 of Solute carrier;tr|G3X937|G3X937_MOUSE Solute carrier family 41 member 3 OS=Mus musculus OX=10090 GN=Slc41a3 PE=1 SV=1	5			3	3	3	7.6	7.6	7.6	53.289	0.0036413	2.3311	70925000	7	2	2	3	2	1	1	2	2	3	2	2	1	1	2	2	3
26.6753	26.6709	26.1805	26.8362	26.231	26.9536	26.5246	26.4524	26.5846	26.6767	26.4926	27.0433	26.4345				11;12	11;12	11;12	sp|Q8BWA5|KLH31_MOUSE Kelch-like protein 31 OS=Mus musculus OX=10090 GN=Klhl31 PE=1 SV=1;tr|G3X9D8|G3X9D8_MOUSE Kelch-like protein 31 OS=Mus musculus OX=10090 GN=Klhl31 PE=1 SV=1	2	+	H_C	12	12	12	28.4	28.4	28.4	70.194	0	31.057	1194900000	115	12	11	11	10	10	12	10	10	11	12	11	12	10	12	11	11
23.0105	22.946	23.2523	21.7397	22.7556	20.8482	20.879	23.0626	23.2055	22.9514	20.8186	20.3735	23.0899				1;1;1;1;3;3;4;4;5;5	1;1;1;1;3;3;4;4;5;5	1;1;1;1;3;3;4;4;5;5	sp|Q9ER88|RT29_MOUSE 28S ribosomal protein S29, mitochondrial OS=Mus musculus OX=10090 GN=Dap3 PE=1 SV=1;tr|A0A0R4J1B9|A0A0R4J1B9_MOUSE 28S ribosomal;tr|G3X9M0|G3X9M0_MOUSE 28S ribosomal protein S29, mitochondrial OS=Mus musculus OX=10090 GN=Dap3 PE=1 SV=1	10			5	5	5	21.2	21.2	21.2	45.287	0	8.9381	119860000	11	2	2	2	1	3	1	1	3	2	2	1	1	2	2	2	2
22.8762	23.2115	23.9754	23.7483	23.9729	22.7203	21.393	23.9042	24.7786	23.8339	22.0606	22.273	21.659				13;13;13;14;14;14;14;14	13;13;13;14;14;14;14;14	13;13;13;14;14;14;14;14	sp|Q61738-5|ITA7_MOUSE Isoform Alpha-7X2B of Integrin alpha-7 OS=Mus musculus OX=10090 G;tr|G3X9Q1|G3X9Q1_MOUSE Integrin alpha-7 OS=Mus musculus OX=10090 GN=Itga7 PE=1 SV=1;tr|Q3TZS3|Q3TZS3_MOUSE Integrin alpha-7 OS=Mus musculus OX=10090 GN=Itga7 PE=1 SV=1	8			14	14	14	22.1	22.1	22.1	124.61	0	19.092	334450000	23	2	3	7	3	4	2	1	5	6	3	1	2	1	2	3	7
23.855	21.752	23.9215	20.2729	23.8899	22.0673	22.9306	23.7775	23.9665	24.6467	20.3028	20.9706	23.7112				1;3;3;5;5;5;6;6;7	1;3;3;5;5;5;6;6;7	1;3;3;5;5;5;6;6;7	sp|P47802|MTX1_MOUSE Metaxin-1 OS=Mus musculus OX=10090 GN=Mtx1 PE=1 SV=1;tr|F7C846|F7C846_MOUSE Metaxin-1 OS=Mus musculus OX=10090 GN=Mtx1 PE=1 SV=1;tr|G3XA66|G3XA66_MOUSE Metaxin-1 (Fragment) OS=Mus musculus OX=10090 GN=Mtx1 PE=1 SV=1;tr|G3XA75|G3XA75_MO	9			7	7	7	32.9	32.9	32.9	33.48	0	9.3197	197990000	16	3	1	4	0	2	1	1	4	4	3	2	1	4	3	1	4
27.6451	27.0284	27.7303	27.2523	27.7762	26.5563	27.5896	28.2709	27.8801	27.2166	27.6504	27.3518	27.6139				6;7	6;7	6;7	sp|Q9D8B4|NDUAB_MOUSE NADH dehydrogenase [ubiquinone] 1 alpha subcomplex subunit 11 OS=Mus musculus OX=10090 GN=Ndufa11 PE=1 SV=2;tr|G5E814|G5E814_MOUSE MCG5603 OS=Mus musculus OX=10090 GN=Ndufa11 PE=1 SV=1	2			7	7	7	77.6	77.6	77.6	15.115	0	41.351	3631300000	100	5	5	6	5	6	3	5	6	6	5	4	4	5	5	5	6
23.7154	24.2796	23.983	24.101	23.7716	23.9719	23.7929	23.8729	24.0547	24.1868	24.1227	24.054	24.0301				1;1;1;1;1;2;2;2;3;4;4;4;4;6	1;1;1;1;1;2;2;2;3;4;4;4;4;6	1;1;1;1;1;2;2;2;3;4;4;4;4;6	sp|G5E829|AT2B1_MOUSE Plasma membrane calcium-transporting ATPase 1 OS=Mus musculus OX=10090 GN=Atp2b1 PE=1 SV=1;sp|Q6Q477-2|AT2B4_MOUSE Isoform 2 of Plasma membrane calcium-transporting ATPase 4 OS=Mus musculus OX=10090 GN=Atp2b4;tr|F7AAP4|F7AAP4_MOUSE Ca	14			6	6	6	7.6	7.6	7.6	134.75	0	8.7527	216270000	34	3	3	5	5	3	3	3	3	3	4	4	4	4	3	3	5
25.2821	26.5313	25.6676	26.0659	26.2495	25.5514	25.5677	26.0018	25.5462	25.6565	25.7832	26.3712	25.7606				2;5;5	2;5;5	2;5;5	sp|P56395|CYB5_MOUSE Cytochrome b5 OS=Mus musculus OX=10090 GN=Cyb5a PE=1 SV=2;tr|G5E850|G5E850_MOUSE Cytochrome b-5, isoform CRA_a OS=Mus musculus OX=10090 GN=Cyb5a PE=1 SV=1	3			5	5	5	65.3	65.3	65.3	11.142	0	16.178	910460000	44	4	3	4	5	4	4	4	4	4	5	4	4	4	4	3	4
27.9496	28.113	28.177	27.6922	28.2086	28.0687	28.0509	28.3247	28.3911	28.012	28.0189	27.9107	28.385				13;14;4;4	13;14;4;4	10;11;2;3	tr|D3Z494|D3Z494_MOUSE Aldo-keto reductase family 1, member B10 (aldose reductase) OS=Mus musculus OX=10090 GN=Akr1b10 PE=1 SV=;tr|G5E895|G5E895_MOUSE Aldo-keto reductase family 1, member B10 (aldose reductase) OS=Mus musculus OX=10090 GN=Akr1b10 PE=1 SV=1	4	+	H_C	14	14	11	65.5	65.5	57	35.848	0	48.514	4235700000	129	12	13	10	11	12	8	12	10	13	9	10	9	12	12	13	10
28.2273	27.4313	27.5808	26.8941	28.3169	27.526	27.4769	27.7324	27.2743	27.4507	27.7741	27.5884	27.4875				17	17	17	tr|G5E8J6|G5E8J6_MOUSE Histidine rich calcium binding protein, isoform CRA_a OS=Mus musculus OX=10090 GN=Hrc PE=1 SV=1	1			17	17	17	33.7	33.7	33.7	85.171	0	189.08	3740200000	130	7	9	12	5	13	6	9	11	14	9	11	6	10	7	9	12
30.5647	30.5226	30.933	30.3306	30.9964	30.0811	30.6191	31.027	30.8669	30.876	30.9852	30.0456	30.9429				1;17;18	1;17;18	1;17;18	sp|Q8VEM8|MPCP_MOUSE Phosphate carrier protein, mitochondrial OS=Mus musculus OX=10090 GN=Slc25a3 PE=1 SV=1;tr|G5E902|G5E902_MOUSE MCG10343, isoform CRA_b OS=Mus musculus OX=10090 GN=Slc25a3 PE=1 SV=1	3	+	H_C	18	18	18	53.6	53.6	53.6	39.736	0	224.14	31009000000	450	16	16	16	16	15	16	16	15	15	16	16	14	16	16	16	16
27.5889	27.727	27.6855	27.5668	27.8917	27.6674	27.5153	27.7966	27.9412	27.4406	27.2849	27.7185	27.6393				10;12;12;12;13;13;2;6	10;12;12;12;13;13;2;6	10;12;12;12;13;13;2;6	sp|Q9R0P3|ESTD_MOUSE S-formylglutathione hydrolase OS=Mus musculus OX=10090 GN=Esd PE=1 SV=1;tr|H3BJP2|H3BJP2_MOUSE S-formylglutathione hydrolase (Fragment) OS=M;tr|H3BKH6|H3BKH6_MOUSE S-formylglutathione hydrolase OS=Mus musculus OX=10090 GN=Esd PE=1 SV=1	8			13	13	13	69.2	69.2	69.2	32.829	0	317.87	2959200000	137	10	9	11	10	10	9	8	13	10	7	9	7	11	10	9	11
22.812	23.5193	23.6302	21.8761	24.021	22.5276	23.64	23.035	23.5913	23.1317	23.1598	21.7889	24.0715				2;4;4;5;5;6;6	2;4;4;5;5;6;6	2;4;4;5;5;6;6	sp|Q811I0|ATPF1_MOUSE ATP synthase mitochondrial F1 complex assembly factor 1 OS=Mus musculus OX=10090 GN=Atpaf1 PE=1 SV=1;tr|H3BJP9;tr|H3BLL2|H3BLL2_MOUSE ATP synthase mitochondrial F1 complex assembly factor 1 OS=Mus musculus OX=10090 GN=Atpaf1 PE=1 SV=1	7			6	6	6	20.4	20.4	20.4	38.796	0	9.45	193090000	21	2	2	3	1	4	2	3	2	4	2	2	1	3	2	2	3
21.4929	24.5477	23.3189	22.4843	23.3248	21.7429	22.777	22.915	23.5248	22.9134	21.6345	23.3651	23.4289				5;5	5;5	5;5	sp|Q00724|RET4_MOUSE Retinol-binding protein 4 OS=Mus musculus OX=10090 GN=Rbp4 PE=1 SV=2;tr|H7BWY6|H7BWY6_MOUSE Retinol-binding protein 4 OS=Mus musculus OX=10090 GN=Rbp4 PE=1 SV=1	2			5	5	5	33.1	33.1	33.1	28.405	0	8.9643	129630000	12	1	5	3	2	3	0	1	3	2	1	2	2	3	1	5	3
23.4571	24.2667	23.8222	23.8161	23.7435	23.3982	23.5191	23.7342	21.6504	22.3102	23.4742	24.043	23.9761				2;2;2;3;3	2;2;2;3;3	2;2;2;3;3	sp|Q9JM76|ARPC3_MOUSE Actin-related protein 2/3 complex subunit 3 OS=Mus musculus OX=10090 GN=Arpc3 PE=1 SV=3;tr|A0A0G2JFK7|A0A0G2JFK7_MOUSE Acti;tr|H7BWZ3|H7BWZ3_MOUSE Actin-related protein 2/3 complex subunit 3 OS=Mus musculus OX=10090 GN=Arpc3 PE=1 SV=1	5			3	3	3	17.1	17.1	17.1	19.637	0	3.9792	186040000	25	2	2	3	2	3	2	2	2	1	1	2	2	2	2	2	3
29.1712	29.141	29.2924	28.4756	29.5981	28.3491	29.0559	29.2981	29.2848	29.152	29.3694	28.3531	29.3397				11;3;33;33;7	11;3;33;33;7	11;3;33;33;7	sp|P47934|CACP_MOUSE Carnitine O-acetyltransferase OS=Mus musculus OX=10090 GN=Crat PE=1 SV=3;tr|H7BX88|H7BX88_MOUSE Carnitine O-acetyltransferase OS=Mus musculus OX=10090 GN=Crat PE=1 SV=1	5	+	H_C	33	33	33	72.1	72.1	72.1	68.644	0	247.63	10752000000	381	24	25	29	20	24	21	21	23	27	24	25	21	25	24	25	29
22.5898	23.1664	22.7849	22.9496	22.8013	21.3182	22.3397	20.8852	21.3936	22.6643	23.1662	23.601	22.783				3;8;8	3;8;8	3;8;8	sp|P19221|THRB_MOUSE Prothrombin OS=Mus musculus OX=10090 GN=F2 PE=1 SV=1;tr|H7BX99|H7BX99_MOUSE Prothrombin OS=Mus musculus OX=10090 GN=F2 PE=1 SV=1	3			8	8	8	17.2	17.2	17.2	70.211	0	10.615	133370000	11	3	3	3	3	2	0	2	1	1	2	3	3	3	3	3	3
26.3038	25.8127	26.3595	26.2946	26.1874	26.1196	25.6784	26.4097	26.4375	26.2448	26.3808	26.2726	26.0995				11;11;4;9	11;11;4;9	11;11;4;9	sp|P86048|RL10L_MOUSE 60S ribosomal protein L10-like OS=Mus m;sp|Q6ZWV3|RL10_MOUSE 60S ribosomal protein L10 OS=Mus musculus OX=10090 GN=Rpl10 PE=1 SV=3;tr|I7HLV2|I7HLV2_MOUSE 60S ribosomal protein L10 (Fragment) OS=Mus musculus OX=10090 GN=Rpl10 PE=1 SV=1	4			11	11	11	50.2	50.2	50.2	23.072	0	20.831	1132600000	85	9	7	10	7	7	7	8	9	9	7	8	6	8	9	7	10
25.355	25.6573	25.5433	25.3668	26.0626	25.2866	25.3254	25.2326	25.8344	25.4878	25.5354	25.2519	25.7464				1;8;8;9;9;9;9	1;8;8;9;9;9;9	1;8;8;9;9;9;9	sp|Q9CZ42-3|NNRD_MOUSE Isoform 3;tr|J3QMM7|J3QMM7_MOUSE ATP-dependent (S)-NAD(P)H-hydrate dehydratase OS=Mus musculus OX=10090 GN=Naxd PE=1 SV=1;tr|K3W4M4|K3W4M4_MOUSE ATP-dependent (S)-NAD(P)H-hydrate dehydratase OS=Mus musculus OX=10090 GN=Naxd PE=1 SV=1	7			9	9	9	43.1	43.1	43.1	35.169	0	21.127	703200000	72	6	7	7	6	6	6	6	6	8	6	5	6	6	6	7	7
26.8057	27.033	26.3415	26.9225	26.9423	27.3254	27.2632	26.5736	26.8502	27.0379	26.7641	27.2737	26.5685				11;11;11;2;2;4	11;11;11;2;2;4	11;11;11;2;2;4	sp|P53810|PIPNA_;tr|J3QPW1|J3QPW1_MOUSE Phosphatidylinositol transfer protein alpha isoform OS=Mus musculus OX=10090 GN=Pitpna PE=1 SV=1;tr|J3QQ30|J3QQ30_MOUSE Phosphatidylinositol transfer protein alpha isoform OS=Mus musculus OX=10090 GN=Pitpna PE=1 SV=1	6	+	H_C	11	11	11	36.9	36.9	36.9	31.837	0	41.957	1528100000	121	11	10	10	10	10	10	11	11	11	10	10	10	11	11	10	10
20.869	21.7122	29.1664	26.4314	24.6605	23.2494	23.0642	24.7264	24.3363	23.7325	23.8509	23.2582	22.9954				11;22;22;22;22;22;22;22;22;7	11;22;22;22;22;22;22;22;22;7	20;20;20;20;20;20;20;20;5;9	tr|K3W4R6|K3W4R6_MOUSE Troponin T, cardiac muscle OS=Mus musculus OX=10090 GN=Tnnt2 PE=1 SV=1;tr|K3W4R7|K3W4R7_MOUSE Troponin T, cardiac muscle OS=Mus musculus OX=10090 GN=Tnnt2 PE=1 SV=1;tr|Q6P3Z7|Q6P3Z7_MOUSE Tnnt2 protein OS=Mus musculus OX=10090 GN=Tnn	10			22	22	20	38.6	38.6	38.6	35	0	210.65	30754000000	136	1	1	14	9	8	2	3	4	4	3	3	3	3	1	1	14
23.9233	23.6154	24.0413	24.5167	22.1084	24.4516	22.6437	24.3723	24.2302	23.5409	21.3456	22.1856	24.0198				1;1;4;4	1;1;4;4	1;1;4;4	sp|Q5BKP2|UBP13_MOUSE Ubiquitin carboxyl-terminal hydrolase 13 OS=Mus musculus OX=10090 GN=Usp13 PE=1 SV=1;tr|J3QSN2|J3QSN2_MOUSE Ubiquitin carboxyl-terminal hydrolase OS=Mus musculus OX=10090 GN=Usp13 PE=1 SV=1	4			4	4	4	9	9	9	96.594	0	5.0174	202990000	13	4	3	3	2	1	2	2	2	3	2	1	1	3	4	3	3
25.8763	25.6933	25.9969	26.3082	25.9486	26.0788	25.8012	26.344	25.8061	25.4628	25.8652	25.3672	22.4287				38	2	2	tr|J9JIB2|J9JIB2_MOUSE Obscurin (Fragment) OS=Mus musculus OX=10090 GN=Obscn PE=1 SV=1	1			38	2	2	62.3	4.2	4.2	93.961	0	10.577	752600000	37	35	32	34	34	32	31	30	34	35	30	33	29	32	2	2	2
27.4486	27.3885	27.5226	27.4084	27.9008	27.8923	27.5508	27.5483	27.5025	27.3772	27.3779	27.8582	27.3023				7;8;8;8	7;8;8;8	7;8;8;8	sp|P18572|BASI_MOUSE Basigin OS=Mus musculus OX=10090 GN=Bsg PE=1 SV=2;sp|P18572-2|BASI_MOUSE Isoform 2 of Basigin OS=Mus musculus OX=10090 GN=Bsg;tr|J3QP71|J3QP71_MOUSE Basigin (Frag;tr|K3W4Q8|K3W4Q8_MOUSE Basigin OS=Mus musculus OX=10090 GN=Bsg PE=1 SV=1	4			8	8	8	40.4	40.4	40.4	24.116	0	29.396	2860000000	107	7	7	7	7	5	7	6	7	7	7	6	7	7	7	7	7
26.2627	25.5617	26.0995	25.9497	26.9179	26.0213	26.0475	26.068	26.1464	26.2676	25.6699	26.1759	25.831				2;8;9;9	2;8;9;9	2;8;9;9	sp|Q3MI48|JSPR1_MOUSE Junctional sarcoplasmic reticulum protein 1 OS=Mus musculus OX=10090 GN=Jsrp1 PE=1 SV=2;sp|Q3MI48-2|JSPR1_MOUSE Isoform 2 o;tr|M0QW57|M0QW57_MOUSE Junctional sarcoplasmic reticulum protein 1 OS=Mus musculus OX=10090 GN=Jsrp1 PE=1 SV=1	4			9	9	9	39.8	39.8	39.8	36.033	0	23.651	854660000	101	6	7	6	8	9	7	3	6	6	4	5	5	5	6	7	6
29.8278	29.6101	29.8811	29.5456	29.5639	29.8369	29.6954	29.921	30.1094	29.6368	29.9397	29.6211	29.6785				2;2;2;3;38;40	2;2;2;3;38;40	1;1;1;2;34;36	sp|O08528|HXK2_MOUSE Hexokinase-2 OS=Mus musculus OX=10090 GN=Hk2 PE=1 SV=1;tr|E9Q5B5|E9Q5B5_MOUSE Hexokinase-2 OS=Mus musculus OX=10090 GN=Hk2 PE=1 SV=1	6			40	40	36	54.9	54.9	50.7	102.53	0	253.55	12590000000	543	35	36	36	33	35	33	33	37	36	34	36	34	39	35	36	36
26.988	27.5833	27.5156	27.4982	27.0597	27.1866	27.0958	27.4729	27.4637	27.1049	26.9289	27.2701	27.5213				22	22	22	sp|O08529|CAN2_MOUSE Calpain-2 catalytic subunit OS=Mus musculus OX=10090 GN=Capn2 PE=1 SV=4	1			22	22	22	45.7	45.7	45.7	79.871	0	152.29	2216000000	184	15	16	18	16	16	14	13	16	16	14	14	13	16	15	16	18
30.0871	29.9649	29.6593	30.1546	29.7734	30.366	30.1521	29.7728	29.7923	29.9625	30.0471	30.054	29.7643				2;2;2;2;2;2;2;41;41;43;43;43;44;5	2;2;2;2;2;2;2;41;41;43;43;43;44;5	2;2;2;2;2;2;2;41;41;43;43;43;44;5	s;sp|O08532|CA2D1_MOUSE Voltage-dependent calcium channel subunit alpha-2/delta-1 OS=Mus musculus OX=10090 GN=Cacna2d1 PE=1 SV=1;tr|E9Q1X8|E9Q1X8_MOUSE Voltage-dependent calcium channel subunit alpha-2/delta-1 OS=Mus musculus OX=10090 GN=Cacna2d1 PE=1 SV=2	14	+	H_C	44	44	44	44	44	44	124.63	0	225.97	12536000000	610	39	42	37	41	37	41	42	38	41	39	40	41	38	39	42	37
30.8621	30.9879	30.5809	31.0679	31.125	31.3369	30.8419	30.8789	30.7275	30.7201	30.7681	31.1046	30.6357				2;2;2;2;2;2;22;22;22	2;2;2;2;2;2;22;22;22	2;2;2;2;2;2;22;22;22	sp|O08539|BIN1_MOUSE Myc box-dependent-interacting protein 1 OS=Mus;sp|O08539-2|BIN1_MOUSE Isoform 2 of Myc box-dependent-interacting protein 1 OS=Mus musculus OX=10090 GN=Bin1;tr|Q6P1B9|Q6P1B9_MOUSE Bin1 protein OS=Mus musculus OX=10090 GN=Bin1 PE=1 SV=1	9			22	22	22	57.9	57.9	57.9	52.763	0	323.31	23363000000	371	21	22	20	20	20	20	20	20	21	21	19	21	20	21	22	20
24.8136	24.9049	25.6998	25.2005	25.3798	25.5891	25.8152	25.2731	25.8257	24.7776	25.5527	25.6285	25.6509				1;4;7;8	1;4;7;8	1;4;7;8	sp|O08547|SC22B_MOUSE Vesicle-trafficking protein SEC22b OS=Mus musculus OX=10090 GN=Sec22b PE=1 SV=3;tr|A0A0G2JF08|A0A0G2JF08_MOUSE Vesicle-trafficking;tr|E9Q6R3|E9Q6R3_MOUSE Vesicle-trafficking protein SEC22b OS=Mus musculus OX=10090 GN=Sec22b PE=1 SV=1	4			8	8	8	47.4	47.4	47.4	24.74	0	10.354	635800000	45	6	5	6	5	6	5	3	5	4	6	5	5	5	6	5	6
28.0924	28.0664	28.7938	28.0779	27.8849	26.8397	27.3899	27.8726	28.5897	27.9124	27.6775	28.0238	28.3624				1;25	1;25	0;21	sp|O08553|DPYL2_MOUSE Dihydropyrimidinase-related protein 2 OS=Mus musculus OX=10090 GN=Dpysl2 PE=1 SV=2	2			25	25	21	70.3	70.3	60.3	62.277	0	194.1	4017900000	326	24	21	24	22	24	13	19	23	23	23	19	21	23	24	21	24
23.9693	24.2273	24.5834	24.0938	24.8707	23.9696	23.7885	24.4297	24.8732	23.9946	24.3399	24.1009	24.0704				3;3;3;3;4	3;3;3;3;4	3;3;3;3;4	sp|O08583|THOC4_MOUSE THO complex subunit 4 OS=Mus musculus OX=10090 GN=Alyref PE=1 SV=3;sp|O08583-2|THOC4_MOUSE Isoform 2 of THO complex subunit 4 OS=Mus musculus;tr|G3X9I4|G3X9I4_MOUSE Aly/REF export factor 2 OS=Mus musculus OX=10090 GN=Alyref2 PE=1 SV=1	5	+	H_C	4	4	4	19.6	19.6	19.6	26.94	0	5.0245	289990000	20	3	3	4	4	3	3	3	3	3	3	3	2	3	3	3	4
24.8238	25.1133	25.1021	24.8808	25.6176	24.2076	25.0001	25.1679	25.5176	25.196	25.3588	24.1777	25.221				8	8	8	sp|O08600|NUCG_MOUSE Endonuclease G, mitochondrial OS=Mus musculus OX=10090 GN=Endog PE=1 SV=1	1	+	H_C	8	8	8	41.2	41.2	41.2	32.19	0	15.493	584210000	56	6	7	5	2	7	3	5	7	7	5	7	3	6	6	7	5
23.182	22.8509	22.7845	22.6284	23.0162	22.9571	23.1683	23.2173	23.1143	21.7635	22.6408	22.8363	22.6437				1;1;2;3;5;5;5	1;1;2;3;5;5;5	1;1;2;3;5;5;5	sp|O08663|MAP2_MOUSE Methionine aminopeptidase 2 OS=Mus musculus;tr|Q3TMN1|Q3TMN1_MOUSE Methionine aminopeptidase 2 OS=Mus musculus OX=10090 GN=Metap2 PE=1 SV=1;tr|Q3UI33|Q3UI33_MOUSE Methionine aminopeptidase 2 OS=Mus musculus OX=10090 GN=Metap2 PE=1 SV=1	7			5	5	5	17.6	17.6	17.6	50.526	0	7.1306	96841000	22	3	3	3	4	3	2	2	3	2	1	0	2	2	3	3	3
23.3388	23.0425	23.3723	22.8672	23.7606	22.4279	23.2332	23.6907	23.6229	23.5003	23.9248	23.0974	23.5371				6;6;6;7;7;7	6;6;6;7;7;7	6;6;6;7;7;7	sp|O08715|AKAP1_MOUSE A-kinase anchor protein 1, mitochondrial OS=Mus musculus OX=10090 GN=Akap1 PE=1 SV=4;sp|O08715-4|AKAP1_MOUSE Isoform 4 of;sp|O08715-6|AKAP1_MOUSE Isoform 6 of A-kinase anchor protein 1, mitochondrial OS=Mus musculus OX=10090 GN=Akap1	6	+	H_C	7	7	7	20.1	20.1	20.1	68.011	0	24.94	170630000	12	5	2	5	1	3	1	2	4	5	3	3	2	2	5	2	5
30.9565	30.8424	31.2682	30.5565	31.4956	30.4876	30.9039	31.0963	31.126	30.9375	31.1479	30.658	31.0776				26	26	26	sp|O08749|DLDH_MOUSE Dihydrolipoyl dehydrogenase, mitochondrial OS=Mus musculus OX=10090 GN=Dld PE=1 SV=2	1	+	H_C	26	26	26	65.2	65.2	65.2	54.272	0	238.07	36094000000	561	22	21	25	21	25	21	21	23	22	23	21	20	22	22	21	25
21.5702	22.8156	23.1075	22.8532	23.2657	23.0314	20.9533	21.1234	22.9617	22.9993	23.0246	23.0806	23.0657				2;2	2;2	2;2	sp|O08795|GLU2B_MOUSE Glucosidase 2 subunit beta OS=Mus musculus OX=10090 GN=Prkcsh PE=1 SV=1;sp|O08795-2|GLU2B_MOUSE Isoform 2 of Glucosidase 2 subunit beta OS=Mus musculus OX=10090 GN=Prkcsh	2			2	2	2	4.4	4.4	4.4	58.792	0	4.8285	97042000	21	2	2	2	2	2	1	1	1	2	2	2	2	2	2	2	2
26.5712	26.7745	26.2845	26.756	26.71	26.7045	26.5287	26.514	26.5972	26.3929	26.2324	26.4649	26.6697				1;1;11	1;1;11	1;1;11	sp|O08911|MK12_MOUSE Mitogen-activated protein kinase 12 OS=Mus musculus OX=10090 GN=Mapk12 PE=1 SV=1	3			11	11	11	43.1	43.1	43.1	42.043	0	37.149	1159200000	105	11	9	10	9	11	9	8	10	9	8	8	8	11	11	9	10
21.6246	24.4511	23.7249	21.7275	21.7209	24.5547	24.2433	23.9439	23.9084	24.6244	21.1643	24.3281	25.0224				2	2	2	sp|O08997|ATOX1_MOUSE Copper transport protein ATOX1 OS=Mus musculus OX=10090 GN=Atox1 PE=1 SV=1	1			2	2	2	47.1	47.1	47.1	7.3384	0.00094967	2.7266	239580000	8	1	2	2	1	1	2	2	2	2	2	1	2	2	1	2	2
22.4405	22.4631	22.4121	22.4831	22.5002	21.4084	22.508	22.3869	22.523	22.3996	21.0232	21.6404	22.6196				1;1;1;2;2	1;1;1;2;2	1;1;1;2;2	sp|O09044|SNP23_MOUSE Synaptosomal-associated protein 23 OS=Mus musculus OX=10090 GN=Snap23 PE=1 SV=1;tr|B0R029|B0R029_MOUSE Synaptosomal-associated protein;tr|Q9D3L3|Q9D3L3_MOUSE Synaptosomal-associated protein OS=Mus musculus OX=10090 GN=Snap23 PE=1 SV=1	5			2	2	2	14.9	14.9	14.9	24.55	0	3.9107	61987000	13	0	2	2	2	2	0	2	2	2	2	1	1	2	0	2	2
26.5269	26.698	26.4529	26.9193	26.5596	26.6971	26.4623	26.4974	26.7556	26.627	26.4527	26.9226	26.3706				8	8	8	sp|O09061|PSB1_MOUSE Proteasome subunit beta type-1 OS=Mus musculus OX=10090 GN=Psmb1 PE=1 SV=1	1			8	8	8	46.2	46.2	46.2	26.372	0	24.107	1322400000	86	6	6	7	7	7	6	6	7	8	6	8	6	7	6	6	7
24.6115	24.5361	24.2142	24.497	23.0051	23.9707	24.3951	24.4849	24.5204	24.393	24.0755	24.0326	24.8674				3;7;8	3;5;6	3;5;6	sp|O09110|MP2K3_MOUSE Dual specificity mitogen-activated protein kinase kinase 3 OS=Mus musculus OX=10090 GN=Map2k3 PE=1 SV=2;sp|O09110-2|MP2K3_MOUSE Isoform 1 of Dual specificity mitogen-activated protein kinase kinase 3 OS=Mus musculus OX=10090 GN=Map2k3	3			8	6	6	31.7	24.8	24.8	39.296	0	10.101	250160000	29	7	5	5	6	5	4	4	5	5	4	6	4	4	5	4	4
27.5751	26.9873	27.635	27.0087	27.3377	26.9533	27.4657	27.7155	27.3568	27.4885	27.6429	26.621	27.543				6	6	6	sp|O09111|NDUBB_MOUSE NADH dehydrogenase [ubiquinone] 1 beta subcomplex subunit 11, mitochondrial OS=Mus musculus OX=10090 GN=Ndufb11 PE=1 SV=2	1	+	H_C	6	6	6	46.4	46.4	46.4	17.444	0	58.517	3061200000	84	5	5	6	4	5	4	4	5	4	5	5	3	4	5	5	6
21.357	24.534	23.8243	24.4274	21.4355	25.2012	24.7928	24.716	23.992	24.5133	21.7705	24.572	24.0288				1;2;2	1;2;2	1;2;2	sp|O09117|SYPL1_MOUSE Synaptophysin-like protein 1 OS=Mus musculus OX=10090 GN=Sypl1 PE=1 SV=2;sp|O09117-2|SYPL1_MOUSE Isoform 2 of Synaptophysin-like protein 1 OS=Mus musculus OX=10090 GN=Sypl1;tr|D6RFU9|D6RFU9_MOUSE Synaptophysin-like protein OS=Mus musc	3			2	2	2	14	14	14	26.751	0	4.6221	262370000	24	1	2	2	2	1	2	2	2	2	2	1	2	2	1	2	2
27.5535	28.1522	28.2581	28.3576	28.9275	28.0029	27.9379	28.2189	28.5105	28.3109	28.2352	28.0109	28.4054				13	13	13	sp|O09131|GSTO1_MOUSE Glutathione S-transferase omega-1 OS=Mus musculus OX=10090 GN=Gsto1 PE=1 SV=2	1	+	H_C	13	13	13	63.8	63.8	63.8	27.497	0	221.15	6512200000	105	10	11	10	10	9	7	8	10	10	8	10	8	10	10	11	10
27.2797	27.2997	28.5214	26.884	29.0333	26.203	27.8772	28.5447	28.5663	27.9696	28.0946	26.0247	28.575				15;18;20	15;18;20	15;18;20	sp|O09161|CASQ2_MOUSE Calsequestrin-2 OS=Mus musculus OX=10090 GN=Casq2 PE=1 SV=3;tr|E9PZ67|E9PZ67_MOUSE Calsequestrin (Fragment) OS=Mus musculus OX=10090 GN=Casq2 PE=1 SV=1;tr|F6QYE1|F6QYE1_MOUSE Calsequestrin OS=Mus musculus OX=10090 GN=Casq2 PE=1 SV=1	3	+	H_C	20	20	20	52.5	52.5	52.5	48.176	0	118.85	8875200000	169	9	8	11	7	12	7	8	11	11	10	10	6	10	9	8	11
35.0086	35.2167	34.7112	35.4988	35.1894	35.4569	35.2589	34.782	35.0973	35.1027	35.0844	35.2381	35.1729				20;7	20;7	20;7	sp|O09165|CASQ1_MOUSE Calsequestrin-1 OS=Mus musculus OX=10090 GN=Casq1 PE=1 SV=3	2			20	20	20	62.7	62.7	62.7	46.377	0	323.31	444640000000	1563	18	18	18	20	20	19	19	18	20	19	19	19	20	18	18	18
23.1378	23.6751	24.1984	21.6595	24.3804	22.389	22.8958	24.4287	24.379	24.4632	22.4195	21.0099	24.1156				11	11	11	sp|O09174|AMACR_MOUSE Alpha-methylacyl-CoA racemase OS=Mus musculus OX=10090 GN=Amacr PE=1 SV=4	1	+	H_C	11	11	11	48	48	48	41.704	0	49.402	309750000	29	3	4	6	0	7	0	1	4	6	5	2	0	5	3	4	6
28.1036	28.0206	28.4889	27.9562	28.2438	27.8451	28.1444	28.4473	28.1224	28.5558	28.4434	27.8762	28.287				16;6;8	16;6;8	16;6;8	sp|O35129|PHB2_MOUSE Prohibitin-2 OS=Mus musculus OX=10090 GN=Phb2 PE=1 SV=1;tr|F6QPR1|F6QPR1_MOUSE Prohibitin-2 (Fragment) OS=Mus musculus OX=10090 GN=Phb2 PE=1 SV=1	3	+	H_C	16	16	16	61.9	61.9	61.9	33.296	0	49.944	5406900000	178	13	13	15	12	13	12	12	13	14	13	14	13	13	13	13	15
25.8215	26.0917	26.3193	25.3584	27.1286	25.0575	25.8742	26.3948	26.7379	26.5397	25.7637	25.1645	26.6672				4;5;8	4;5;8	4;5;8	sp|O35215|DOPD_MOUSE D-dopachrome decarboxylase OS=Mus musculus OX=10090 GN=Ddt PE=1 SV=3;tr|G3UYJ7|G3UYJ7_MOUSE Uncharacterized protein (Fragment) OS=Mus musculus OX=10090 GN=Gm20441 PE=4 SV=1;tr|G3UZN1|G3UZN1_MOUSE D-dopachrome decarboxylase OS=Mus muscu	3	+	H_C	8	8	8	89	89	89	13.077	0	18.394	1145200000	84	6	6	7	5	7	4	5	5	7	7	5	6	7	6	6	7
25.0008	25.0359	24.98	25.1493	24.9958	25.7269	25.1622	25.2672	25.1567	24.7844	24.7427	25.3384	24.9301				2;4;4;5;5;6	2;4;4;5;5;6	2;4;4;5;5;6	sp|O35226|;sp|O35226-2|PSMD4_MOUSE Isoform Rpn10B of 26S proteasome non-ATPase regulatory subunit 4 OS=Mus musculus OX=10090 GN=Psmd4;sp|O35226-3|PSMD4_MOUSE Isoform Rpn10C of 26S proteasome non-ATPase regulatory subunit 4 OS=Mus musculus OX=10090 GN=Psmd4	6			6	6	6	25.6	25.6	25.6	41.046	0	9.9818	482950000	36	5	5	4	2	5	2	3	2	4	4	3	4	4	5	5	4
26.2204	26.6638	25.9387	26.5431	26.0456	26.1731	26.1325	26.0946	26.3687	26.2209	26.3348	26.6803	26.3534				11	11	6	sp|O35344|IMA4_MOUSE Importin subunit alpha-4 OS=Mus musculus OX=10090 GN=Kpna3 PE=1 SV=1	1			11	11	6	27.8	27.8	16.7	57.772	0	49.446	1031600000	68	9	10	8	5	5	7	7	9	8	5	8	6	10	9	10	8
29.0244	28.964	28.3963	29.0918	28.7097	29.2772	29.0522	28.627	28.7192	28.8765	28.8221	29.1217	28.7169				33	33	33	sp|O35350|CAN1_MOUSE Calpain-1 catalytic subunit OS=Mus musculus OX=10090 GN=Capn1 PE=1 SV=1	1	+	H_C	33	33	33	56.4	56.4	56.4	82.105	0	104.16	5859300000	388	29	31	26	30	30	29	28	29	29	28	27	30	27	29	31	26
25.3685	27.0988	26.3925	27.5524	27.775	23.9112	21.9645	26.9493	26.8661	27.6568	26.7091	24.0553	27.1445				12	12	12	sp|O35367|KERA_MOUSE Keratocan OS=Mus musculus OX=10090 GN=Kera PE=2 SV=1	1			12	12	12	47.9	47.9	47.9	40.403	0	47.528	1326700000	94	6	9	8	11	11	3	1	9	11	10	10	3	11	6	9	8
23.0587	22.9008	23.4549	23.2106	23.3276	21.8353	23.0168	23.4434	23.307	23.3982	24.0863	22.0087	23.5041				1;2;3;4;5	1;2;3;4;5	1;2;3;4;5	sp|O35435|PYRD_MOUSE Dihydroorotate dehydrogenase (quinone), mitochondrial OS=Mus musculus OX=10090 GN=Dhodh PE=1 SV=2;tr|E9Q1V3|E9Q1V3_MOUSE Dihydroorotate dehydrogenase (quinone), mitochondrial OS=Mus musculus OX=10090 GN=Dhodh PE=1 SV=1;tr|F6TCT7|F6TCT7	5	+	H_C	5	5	5	17.2	17.2	17.2	42.699	0	6.6341	190740000	23	3	2	4	2	2	1	2	3	3	3	3	1	3	3	2	4
25.1419	27.1399	25.9827	26.6559	26.3021	24.3207	27.009	26.1628	26.9214	25.97	25.6281	27.3231	25.8202				16;18	16;18	16;18	tr|E9Q2T3|E9Q2T3_MOUSE Tenascin XB OS=Mus musculus OX=10090 GN=Tnxb PE=1 SV=1;tr|O35452|O35452_MOUSE Tenascin X OS=Mus musculus OX=10090 GN=Tnxb PE=1 SV=1	2			18	18	18	10.9	10.9	10.9	435.47	0	19.191	1022600000	85	7	16	12	14	11	2	15	14	15	12	10	16	9	7	16	12
27.7069	27.7624	28.8136	27.2374	28.6642	26.4382	28.0335	28.4405	28.4561	28.5546	28.4298	26.5167	28.3077				18;9	18;9	18;9	sp|O35459|ECH1_MOUSE Delta(3,5)-Delta(2,4)-dienoyl-CoA isomerase, mitochondrial OS=Mus musculus OX=10090 GN=Ech1 PE=1 SV=1;tr|F7B227|F7B227_MOUSE Delta(3,5)-Delta(2,4)-dienoyl-CoA isomerase, mitochondrial (Fragment) OS=Mus musculus OX=10090 GN=Ech1 PE=1 SV	2	+	H_C	18	18	18	65.1	65.1	65.1	36.118	0	323.31	9868700000	253	13	10	16	11	14	9	10	13	14	12	13	8	14	13	10	16
24.4475	25.0669	24.5082	25.1467	24.2971	24.9029	25.0365	25.1556	24.6988	24.92	24.7957	25.2325	24.4996				5	5	5	sp|O35593|PSDE_MOUSE 26S proteasome non-ATPase regulatory subunit 14 OS=Mus musculus OX=10090 GN=Psmd14 PE=1 SV=2	1			5	5	5	26.1	26.1	26.1	34.577	0	16.704	385230000	41	4	4	4	4	3	3	3	3	3	4	4	3	4	4	4	4
24.8912	25.9895	25.32	25.2568	25.2426	24.6632	25.3013	25.0576	25.6539	25.1848	24.9417	25.8667	25.4418				11;2;4;6	11;2;4;6	11;2;4;6	sp|O35639|ANXA3_MOUSE Annexin A3 OS=Mus musculus OX=10090 GN=Anxa3 PE=1 SV=4;tr|Q3TET3|Q3TET3_MOUSE Annexin OS=Mus musculus OX=10090 GN=Anxa3 PE=1 SV=1	4			11	11	11	35.6	35.6	35.6	36.384	0	12.052	591290000	57	5	8	7	4	6	5	6	6	7	6	5	9	7	5	8	7
24.1462	24.8621	24.5602	25.1402	24.705	25.116	23.8617	25.0953	24.9301	23.0375	24.4285	25.3685	23.8827				15;15;16	15;15;16	7;7;8	sp|O35643|AP1B1_MOUSE AP-1 complex subunit beta-1 OS=Mus musculus OX=10090 GN=Ap1b1 PE=1 SV=2;tr|Q5SVG4|Q5SVG4_MOUSE AP complex subunit beta OS=Mus musculus OX=10090;tr|Q5SVG5|Q5SVG5_MOUSE AP complex subunit beta OS=Mus musculus OX=10090 GN=Ap1b1 PE=1 SV=1	3			16	16	8	24.3	24.3	14.7	103.93	0	33.236	484880000	41	5	7	4	7	4	5	3	6	7	3	3	6	3	5	7	4
25.8133	25.8957	25.8234	25.6309	25.8701	25.5733	25.6105	25.335	25.7962	25.6489	25.8759	26.2189	25.6477				10;10	10;10	4;4	sp|O35737|HNRH1_MOUSE Heterogeneous nuclear ribonucleoprotein H OS=Mus musculus OX=10090 GN=Hnrnph1 PE=1 SV=3;tr|Q8C2Q7|Q8C2Q7_MOUSE Heterogeneous nuclear ribonucleoprotein H OS=Mus musculus OX=10090 GN=Hnrnph1 PE=1 SV=1	2			10	10	4	32.8	32.8	13.3	51.217	0	17.769	758290000	83	7	8	8	7	6	6	7	7	8	5	7	8	8	7	8	8
27.7982	27.8572	27.7536	27.5649	28.2375	26.9469	27.4446	27.5844	28.0298	27.7278	27.8069	27.1573	27.9971				12;13;14;2;5	12;13;14;2;5	12;13;14;2;5	sp|O35855|BCAT2_MOUSE Branched-chain-amino-acid aminotransferase, mitochondrial OS=Mus musculus OX=10090 GN=Bcat2 PE=1 SV=2;tr|A0A1B0GX27|A0A1B0GX;tr|O88374|O88374_MOUSE Branched-chain-amino-acid aminotransferase OS=Mus musculus OX=10090 GN=Bcat2 PE=1 SV=1	5			14	14	14	45.8	45.8	45.8	44.127	0	56.02	4501000000	160	12	9	11	11	11	10	11	12	12	9	11	10	10	12	9	11
24.9377	25.365	25.7355	24.8557	25.8737	24.7605	25.0037	25.2161	25.7403	25.2083	25.5514	24.2099	25.6016				16	16	16	sp|O35857|TIM44_MOUSE Mitochondrial import inner membrane translocase subunit TIM44 OS=Mus musculus OX=10090 GN=Timm44 PE=1 SV=2	1	+	H_C	16	16	16	38.9	38.9	38.9	51.091	0	30.878	842940000	59	6	4	8	6	9	5	5	10	7	6	7	3	8	6	4	8
24.4244	24.5773	24.0988	24.4425	24.5376	24.6782	24.3171	24.2664	24.419	24.5463	25.0089	25.015	24.8853				2;3;5	2;3;5	2;3;5	sp|O35864|CSN5_MOUSE COP9 signalosome complex subunit 5 OS=Mus musculus OX=10090 GN=Cops5 PE=1 SV=3;tr|A0A087WQA8|A0A087WQA8_MOUSE COP9 signalosome complex subunit 5 (Fragment) OS=Mus musculus OX=10090 GN=Cops5 PE=1 SV=1	3			5	5	5	18	18	18	37.548	0	5.3431	314140000	32	4	4	4	2	4	4	4	4	3	2	3	3	4	4	4	4
26.555	26.7807	26.7462	26.4867	27.3848	26.6013	26.8193	27.0041	26.9944	26.6123	26.3289	26.4457	26.7782				3;3;5;5;6;6;9	3;3;5;5;6;6;9	0;0;0;1;1;1;1	sp|O35887|CALU_MOUSE Calumenin OS=Mus musculus OX=10090 GN=Calu PE=1 SV=1;tr|G3UWR0|G3UWR0_MOUSE Calumenin OS=Mus musculus OX=10090 GN=Calu PE=1 SV=1;tr|G3UWV3|G3UWV3_MOUSE Calumen;tr|G3V004|G3V004_MOUSE Calumenin OS=Mus musculus OX=10090 GN=Calu PE=1 SV=1	7			9	9	1	40	40	4.8	37.063	0	66.256	1488100000	81	6	9	8	8	9	6	7	9	8	6	4	6	9	6	9	8
28.8086	28.9286	29.2051	28.8789	29.2192	28.4334	28.3616	28.9994	28.895	28.8459	28.5136	28.6747	28.9511				15	15	15	sp|O54724|CAVN1_MOUSE Caveolae-associated protein 1 OS=Mus musculus OX=10090 GN=Cavin1 PE=1 SV=1	1			15	15	15	41.8	41.8	41.8	43.953	0	323.31	7501200000	303	15	15	14	13	14	13	13	14	15	13	14	13	14	15	15	14
25.8351	26.0784	25.6314	26.1349	25.6676	25.8277	25.8011	25.7429	25.8468	25.9229	25.7486	26.24	25.8185				10	10	10	sp|O54734|OST48_MOUSE Dolichyl-diphosphooligosaccharide--protein glycosyltransferase 48 kDa subunit OS=Mus musculus OX=10090 GN=Ddost PE=1 SV=2	1			10	10	10	29.9	29.9	29.9	49.027	0	15.338	799530000	106	7	7	9	7	5	9	9	9	7	7	7	7	7	7	7	9
24.891	25.2396	24.7856	25.2162	24.6034	25.0476	25.2211	24.4127	24.8893	25.0685	25.0864	25.179	25.0162				1;1;1;1;3;5;9	1;1;1;1;3;5;9	1;1;1;1;3;5;9	sp|O54950|AAKG1_MOUSE 5-AMP-activated protein kinase subunit gamma-1 OS=Mus musculus OX=10090 GN=Prkag1 PE=1 SV=2;tr|A0A2R8VHU2|A0A2R8VHU2_MOUSE 5-AMP-activated protein kinase subunit gamma-1 (Fragment) OS=Mus musculus OX=10090 GN=Prkag1 PE=1 SV=1	7			9	9	9	40.3	40.3	40.3	37.52	0	16.43	436390000	49	7	5	6	8	4	4	7	8	9	7	9	5	7	7	5	6
26.0169	26.1814	25.9468	26.3952	26.5563	26.022	22.3447	25.3339	25.2464	26.4989	26.0901	26.3713	26.1024				2	2	2	sp|O54962|BAF_MOUSE Barrier-to-autointegration factor OS=Mus musculus OX=10090 GN=Banf1 PE=1 SV=1	1			2	2	2	40.4	40.4	40.4	10.102	0	23.329	864610000	32	2	2	2	2	2	2	1	2	2	2	2	2	2	2	2	2
25.3077	25.4253	25.0723	25.1862	25.2812	25.5193	25.1649	25.0348	25.5283	25.2072	25.7783	25.261	25.6872				1;4	1;4	1;4	sp|O54984|ASNA_MOUSE ATPase Asna1 OS=Mus musculus OX=10090 GN=Asna1 PE=1 SV=2	2			4	4	4	18.7	18.7	18.7	38.822	0	7.6271	553450000	46	4	4	4	4	3	3	4	3	4	4	3	3	4	4	4	4
25.4713	25.9427	25.3702	26.0224	26.0711	25.9132	25.5855	25.454	25.8939	25.6055	25.5797	25.9297	25.9234				1;3;6;8;8	1;3;6;8;8	1;3;6;8;8	sp|O55023|IMPA1_MOUSE Inositol monophosphatase 1 OS=Mus musculus OX=10090 GN=Impa1 PE=1 SV=1;tr|Q80ZJ2|Q80ZJ2_MOUSE Inositol-1-monophosphatase OS=Mus musculus OX=;tr|Q924B0|Q924B0_MOUSE Inositol-1-monophosphatase OS=Mus musculus OX=10090 GN=Impa1 PE=1 SV=1	5			8	8	8	36.1	36.1	36.1	30.429	0	13.512	706250000	68	6	8	7	7	8	6	7	5	8	5	6	6	7	6	8	7
22.2369	23.4594	23.866	23.9256	23.3895	22.0613	21.407	23.9203	22.9297	23.5341	22.5892	23.9984	23.5573				2;6	2;6	2;6	sp|O55026|ENTP2_MOUSE Ectonucleoside triphosphate diphosphohydrolase 2 OS=Mus musculus OX=10090 GN=Entpd2 PE=1 SV=2	2			6	6	6	21.6	21.6	21.6	54.319	0	15.278	116440000	18	1	2	6	4	0	1	0	2	3	2	0	3	3	1	2	6
24.7829	24.441	25.315	24.3139	24.7485	22.3269	24.8563	24.8612	25.0503	24.8853	24.808	23.9986	24.8711				3;4;5;7;8;9	3;4;5;7;8;9	3;4;5;7;8;9	sp|O55028|BCKD_MOUSE [3-methyl-2-oxobutanoate dehydrogenase [lipoamide]] kinase, mitochondrial OS=Mus musculus OX=10090 GN=Bckdk PE=1 SV=1;tr|A0A0U1RPT4|A0A0U1RPT4_MOUSE [3-methyl-2-oxobutanoate dehydrogenase [lipoamide]] kinase, mitochondrial OS=Mus muscu	6			9	9	9	42.2	42.2	42.2	46.587	0	20.491	409260000	34	5	6	6	3	4	2	4	9	6	6	7	3	6	5	6	6
24.0172	24.5217	24.1406	24.0293	24.2386	24.6535	23.9455	24.3921	24.3739	24.2334	24.275	24.8018	24.1744				9	9	9	sp|O55029|COPB2_MOUSE Coatomer subunit beta OS=Mus musculus OX=10090 GN=Copb2 PE=1 SV=2	1			9	9	9	16.9	16.9	16.9	102.45	0	32.955	289010000	41	4	6	5	4	5	3	4	6	7	5	5	5	5	4	6	5
24.6382	25.7884	29.3063	26.1329	29.0367	24.1396	26.2039	29.2007	28.3725	28.1975	29.1887	26.1108	28.0482				63	44	1	sp|O55143-2|AT2A2_MOUSE Isoform 2 of Sarcoplasmic/endoplasmic reticulum calcium ATPase 2 OS=Mus musculus OX=10090 GN=Atp2a2	1	+	H_C	63	44	1	57.5	44.6	1	109.75	0	323.31	32535000000	358	24	27	48	31	47	22	28	41	41	33	42	26	37	5	8	30
24.8681	25.5055	25.3684	25.1581	25.3699	24.4975	24.8849	25.0274	25.5753	25.3977	24.9592	25.2525	25.2809				1;10;4;5	1;10;4;5	1;10;4;5	sp|O55222|ILK_MOUSE Integrin-linked protein kinase OS=Mus musculus OX=10090 GN=Ilk PE=1 SV=2;tr|D3YZA5|D3YZA5_MOUSE Integrin-linked protein kinase (Fragment) OS=Mus musculus OX=10090 GN=Ilk PE=1 SV=2	4			10	10	10	29	29	29	51.373	0	13.695	626080000	61	5	5	6	7	6	2	6	9	8	4	6	5	8	5	5	6
27.009	27.0905	26.6763	27.064	27.0845	26.9514	27.4837	27.4904	27.2686	27.0872	27.035	27.0518	27.0026				2;7	2;7	2;7	sp|O55234|PSB5_MOUSE Proteasome subunit beta type-5 OS=Mus musculus OX=10090 GN=Psmb5 PE=1 SV=3	2			7	7	7	31.1	31.1	31.1	28.532	0	9.8089	2859000000	65	6	6	5	4	4	4	5	5	4	6	4	3	5	6	6	5
24.8548	24.3727	24.892	24.751	24.6397	25.0554	22.3545	24.6349	24.6206	25.2278	24.6641	24.6068	24.8122				2;7	2;7	2;7	sp|O70194|EIF3D_MOUSE Eukaryotic translation initiation factor 3 subunit D OS=Mus musculus OX=10090 GN=Eif3d PE=1 SV=2	2			7	7	7	19.2	19.2	19.2	63.988	0	23.192	380110000	31	4	4	4	3	4	3	1	4	5	3	2	4	3	4	4	4
34.8443	35.4147	34.5846	34.9119	35.0392	35.3347	35.0188	34.6822	35.0047	34.7601	34.9293	35.0965	35.1331				25	25	20	sp|O70250|PGAM2_MOUSE Phosphoglycerate mutase 2 OS=Mus musculus OX=10090 GN=Pgam2 PE=1 SV=3	1			25	25	20	80.6	80.6	70	28.827	0	323.31	416090000000	2072	23	25	23	25	23	24	25	21	24	24	25	24	25	23	25	23
26.5993	26.68	26.386	26.2719	26.9753	26.5274	27.1685	26.5236	26.5925	26.3454	26.6284	26.392	26.546				1;1;2;2;5;6	1;1;2;2;5;6	1;1;2;2;5;6	sp|O70251|EF1B_MOUSE Elongation factor 1-beta OS=Mus musculus OX=10090 GN=Eef1b PE=1 SV=5;tr|A0A087WS46|A0A087WS46_MOUSE Eukaryotic translation elongation factor 1 beta 2 OS=Mus musculus OX=10090 GN=Eef1b2 PE=1 SV=1	6			6	6	6	58.7	58.7	58.7	24.693	0	92.809	1305000000	81	5	6	6	5	6	5	6	6	6	5	6	5	6	5	6	6
24.7119	24.2035	26.1713	24.2469	24.0393	20.592	21.4708	24.2388	25.6009	24.2625	23.2646	24.1783	23.6579				1;1;2;2;2;7;8;9;9	1;1;2;2;2;7;8;9;9	1;1;2;2;2;6;7;8;8	sp|O70318|E41L2_MOUSE Band 4.1-like protein 2 OS=Mus musculus OX=10090 GN=Epb41l2 PE=1 SV=2;tr|Q80UE4|Q80UE4_MOUSE Band 4.1-like protein 2 OS=Mus musculus OX=10090;tr|Q80UE5|Q80UE5_MOUSE Band 4.1-like protein 2 OS=Mus musculus OX=10090 GN=Epb41l2 PE=1 SV=1	9			9	9	8	15	15	13.7	101.81	0	20.12	301500000	32	5	5	9	2	3	1	0	4	6	2	2	3	3	5	5	9
25.7929	26.0976	25.9189	25.8226	25.8369	25.9134	25.6146	25.8379	25.7714	25.4877	25.4442	25.9038	25.7079				8;9;9;9	8;9;9;9	8;9;9;9	sp|O70325|GPX4_MOUSE Phospholipid hydroperoxide glutathione peroxidase OS=Mus musculus OX=10090 GN=Gpx4 PE=1 SV=4;sp|O70325-2|GPX4_MOUSE Isoform Cytoplasmic of Phospholipid hydroperoxide glutathione peroxidase OS=Mus musculus OX=10090 GN=Gpx4;sp|O70325-3|G	4			9	9	9	44.1	44.1	44.1	19.522	0	12.646	808410000	68	6	4	6	5	4	5	6	6	5	3	4	5	5	6	4	6
24.8532	24.5976	25.9955	23.2191	27.2304	21.4092	21.2277	26.5564	26.5958	25.973	25.9441	22.6279	26.1884				11;9	11;9	11;9	sp|O70400|PDLI1_MOUSE PDZ and LIM domain protein 1 OS=Mus musculus OX=10090 GN=Pdlim1 PE=1 SV=4;tr|S4R1V0|S4R1V0_MOUSE PDZ and LIM domain protein 1 (Fragment) OS=Mus musculus OX=10090 GN=Pdlim1 PE=1 SV=1	2	+	H_C	11	11	11	54.7	54.7	54.7	35.774	0	37.313	755700000	53	6	4	5	1	9	0	1	6	9	5	7	0	6	6	4	5
25.0421	27.0899	25.6754	26.6203	25.5223	25.5904	25.0178	25.1244	25.123	25.7581	25.5559	26.469	26.0012				10;12;13	10;12;13	10;12;13	sp|O70423|AOC3_MOUSE Membrane primary amine oxidase OS=Mus musculus OX=10090 GN=Aoc3 PE=1 SV=3;sp|O70423-2|AOC3_MOUSE Isoform 2 of Membrane primary amine oxidase OS=Mus musculus OX=10090 GN=Aoc3;tr|A2A4I8|A2A4I8_MOUSE Amine oxidase (Fragment) OS=Mus muscul	3			13	13	13	19.6	19.6	19.6	84.533	0	46.61	724680000	84	4	13	8	9	6	8	5	6	7	8	8	11	10	4	13	8
25.594	25.4282	25.4194	25.8192	25.7406	25.6047	25.7353	25.6012	25.4806	25.8512	25.6663	25.8298	25.5796				2;2;2;4;9	2;2;2;4;9	2;2;2;4;9	sp|O70435|PSA3_MOUSE Proteasome subunit alpha type-3 OS=Mus musculus OX=10090 GN=Psma3 PE=1 SV=3	5			9	9	9	39.6	39.6	39.6	28.405	0	18.413	707380000	75	7	9	6	6	7	7	7	8	7	8	6	6	7	7	9	6
25.6638	24.7519	25.8269	25.5897	26.5153	25.6699	26.0256	25.9221	25.5111	26.3248	25.5283	25.3724	25.7887				7	7	7	sp|O70548|TELT_MOUSE Telethonin OS=Mus musculus OX=10090 GN=Tcap PE=1 SV=1	1			7	7	7	50.9	50.9	50.9	19.077	0	13.6	702380000	74	6	5	5	6	6	5	5	5	5	6	3	4	6	6	5	5
26.6391	26.4053	27.1055	25.4911	27.4929	24.5136	26.3188	26.6638	27.0073	27.0266	27.012	24.6787	27.2947				16;2	16;2	16;2	sp|O70571|PDK4_MOUSE [Pyruvate dehydrogenase (acetyl-transferring)] kinase isozyme 4, mitochondrial OS=Mus musculus OX=10090 GN=Pdk4 PE=1 SV=1	2	+	H_C	16	16	16	52.4	52.4	52.4	46.596	0	59.787	1618500000	132	12	10	13	9	13	4	11	12	12	12	12	4	13	12	10	13
24.9711	24.9049	22.2743	25.5638	25.0058	25.482	25.6293	24.3539	24.4564	24.7733	24.7461	25.3155	24.8993				2	2	2	sp|O70578|CCG1_MOUSE Voltage-dependent calcium channel gamma-1 subunit OS=Mus musculus OX=10090 GN=Cacng1 PE=1 SV=1	1			2	2	2	14.8	14.8	14.8	25.12	0	5.2864	373850000	25	2	2	2	2	2	2	2	2	2	2	2	2	2	2	2	2
30.6435	30.5728	30.2889	30.6289	30.5182	30.8543	30.6614	30.41	30.5943	30.2864	30.3739	30.3332	30.4103				7;8	7;8	7;8	sp|O70622|RTN2_MOUSE Reticulon-2 OS=Mus musculus OX=10090 GN=Rtn2 PE=1 SV=1;sp|O70622-2|RTN2_MOUSE Isoform 2 of Reticulon-2 OS=Mus musculus OX=10090 GN=Rtn2	2			8	8	8	45.1	45.1	45.1	22.239	0	269.78	18225000000	288	8	7	8	8	7	8	8	7	8	8	8	8	8	8	7	8
22.7584	25.8911	23.9757	24.4464	23.7057	22.183	21.8208	23.4524	25.8909	25.2196	23.926	24.3545	23.3122				10	10	10	sp|O70624|MYOC_MOUSE Myocilin OS=Mus musculus OX=10090 GN=Myoc PE=1 SV=1	1			10	10	10	25.7	25.7	25.7	55.313	0	61.283	261540000	33	2	7	5	5	4	1	1	3	9	8	3	3	2	2	7	5
24.2132	23.5733	24.2755	24.2692	24.3695	24.0137	23.4439	24.199	23.8756	24.1289	23.9068	23.6817	23.5356				10;9	9;9	9;9	sp|O88322|NID2_MOUSE Nidogen-2 OS=Mus musculus OX=10090 GN=Nid2 PE=1 SV=2;tr|A0A286YCQ5|A0A286YCQ5_MOUSE Nidogen-2 (Fragment) OS=Mus musculus OX=10090 GN=Nid2 PE=1 SV=1	2			10	9	9	10.4	9.7	9.7	153.91	0	7.0911	224100000	27	7	5	8	3	7	3	3	5	4	6	4	5	3	6	4	7
28.137	28.3002	28.4512	28.1562	28.7397	28.2622	28.2462	28.4249	28.4032	28.2209	27.9584	28.2707	28.478				11;24	11;24	11;24	sp|O88342|WDR1_MOUSE WD repeat-containing protein 1 OS=Mus musculus OX=10090 GN=Wdr1 PE=1 SV=3	2			24	24	24	64.2	64.2	64.2	66.406	0	192.97	4770400000	267	20	19	19	16	17	17	16	17	19	17	17	14	20	20	19	19
25.0318	24.6228	25.8174	24.8479	25.9666	19.6772	24.8788	25.8043	25.1807	25.1717	25.5475	23.9659	25.1835				13	13	13	sp|O88441|MTX2_MOUSE Metaxin-2 OS=Mus musculus OX=10090 GN=Mtx2 PE=1 SV=1	1			13	13	13	73.8	73.8	73.8	29.758	0	115.72	920270000	65	6	8	10	4	5	1	5	7	5	4	6	3	6	6	8	10
25.8649	26.3793	26.1282	25.9646	26.7547	26.1423	26.3439	26.1142	25.72	26.5803	26.1967	26.1176	26.2838				16;16	16;16	16;16	sp|O88492|PLIN4_MOUSE Perilipin-4 OS=Mus musculus OX=10090 GN=Plin4 PE=1 SV=2;sp|O88492-2|PLIN4_MOUSE Isoform 2 of Perilipin-4 OS=Mus musculus OX=10090 GN=Plin4	2			16	16	16	27.6	27.6	27.6	100.77	0	22.39	1171900000	113	7	9	12	7	11	9	12	9	8	10	10	7	11	7	9	12
25.1756	25.2547	24.9755	25.421	25.1933	25.1058	25.1555	25.1353	25.1112	25.0771	25.308	25.1881	25.3262				2;3;9	2;3;9	2;3;9	sp|O88543|CSN3_MOUSE COP9 signalosome complex subunit 3 OS=Mus musculus OX=10090 GN=Cops3 PE=1 SV=3	3			9	9	9	31.4	31.4	31.4	47.832	0	13.609	488500000	60	8	6	7	6	7	7	7	8	8	5	6	7	7	8	6	7
26.2933	26.5826	26.3864	26.7703	26.5087	26.7434	26.6832	26.5197	26.6891	26.7535	26.5748	26.8195	26.4688				11;16;7;9	11;16;7;9	11;16;7;9	sp|O88544|CSN4_MOUSE COP9 signalosome complex subunit 4 OS=Mus musculus OX=10090 GN=Cops4 PE=1 SV=1;tr|D3YV99|D3YV99_MOUSE COP9 signalosome com;tr|F6QTS1|F6QTS1_MOUSE COP9 signalosome complex subunit 4 (Fragment) OS=Mus musculus OX=10090 GN=Cops4 PE=1 SV=1	4			16	16	16	56.4	56.4	56.4	46.284	0	37.852	1283700000	142	12	12	11	11	11	16	11	13	13	12	12	12	13	12	12	11
27.8838	28.1602	28.1273	28.1463	28.1809	27.8531	27.8576	28.0027	28.1923	28.075	28.1724	28.3406	28.1703				20;20;21;9	20;20;21;9	20;20;21;9	sp|O88569|ROA2_MOUSE Heterogeneous nuclear ribonucleoproteins A2/B1 OS=Mus musculus OX=10090 GN=Hnrnpa2b1 PE=1 SV=2;sp|O88569-2|ROA2_MO;sp|O88569-3|ROA2_MOUSE Isoform 3 of Heterogeneous nuclear ribonucleoproteins A2/B1 OS=Mus musculus OX=10090 GN=Hnrnpa2b1	4			21	21	21	60.9	60.9	60.9	37.402	0	88.931	4045600000	212	15	12	15	13	14	11	13	16	13	16	14	15	13	15	12	15
24.397	24.7891	24.6473	24.2289	24.4195	24.0984	24.4404	24.8913	25.1475	24.4454	24.4131	24.4274	24.9203				10;10;3	10;10;3	10;10;3	sp|O88587|COMT_MOUSE Catechol O-methyltransferase OS=Mus musculus OX=10090 GN=Comt PE=1 SV=2;sp|O88587-2|COMT_MOUSE Isoform Soluble of Catechol O-methyltransferase OS=Mus musculus OX=10090 GN=Comt	3			10	10	10	67.6	67.6	67.6	24.707	0	64.134	424800000	32	4	4	6	4	3	3	4	5	6	4	5	6	6	4	4	6
22.6734	25.384	23.9268	24.3191	25.22	22.4613	24.6481	24.4817	22.6541	25.0995	25.114	20.7398	25.1997				1;1;2	1;1;2	1;1;2	sp|O88668|CREG1_MOUSE Protein CREG1 OS=Mus musculus OX=10090 GN=Creg1 PE=1 SV=1;tr|J3QP41|J3QP41_MOUSE Protein CREG1 OS=Mus muscu;tr|K4DI63|K4DI63_MOUSE Cellular repressor of E1A-stimulated genes 1, isoform CRA_a OS=Mus musculus OX=10090 GN=Creg1 PE=1 SV=1	3			2	2	2	13.2	13.2	13.2	24.452	0	4.0408	299790000	13	1	2	2	2	2	0	2	2	1	2	2	1	2	1	2	2
27.1507	26.9023	26.6188	27.4141	26.8066	27.4074	27.1472	26.8492	26.7111	27.0663	27.0991	27.2762	26.8207				12;13;14;5;9	12;13;14;5;9	12;13;14;5;9	sp|O88685|PRS6A_MOUSE 26S proteasome regulatory subunit 6A OS=Mus musculus OX=10090 GN=Psmc3 PE=1 SV=2;tr|A2AGN7|A2AGN7_MOUSE 26S proteasome regulatory subunit 6A OS=Mus musculus OX=10090 GN=Psmc3 PE=1 SV=1;tr|B7ZCF1|B7ZCF1_MOUSE 26S proteasome regulatory	5	+	H_C	14	14	14	48	48	48	49.548	0	31.062	1716800000	121	12	12	12	9	9	11	9	12	13	12	10	12	11	12	12	12
23.3188	22.1564	24.0206	24.1156	21.6109	23.5358	21.318	23.3384	24.1745	23.6323	21.3111	21.6735	23.1449				6	6	6	sp|O88696|CLPP_MOUSE ATP-dependent Clp protease proteolytic subunit, mitochondrial OS=Mus musculus OX=10090 GN=Clpp PE=1 SV=1	1			6	6	6	28.7	28.7	28.7	29.8	0	14.903	267180000	33	2	1	3	3	2	2	2	2	5	4	1	1	2	2	1	3
24.4946	24.7637	24.3108	23.8444	24.4296	24.4399	24.587	24.1057	24.5777	24.5889	24.4859	24.1949	24.7497				1;1;2;2;2;8;8	1;1;2;2;2;8;8	1;1;2;2;2;8;8	sp|O88746|TOM1_MOUSE Target of Myb protein 1 OS=Mus musculus OX=10090 GN=Tom1 PE=1 SV=1;tr|Q3UDC3|Q3UDC3_MOUSE Target of Myb protein 1 OS=Mus musculus OX=10090 GN=Tom1 PE=1 SV=1	7			8	8	8	27.5	27.5	27.5	57.145	0	28.417	310760000	46	6	4	7	3	4	5	3	5	5	3	3	6	5	6	4	7
26.5619	27.4086	27.3933	26.5123	27.2888	26.074	26.8392	27.0555	27.1814	26.9311	27.2095	27.4251	27.2771				20;4;6;9;9	19;4;5;8;8	19;4;5;8;8	sp|O88844|IDHC_MOUSE Isocitrate dehydrogenase [NADP] cytoplasmic OS=Mus musculus OX=10090 GN=Idh1 PE=1 SV=2	5			20	19	19	55.3	53.1	53.1	46.674	0	40.944	2287500000	129	13	15	17	8	12	7	8	15	13	12	11	10	15	12	14	16
23.9259	24.7038	24.1028	22.2538	24.0819	23.7319	23.9843	24.2488	24.7597	24.5299	23.9657	24.5199	24.244				5	5	5	sp|O88851|RBBP9_MOUSE Putative hydrolase RBBP9 OS=Mus musculus OX=10090 GN=Rbbp9 PE=1 SV=2	1			5	5	5	49.5	49.5	49.5	20.911	0	7.3589	252830000	23	2	4	3	1	3	3	3	4	2	2	2	3	3	2	4	3
36.0426	35.6085	35.2632	36.2394	35.4798	36.6376	36.1124	35.6147	35.4677	35.9162	35.932	36.2506	35.5616				84	84	63	sp|O88990|ACTN3_MOUSE Alpha-actinin-3 OS=Mus musculus OX=10090 GN=Actn3 PE=2 SV=1	1	+	H_C	84	84	63	84	84	68.8	103.04	0	323.31	748900000000	4971	82	81	80	80	79	81	81	80	80	80	82	83	83	82	81	80
24.0317	25.4239	24.6	25.2814	23.8855	24.1358	21.4542	21.3277	25.1198	24.3244	24.4964	25.1734	25.2674				4	4	4	sp|O89023|TPP1_MOUSE Tripeptidyl-peptidase 1 OS=Mus musculus OX=10090 GN=Tpp1 PE=1 SV=2	1			4	4	4	16.9	16.9	16.9	61.341	0	82.133	360950000	30	3	2	2	2	2	2	1	1	2	2	2	2	2	3	2	2
24.8452	25.3512	25.1227	26.0669	25.7842	24.7847	24.9872	24.843	24.6791	25.3486	24.691	25.5055	25.2547				2;3;3	2;3;3	2;3;3	sp|O89086|RBM3_MOUSE RNA-binding protein 3 OS=Mus musculus OX=10090 GN=Rbm3 PE=1 SV=1;tr|Q8BG13|Q8BG13_MOUSE RNA-binding protein 3 OS=Mus musculus OX=10090 GN=Rbm3 PE=1 SV=1;tr|S4R2M6|S4R2M6_MOUSE MCG116386, isoform CRA_c OS=Mus musculus OX=10090 GN=Rbm3 P	3			3	3	3	41.6	41.6	41.6	16.761	0	66.423	476100000	43	3	3	3	3	3	3	2	3	3	3	3	3	3	3	3	3
29.142	29.2642	28.7641	29.3445	29.1446	29.202	29.3563	29.0898	29.3244	28.8174	29.0692	29.0934	28.9335				5	5	5	sp|O89104|SYPL2_MOUSE Synaptophysin-like protein 2 OS=Mus musculus OX=10090 GN=Sypl2 PE=1 SV=1	1			5	5	5	26.5	26.5	26.5	29.224	0	108.01	6805400000	118	5	5	5	5	5	5	5	5	5	5	5	5	5	5	5	5
25.6063	25.7009	25.4254	25.6412	25.5135	26.0457	25.482	25.7764	26.1306	25.662	25.4955	25.7077	25.6834				3;5	3;5	3;5	sp|O89112|LANC1_MOUSE LanC-like protein 1 OS=Mus musculus OX=10090 GN=Lancl1 PE=1 SV=1;tr|B2KGR2|B2KGR2_MOUSE LanC-like protein 1 (Fragment) OS=Mus musculus OX=10090 GN=Lancl1 PE=1 SV=1	2			5	5	5	17.3	17.3	17.3	45.341	0	12.525	672250000	71	5	5	3	5	4	5	4	5	4	3	3	4	3	5	5	3
25.5455	25.3796	25.2781	24.9666	25.2537	25.086	25.4606	25.3805	25.1265	25.1532	25.3699	25.1367	25.4423				2	2	2	sp|P00158|CYB_MOUSE Cytochrome b OS=Mus musculus OX=10090 GN=Mt-Cyb PE=1 SV=1	1			2	2	2	4.2	4.2	4.2	43.209	0.0061783	2.0164	712430000	28	2	2	2	2	2	2	2	2	2	2	2	2	2	2	2	2
26.426	26.6472	26.6363	26.1876	27.4475	25.8656	26.2838	27.1303	26.4617	26.4184	26.1953	26.707	26.9043				10	10	10	sp|P00329|ADH1_MOUSE Alcohol dehydrogenase 1 OS=Mus musculus OX=10090 GN=Adh1 PE=1 SV=2	1			10	10	10	43.2	43.2	43.2	39.771	0	50.583	1320200000	106	10	10	10	6	9	6	8	10	9	8	9	8	9	10	10	10
26.9848	26.6827	27.3086	26.5431	27.0931	26.7149	27.3013	27.7595	27.2502	27.2343	27.7172	26.1655	27.166				3	3	3	sp|P00397|COX1_MOUSE Cytochrome c oxidase subunit 1 OS=Mus musculus OX=10090 GN=Mtco1 PE=1 SV=2	1	+	H_C	3	3	3	10.5	10.5	10.5	56.909	0	78.056	2828500000	38	3	3	3	3	3	3	3	3	3	3	3	3	3	3	3	3
31.5598	31.2602	31.754	31.3105	31.3037	31.1211	31.7144	31.7349	31.6947	31.6548	31.7803	31.1051	31.6565				8	8	8	sp|P00405|COX2_MOUSE Cytochrome c oxidase subunit 2 OS=Mus musculus OX=10090 GN=Mtco2 PE=1 SV=1	1	+	H_C	8	8	8	56.4	56.4	56.4	25.976	0	273.15	53983000000	245	7	6	8	7	7	5	6	7	6	6	8	7	7	7	6	8
25.8143	25.22	25.9111	25.1063	25.4024	25.6334	26.1612	26.7027	24.6869	26.0269	25.8933	24.9668	25.7781				1	1	1	sp|P00416|COX3_MOUSE Cytochrome c oxidase subunit 3 OS=Mus musculus OX=10090 GN=mt-Co3 PE=1 SV=2	1			1	1	1	5.4	5.4	5.4	29.922	0	11.185	1001600000	28	1	1	1	1	1	1	1	1	1	1	1	1	1	1	1	1
26.3133	27.4784	27.3771	26.2705	27.8983	26.4768	26.4251	27.2529	26.9596	27.2528	28.0178	27.2268	27.9548				10;3	10;3	10;3	sp|P00920|CAH2_MOUSE Carbonic anhydrase 2 OS=Mus musculus OX=10090 GN=Ca2 PE=1 SV=4	2	+	H_C	10	10	10	55.4	55.4	55.4	29.032	0	89.205	2983500000	111	7	8	7	8	7	4	7	8	8	7	8	8	8	7	8	7
26.4604	27.9163	26.949	26.6619	27.347	25.1638	27.3502	26.7749	26.8435	26.8062	27.3034	27.8226	27.2502				15;2;49;5;6	15;2;49;5;6	15;2;49;5;6	sp|P01027|CO3_MOUSE Complement C3 OS=Mus musculus OX=10090 GN=C3 PE=1 SV=3	5			49	49	49	40.3	40.3	40.3	186.48	0	186.16	2292600000	224	19	39	28	18	27	5	24	28	30	26	28	34	27	19	39	28
25.5421	26.4494	25.4204	26.0268	26.8811	24.6951	24.7801	24.9353	25.2592	26.8576	24.6616	26.7914	26.0266				4	4	4	sp|P01837|IGKC_MOUSE Immunoglobulin kappa constant OS=Mus musculus OX=10090 GN=Igkc PE=1 SV=2	1			4	4	4	63.6	63.6	63.6	11.934	0	70.652	916660000	48	4	4	3	4	4	3	3	3	3	4	3	4	3	4	4	3
23.5471	24.3899	24.0321	23.7656	23.621	23.2508	23.6288	23.7319	23.716	23.5417	23.7148	24.6109	24.0749				1;1;1;1;1;1;1;1;1;1;1;1;1;1;1;2;2;2;2;2;7	1;1;1;1;1;1;1;1;1;1;1;1;1;1;1;2;2;2;2;2;7	0;0;0;0;0;0;0;0;0;0;0;0;0;0;0;0;0;0;0;0;4	sp|P01898|HA10_MOUSE H-2 class I histocompatibility antigen, Q10 alpha chain OS=Mus musculus OX=10090 GN=H2-Q10 PE=1 SV=3	21			7	7	4	30.5	30.5	20	37.251	0	10.05	248510000	27	3	5	6	3	3	2	3	4	6	4	3	5	4	3	5	6
26.5819	26.1474	26.3022	25.8891	26.0136	25.0874	26.2021	26.4761	26.1803	26.8204	26.1617	25.3565	26.2875				6	6	6	sp|P03888|NU1M_MOUSE NADH-ubiquinone oxidoreductase chain 1 OS=Mus musculus OX=10090 GN=Mtnd1 PE=1 SV=3	1			6	6	6	15.1	15.1	15.1	36.059	0	19.573	1272900000	45	4	4	4	4	3	2	5	4	4	4	4	3	5	4	4	4
26.1028	25.6976	26.3127	25.9806	24.9536	25.3458	25.8339	26.1785	26.0172	26.2457	26.2267	25.672	26.2603				5	5	5	sp|P03911|NU4M_MOUSE NADH-ubiquinone oxidoreductase chain 4 OS=Mus musculus OX=10090 GN=Mtnd4 PE=1 SV=1	1			5	5	5	15.5	15.5	15.5	51.881	0	18.917	1136700000	44	5	4	5	4	4	3	4	4	5	4	4	2	4	5	4	5
25.9697	26.2473	26.5396	25.8917	22.2482	23.9279	25.3321	26.7554	26.1128	26.1709	25.9836	25.1068	26.4549				5	5	5	sp|P03921|NU5M_MOUSE NADH-ubiquinone oxidoreductase chain 5 OS=Mus musculus OX=10090 GN=Mtnd5 PE=1 SV=3	1			5	5	5	12.7	12.7	12.7	68.474	0	20.351	1107300000	51	5	4	5	5	4	5	4	5	5	4	5	5	5	5	4	5
28.0374	28.0638	28.8999	27.6329	28.1302	27.2811	27.906	28.6513	28.4003	28.4813	28.7178	27.4372	28.494				2	2	2	sp|P03930|ATP8_MOUSE ATP synthase protein 8 OS=Mus musculus OX=10090 GN=Mtatp8 PE=1 SV=1	1	+	H_C	2	2	2	26.9	26.9	26.9	7.7662	0	3.8302	6393000000	55	2	2	2	2	2	2	2	2	2	2	2	2	2	2	2	2
21.3814	26.3527	25.3547	25.8795	25.475	22.2785	25.4591	26.0194	25.5894	21.1457	25.5745	25.9309	22.6062				5;5	5;5	5;5	sp|P03953|CFAD_MOUSE Complement factor D OS=Mus musculus OX=10090 GN=Cfd PE=1 SV=1;sp|P03953-2|CFAD_MOUSE Isoform 2 of Complement factor D OS=Mus musculus OX=10090 GN=Cfd	2			5	5	5	33.7	33.7	33.7	27.985	0	12.876	521280000	24	1	5	3	4	2	1	2	3	4	1	3	4	1	1	5	3
29.2579	30.45	29.8245	29.622	30.2604	29.6363	29.7816	29.7671	29.9982	30.1276	29.8434	29.7945	30.4087				12	12	11	sp|P04117|FABP4_MOUSE Fatty acid-binding protein, adipocyte OS=Mus musculus OX=10090 GN=Fabp4 PE=1 SV=3	1			12	12	11	75.8	75.8	70.5	14.65	0	46.63	16140000000	294	11	11	12	11	11	10	11	11	10	11	11	10	11	11	11	12
34.2808	34.017	35.2773	32.6585	35.1352	31.6346	34.0057	35.3098	34.9559	34.318	34.3254	31.9489	34.9029				12;14;22	12;14;22	12;14;22	sp|P04247|MYG_MOUSE Myoglobin OS=Mus musculus OX=10090 GN=Mb PE=1 SV=3;tr|A0A2R8VK58|A0A2R8VK58_MOUSE Myoglobin (Fragment) OS=Mus musculus OX=10090 GN=Mb PE=1 SV=1;tr|A0A2R8W6F8|A0A2R8W6F8_MOUSE Myoglobin OS=Mus musculus OX=10090 GN=Mb PE=1 SV=1	3	+	H_C	22	22	22	95.5	95.5	95.5	17.069	0	323.31	416790000000	1976	19	21	21	19	21	17	20	21	21	18	20	18	21	19	21	21
23.4424	24.4968	24.5722	24.5575	25.1846	22.1861	22.8893	24.7017	24.4378	24.5487	25.2375	24.345	25.1433				13;13	13;13	13;13	sp|P04919|B3AT_MOUSE Band 3 anion transport protein OS=Mus musculus OX=10090 GN=Slc4a1 PE=1 SV=1;sp|P04919-2|B3AT_MOUSE Isoform 2 of Band 3 anion transport protein OS=Mus musculus OX=10090 GN=Slc4a1	2	+	H_C	13	13	13	22.1	22.1	22.1	94.233	0	38.302	582580000	32	4	6	9	2	12	1	2	7	6	8	9	6	8	4	6	9
36.5156	36.7499	36.2179	36.4777	36.3106	37.1148	36.7701	36.2869	36.2258	36.3187	36.5285	36.7104	36.6077				19;21;21;25;25;25;25;29;41;43	19;21;21;25;25;25;25;29;41;43	16;21;21;22;22;25;25;25;36;38	sp|P05064|ALDOA_MOUSE Fructose-bisphosphate aldolase A OS=Mus musculus OX=10090 GN=Aldoa PE=1 SV=2;tr|A6ZI44|A6ZI44_MOUSE Fructose-bisphosphate aldolase OS=Mus musculus OX=10090 GN=Aldoa PE=1 SV=1;tr|D3YWI1|D3YWI1_MOUSE Fructose-bisphosphate aldolase (Frag	10	+	H_C	43	43	38	90.1	90.1	80.5	39.355	0	323.31	1198100000000	4666	38	42	38	40	41	38	39	34	41	38	40	40	41	38	42	38
26.1058	25.9781	26.1386	25.8256	25.0398	25.1242	25.6973	25.6435	25.8804	25.57	24.8899	25.2493	25.7033				13;14	4;5	4;5	sp|P05132|KAPCA_MOUSE cAMP-dependent protein kinase catalytic subunit alpha OS=Mus musculus OX=10090 GN=Prkaca PE=1 SV=3;sp|P05132-2|KAPCA_MOUSE Isoform 2 of cAMP-dependent protein kinase catalytic subunit alpha OS=Mus musculus OX=10090 GN=Prkaca	2			14	5	5	41.6	18.5	18.5	40.57	0	16.176	709530000	28	12	12	12	11	12	12	11	12	12	11	12	11	13	4	4	5
32.0392	32.4525	32.635	31.4631	32.9251	31.0961	32.1895	32.4472	32.9322	32.1872	32.2382	31.2292	32.6986				10;31	10;31	10;31	sp|P05201|AATC_MOUSE Aspartate aminotransferase, cytoplasmic OS=Mus musculus OX=10090 GN=Got1 PE=1 SV=3	2	+	H_C	31	31	31	86.4	86.4	86.4	46.247	0	323.31	78265000000	774	29	30	29	26	29	24	27	28	29	27	29	26	29	29	30	29
31.8171	31.9786	32.4429	31.2446	32.6112	31.2235	31.704	32.3386	32.5983	31.9274	31.9707	31.1357	32.4179				30	30	30	sp|P05202|AATM_MOUSE Aspartate aminotransferase, mitochondrial OS=Mus musculus OX=10090 GN=Got2 PE=1 SV=1	1	+	H_C	30	30	30	72.6	72.6	72.6	47.411	0	253.35	77968000000	849	26	27	29	26	29	26	27	27	29	27	26	23	28	26	27	29
28.0433	28.0492	28.7505	27.9132	27.575	27.3394	27.512	27.8907	28.3979	28.1191	27.8824	28.2189	28.2571				11;24	4;5	0;0	sp|P05213|TBA1B_MOUSE Tubulin alpha-1B chain OS=Mus musculus OX=10090 GN=Tuba1b PE=1 SV=2	2			24	5	0	68.1	20.4	0	50.151	0	76.77	3914900000	102	23	23	24	21	23	21	22	22	24	22	23	22	23	4	4	5
36.9242	36.6357	36.4941	36.8778	37.3547	37.5684	37.2508	36.8041	36.2995	37.07	36.7573	37.1069	36.6361				17;24;9	17;24;9	0;7;7	sp|P05977|MYL1_MOUSE Myosin light chain 1/3, skeletal muscle isoform OS=Mus musculus OX=10090 GN=Myl1 PE=1 SV=2;tr|E0CZ30|E0CZ30_MOUSE Myosin light chain 1/3, skeletal muscle isoform (Fragment) OS=Mus musculus OX=10090 GN=Myl1 PE=1 SV=1	3			24	24	7	93.1	93.1	26.6	20.594	0	323.31	1565800000000	2599	23	21	22	22	22	23	23	24	24	24	24	24	22	23	21	22
30.023	29.7904	29.2791	30.1051	29.0379	29.8962	30.0292	29.1683	29.5012	30.0001	29.6812	30.2952	29.6064				18;19	2;2	2;2	sp|P05977-2|MYL1_MOUSE Isoform MLC3 of Myosin light chain 1/3, skeletal muscle isoform OS=Mus musculus OX=10090 GN=Myl1;tr|E9PWG4|E9PWG4_MOUSE Myosin light chain 1/3, skeletal muscle isoform OS=Mus musculus OX=10090 GN=Myl1 PE=1 SV=1	2	+	H_C	19	2	2	96	12.7	12.7	16.6	0	293.69	10562000000	84	19	17	17	17	19	18	18	19	19	19	19	19	18	2	2	2
34.402	34.9106	34.3011	34.7963	34.4885	34.9064	34.8897	34.263	34.628	34.4807	34.6353	34.9269	34.7025				1;1;10;10;13;15;15;18;2;2;2;23;25;27;27;7;7	1;1;10;10;13;15;15;18;2;2;2;23;25;27;27;7;7	1;1;1;1;1;10;10;13;14;14;17;22;24;26;26;7;7	sp|P06151|LDHA_MOUSE L-lactate dehydrogenase A chain OS=Mus musculus OX=10090 GN=Ldha PE=1 SV=3;tr|A0A1B0GSX0|A0A1B0GSX0_MOUSE L-lactate dehydrogenase OS=Mus musculus;tr|Q564E2|Q564E2_MOUSE L-lactate dehydrogenase OS=Mus musculus OX=10090 GN=Ldha PE=1 SV=1	17	+	H_C	27	27	26	82.2	82.2	78.6	36.498	0	323.31	321930000000	1629	27	26	27	27	26	27	27	27	27	27	27	27	27	27	26	27
27.2957	28.5087	27.6859	27.8371	28.0544	27.5203	27.7233	27.9649	28.1153	27.7441	27.9036	28.6314	27.9802				20	20	20	sp|P06728|APOA4_MOUSE Apolipoprotein A-IV OS=Mus musculus OX=10090 GN=Apoa4 PE=1 SV=3	1			20	20	20	64.1	64.1	64.1	45.029	0	132.11	3675300000	191	12	16	16	15	16	14	11	14	17	14	15	15	15	12	16	16
32.7671	33.2745	32.4018	33.128	32.6909	33.1698	32.8775	32.4093	32.8323	32.7079	32.6199	33.1029	32.9096				10;32;6;8;9	10;32;6;8;9	10;32;6;8;9	sp|P06745|G6PI_MOUSE Glucose-6-phosphate isomerase OS=Mus musculus OX=10090 GN=Gpi PE=1 SV=4	5	+	H_C	32	32	32	65.4	65.4	65.4	62.766	0	323.31	94061000000	1210	30	31	30	31	31	31	29	28	29	30	31	30	30	30	31	30
24.6714	23.9636	20.879	21.3772	23.722	23.7308	24.1172	23.5513	21.9052	23.9494	23.9417	24.7911	23.9554				1;2	1;2	1;2	sp|P06795|MDR1B_MOUSE Multidrug resistance protein 1B OS=Mus musculus OX=10090 GN=Abcb1b PE=1 SV=1;sp|P21447|MDR1A_MOUSE Multidrug resistance protein 1A OS=Mus musculus OX=10090 GN=Abcb1a PE=1 SV=3	2			2	2	2	3	3	3	140.99	0.00094073	2.6628	184530000	18	2	2	1	1	2	2	2	2	1	2	2	2	2	2	2	1
28.1253	28.2149	27.5191	28.4517	27.8668	28.4906	28.4135	27.5492	27.7099	28.0084	27.9184	28.4977	27.9328				19;21	19;21	19;21	sp|P06801|MAOX_MOUSE NADP-dependent malic enzyme OS=Mus musculus OX=10090 GN=Me1 PE=1 SV=2;tr|Q3TQP6|Q3TQP6_MOUSE Malic enzyme OS=Mus musculus OX=10090 GN=Me1 PE=1 SV=1	2	+	H_C	21	21	21	58.2	58.2	58.2	63.953	0	218	3517600000	198	16	15	16	18	14	16	17	11	15	14	12	20	17	16	15	16
25.2959	26.9348	25.8128	26.2644	27.0221	25.7798	26.3846	25.9192	25.582	26.1543	26.0453	26.577	26.9966				6	6	6	sp|P07309|TTHY_MOUSE Transthyretin OS=Mus musculus OX=10090 GN=Ttr PE=1 SV=1	1			6	6	6	46.9	46.9	46.9	15.776	0	109.99	1168000000	92	3	3	4	3	4	3	4	3	3	4	3	3	5	3	3	4
38.1233	38.5937	37.6763	38.2656	38.0815	38.6628	38.376	37.6454	37.8933	38.041	38.2931	38.597	38.3397				56	56	8	sp|P07310|KCRM_MOUSE Creatine kinase M-type OS=Mus musculus OX=10090 GN=Ckm PE=1 SV=1	1	+	H_C	56	56	8	93.2	93.2	21.8	43.044	0	323.31	3838100000000	10155	53	52	50	54	53	53	54	51	54	53	53	55	51	53	52	50
28.3939	29.215	29.108	28.874	28.8342	28.3133	28.3004	28.9737	28.9956	28.7655	28.4566	29.3865	28.638				13;15;17;24	13;15;17;24	13;15;17;24	sp|P07356|ANXA2_MOUSE Annexin A2 OS=Mus musculus OX=10090 GN=Anxa2 PE=1 SV=2;tr|B0V2;tr|B0V2N7|B0V2N7_MOUSE Annexin (Fragment) OS=Mus musculus OX=10090 GN=Anxa2 PE=1 SV=1;tr|B0V2N8|B0V2N8_MOUSE Annexin (Fragment) OS=Mus musculus OX=10090 GN=Anxa2 PE=1 SV=1	4			24	24	24	66.4	66.4	66.4	38.676	0	140.14	6010300000	276	17	20	22	20	19	14	18	20	20	19	18	20	21	17	20	22
34.7792	35.9595	34.8778	35.016	34.9814	34.4766	35.088	34.8389	34.9829	34.3864	34.9557	35.8854	35.1785				54	54	50	sp|P07724|ALBU_MOUSE Serum albumin OS=Mus musculus OX=10090 GN=Alb PE=1 SV=3	1			54	54	50	82.4	82.4	80.1	68.692	0	323.31	501870000000	2449	47	51	48	48	47	43	46	48	48	43	50	51	49	47	51	48
26.2726	26.6106	26.5731	26.3309	26.4824	26.6466	26.4932	26.8884	27.1377	26.7259	26.6648	26.6978	26.7455				11;37;7;7	22;3;3;3	22;3;3;3	sp|P07901|HS90A_MOUSE Heat shock protein HSP 90-alpha OS=Mus musculus OX=10090 GN=Hsp90aa1 PE=1 SV=4	4			37	22	22	46.9	31.7	31.7	84.787	0	49.634	1529400000	135	29	26	30	26	27	28	24	31	29	26	26	27	28	15	12	16
28.5376	28.4437	27.9001	29.1538	28.0648	29.5157	28.6913	28.6874	28.8637	28.8634	28.7527	29.2947	28.2277				16;3;4	16;3;4	16;3;4	sp|P07934|PHKG1_MOUSE Phosphorylase b kinase gamma catalytic chain, skeletal muscle/heart isoform OS=Mus musculus OX=10090 GN=Phkg1 PE=1 SV=3	3			16	16	16	58.5	58.5	58.5	44.959	0	74.197	5205100000	223	15	16	15	14	14	15	16	14	16	14	15	15	16	15	16	15
24.8383	25.1908	24.5067	24.6612	24.6024	24.262	24.8183	24.6052	25.0671	24.695	24.4822	24.4045	25.354				2;6	2;6	2;6	sp|P08030|APT_MOUSE Adenine phosphoribosyltransferase OS=Mus musculus OX=10090 GN=Aprt PE=1 SV=2	2			6	6	6	53.9	53.9	53.9	19.724	0	14.243	358640000	46	5	5	5	5	5	4	5	4	5	3	3	3	5	5	5	5
27.2306	27.5393	27.2208	27.2805	27.3638	27.3993	27.1081	27.3888	27.7675	27.5501	27.2461	27.5851	27.4321				14;29	14;27	14;27	sp|P08113|ENPL_MOUSE Endoplasmin OS=Mus musculus OX=10090 GN=Hsp90b1 PE=1 SV=2	2			29	27	27	44.4	42.6	42.6	92.475	0	101.62	2565500000	202	18	23	20	19	17	18	21	20	21	15	20	21	21	16	21	18
20.1384	26.3276	26.1869	26.3189	22.5679	23.8304	24.9519	26.3415	25.9883	26.3646	25.3033	26.6176	26.1518				3	3	3	sp|P08207|S10AA_MOUSE Protein S100-A10 OS=Mus musculus OX=10090 GN=S100a10 PE=1 SV=2	1			3	3	3	45.4	45.4	45.4	11.186	0	5.8689	756570000	33	1	3	3	2	1	3	2	2	3	3	3	2	3	1	3	3
23.2961	24.7798	23.471	24.4653	24.6557	22.3914	23.104	24.2762	24.0909	23.836	24.2304	25.3382	24.4862				13;4;6;6	13;4;6;6	13;4;6;6	sp|P08226|APOE_MOUSE Apolipoprotein E OS=Mus musculus OX=10090 GN=Apoe PE=1 SV=2	4			13	13	13	53.1	53.1	53.1	35.866	0	39.678	364460000	35	3	7	4	4	5	2	2	4	5	4	5	8	5	3	7	4
28.4482	28.9347	28.2781	28.1557	30.2753	29.0805	29.2236	28.6006	29.1206	29.6595	28.035	28.7454	29.0721				4	4	4	sp|P08228|SODC_MOUSE Superoxide dismutase [Cu-Zn] OS=Mus musculus OX=10090 GN=Sod1 PE=1 SV=2	1			4	4	4	32.5	32.5	32.5	15.942	0	12.705	7506200000	98	3	3	4	4	4	4	4	4	4	3	4	4	4	3	3	4
32.9934	33.0638	33.2556	32.5552	33.5452	32.3239	33.1595	33.1314	33.4578	33.0458	33.2031	32.4998	33.4833				20;4;8	20;4;8	20;4;8	sp|P08249|MDHM_MOUSE Malate dehydrogenase, mitochondrial OS=Mus musculus OX=10090 GN=Mdh2 PE=1 SV=3	3	+	H_C	20	20	20	64.2	64.2	64.2	35.611	0	179.13	151010000000	967	16	16	16	15	16	16	16	16	16	16	18	16	17	16	16	16
29.5021	27.8689	30.6712	28.2197	26.0477	23.8127	23.9415	28.4509	29.3095	28.7778	26.164	27.5755	29.0748				31	30	27	sp|P08551|NFL_MOUSE Neurofilament light polypeptide OS=Mus musculus OX=10090 GN=Nefl PE=1 SV=5	1			31	30	27	65.4	63.7	60	61.508	0	201.5	5438100000	227	26	22	31	20	13	5	3	21	26	22	12	16	25	25	21	30
25.4457	26.156	26.1122	25.8877	25.8256	24.6964	25.304	25.4662	26.0267	25.5265	25.148	25.901	25.8304				1;10;17;2;2;2;2;5;6	1;10;17;2;2;2;2;5;6	1;1;1;1;1;14;2;3;9	sp|P08752|GNAI2_MOUSE Guanine nucleotide-binding protein G(i) subunit alpha-2 OS=Mus musculus OX=10090 GN=Gnai2 PE=1 SV=5;tr|A0A0A6YWA9|A0A0A6YWA9_MOUSE Guanine nucleotide-binding protein G(i) subunit alpha-2 (Fragment) OS=Mus musculus OX=10090 GN=Gnai2 PE	9			17	17	14	54.9	54.9	44.8	40.489	0	77.931	992740000	80	8	10	12	12	8	4	7	8	11	9	7	9	12	8	10	12
25.5228	26.0566	26.1129	26.105	26.4308	23.6917	25.8992	26.2901	26.4957	25.8953	26.091	25.7894	26.2222				14;15	14;15	14;15	sp|P09055|ITB1_MOUSE Integrin beta-1 OS=Mus musculus OX=10090 GN=Itgb1 PE=1 SV=1;sp|P09055-2|ITB1_MOUSE Isoform 2 of Integrin beta-1 OS=Mus musculus OX=10090 GN=Itgb1	2			15	15	15	27.3	27.3	27.3	88.231	0	40.607	1096900000	103	8	10	12	8	10	4	8	11	9	9	7	8	11	8	10	12
29.3178	29.6929	29.3361	29.4711	29.7336	29.7147	29.53	29.6416	29.5735	29.3478	29.3763	29.7331	29.5546				25;7	25;7	25;7	sp|P09103|PDIA1_MOUSE Protein disulfide-isomerase OS=Mus musculus OX=10090 GN=P4hb PE=1 SV=2	2			25	25	25	58.3	58.3	58.3	57.058	0	323.31	9706300000	474	24	23	23	24	21	23	24	23	23	24	23	19	20	24	23	23
26.3099	26.1485	26.0931	26.3526	26.1708	26.2073	25.5515	26.2548	26.3685	25.8377	25.9285	26.2544	26.0407				13	13	13	sp|P09405|NUCL_MOUSE Nucleolin OS=Mus musculus OX=10090 GN=Ncl PE=1 SV=2	1			13	13	13	21.5	21.5	21.5	76.722	0	39.699	1018100000	110	9	9	11	9	10	10	7	11	11	8	9	9	11	9	9	11
33.6796	34.465	33.6981	33.957	33.9336	34.3597	34.0155	33.5158	34.1929	33.698	33.7752	34.0676	34.1429				24;35	24;35	18;28	sp|P09411|PGK1_MOUSE Phosphoglycerate kinase 1 OS=Mus musculus OX=10090 GN=Pgk1 PE=1 SV=4;tr|S4R2M7|S4R2M7_MOUSE Phosphoglycerate kinase OS=Mus musculus OX=10090 GN=Pgk1 PE=1 SV=1	2			35	35	28	82.7	82.7	77.2	44.55	0	323.31	206360000000	1552	32	34	32	34	32	32	34	31	34	33	35	34	34	32	34	32
22.8023	24.3481	23.1202	24.0805	23.3414	23.4345	23.0984	23.1945	23.4962	22.6331	23.1983	24.0299	23.5106				4;4;8	4;4;8	4;4;8	sp|P09470|ACE_MOUSE Angiotensin-converting enzyme OS=Mus musculus OX=10090 GN=Ace PE=1 SV=3;sp|P09470-2|ACE_MOUSE Isoform Testis-specific of Angiotens;tr|F6QCP8|F6QCP8_MOUSE Angiotensin-converting enzyme (Fragment) OS=Mus musculus OX=10090 GN=Ace PE=1 SV=1	3			8	8	8	9.3	9.3	9.3	150.92	0	9.3814	145970000	19	4	7	4	5	3	4	4	3	6	3	4	6	5	4	7	4
26.4806	27.1227	27.028	27.6031	27.7804	27.3822	27.3154	27.5841	26.9326	26.4659	27.3978	27.0616	27.8536				13	13	13	sp|P09528|FRIH_MOUSE Ferritin heavy chain OS=Mus musculus OX=10090 GN=Fth1 PE=1 SV=2	1			13	13	13	69.8	69.8	69.8	21.066	0	59.93	2916400000	148	7	10	11	12	12	11	9	11	11	8	10	8	12	7	10	11
28.4307	28.5266	31.4787	29.3341	33.469	28.2116	30.0314	31.2438	30.7386	31.1846	31.5721	27.9755	31.2572				11;16;18	13;15;9	12;14;8	sp|P09542|MYL3_MOUSE Myosin light chain 3 OS=Mus musculus OX=10090 GN=Myl3 PE=1 SV=4;tr|A0A0G2JDM3|A0A0G2JDM3_MOUSE Myosin light chain 3 OS=Mus muscul;tr|A0A0G2JDW2|A0A0G2JDW2_MOUSE Myosin light chain 3 (Fragment) OS=Mus musculus OX=10090 GN=Myl3 PE=1 SV=1	3	+	H_C	18	15	14	78.4	70.6	65.2	22.421	0	323.31	119140000000	417	14	15	17	15	17	14	17	17	17	17	17	12	17	11	12	14
29.6195	29.5153	29.8033	28.8461	30.3254	28.969	29.745	29.7891	29.8222	29.8626	29.7357	28.6959	30.0496				10	10	10	sp|P09671|SODM_MOUSE Superoxide dismutase [Mn], mitochondrial OS=Mus musculus OX=10090 GN=Sod2 PE=1 SV=3	1	+	H_C	10	10	10	68	68	68	24.603	0	268.66	14692000000	181	9	9	9	8	9	8	8	9	9	8	8	8	9	9	9	9
23.8275	24.9042	24.075	23.7757	24.5634	21.9049	24.411	23.6985	23.7038	24.673	21.7815	24.5382	24.7061				1	1	1	sp|P09813|APOA2_MOUSE Apolipoprotein A-II OS=Mus musculus OX=10090 GN=Apoa2 PE=1 SV=2	1			1	1	1	9.8	9.8	9.8	11.309	0	4.5283	306350000	28	1	1	1	1	1	1	1	1	1	1	1	1	1	1	1	1
25.1217	25.1378	25.4665	25.3617	25.5464	25.5624	25.2512	25.2074	21.8673	25.224	25.2199	25.0001	25.1336				2;3;3;5;5	1;2;2;3;3	1;2;2;3;3	sp|P0C0S6|H2AZ_MOUSE Histone H2A.Z OS=Mus musculus OX=10090 GN=H2afz PE=1 SV=2;sp|Q3THW5|H2AV_MOUSE Histone H2A.V OS=Mus musculus OX=10090 GN=H2afv PE=1 SV=3;tr|Q3UA95|Q3UA95_MO;tr|Q8R029|Q8R029_MOUSE Histone H2A OS=Mus musculus OX=10090 GN=H2afv PE=2 SV=1	5			5	3	3	53.9	41.4	41.4	13.509	0	49.282	535390000	29	4	4	4	5	4	4	4	4	3	4	4	5	4	2	2	2
25.3732	24.8401	25.1855	25.4464	25.2009	25.8719	24.0577	25.4428	25.0166	24.9041	24.8974	25.1667	24.8438				3;5	3;5	3;5	sp|P0C5K1|SBK2_MOUSE Serine/threonine-protein kinase SBK2 OS=Mus musculus OX=10090 GN=Sbk2 PE=3 SV=2;tr|S4R1E6|S4R1E6_MOUSE Serine/threonine-protein kinase SBK2 (Fragment) OS=Mus musculus OX=10090 GN=Sbk2 PE=3 SV=1	2			5	5	5	16.9	16.9	16.9	39.699	0	6.3088	434340000	39	4	4	4	3	4	4	3	4	3	3	5	5	5	4	4	4
24.598	25.0812	23.0361	25.6223	24.535	26.3701	24.3131	24.0413	24.4775	25.1757	24.8559	25.8389	25.0251				2;7;8	2;7;8	2;7;8	sp|D3Z6H8|DCAM2_MOUSE S-adenosylmethionine decarboxylase proenzyme 2 OS=Mus musculus OX=10090 GN=Amd2 PE=1 SV=1;sp|P0DMN7|DCAM1_MOUSE S-adenosylmethionine decarboxylase proenzyme 1 OS=Mus musculus OX=10090 GN=Amd1 PE=1 SV=1	3			8	8	8	38	38	38	38.272	0	59.546	388240000	37	5	6	3	8	5	7	6	5	5	5	5	8	7	5	6	3
26.5894	26.6245	27.0922	26.6988	27.4679	26.7371	27.1395	27.0806	27.0676	27.3461	27.3192	26.2809	27.2132				4	4	4	sp|P0DN34|NDUB1_MOUSE NADH dehydrogenase [ubiquinone] 1 beta subcomplex subunit 1 OS=Mus musculus OX=10090 GN=Ndufb1 PE=1 SV=1	1	+	H_C	4	4	4	68.4	68.4	68.4	6.954	0	7.0168	2162200000	57	4	2	3	2	3	1	3	2	4	3	3	3	3	4	2	3
31.1661	31.2698	30.8133	31.1651	31.6488	31.5441	31.2685	30.6187	30.9644	30.9995	30.9562	31.6748	31.179				13;15;15;15;2;3;4	13;15;15;15;2;3;4	0;2;3;7;8;8;8	sp|P0DP26|CALM1_MOUSE Calmodulin-1 OS=Mus musculus OX=10090 GN=Calm1 PE=1 SV=1;sp|P0DP27|CALM2_MOUSE Calmodulin-2 OS=Mus musculus OX=10090 GN=Calm2 PE=1 SV=1;sp|P0DP28|CALM3_MOUSE Calmodulin-3 OS=Mus musculus OX=10090 GN=Calm3 PE=1 SV=1;tr|Q3UKW2|Q3UKW2_MO	7			15	15	8	99.3	99.3	83.9	16.837	0	323.31	31882000000	370	14	14	13	14	14	14	13	14	14	14	14	14	13	14	14	13
24.9991	26.0396	25.3333	25.4987	25.0852	25.1334	25.394	25.1577	25.2552	25.1652	25.0768	26.6619	25.2008				6	6	6	sp|P10107|ANXA1_MOUSE Annexin A1 OS=Mus musculus OX=10090 GN=Anxa1 PE=1 SV=2	1			6	6	6	26	26	26	38.734	0	41.086	548850000	71	4	6	5	4	4	4	4	4	5	4	4	5	4	4	6	5
27.0912	28.1904	27.4543	27.4471	27.7188	26.9696	26.9495	27.7437	27.4991	27.598	27.5168	28.0533	27.6471				15;7;9	2;4;7	2;4;7	sp|P10126|EF1A1_MOUSE Elongation factor 1-alpha 1 OS=Mus musculus OX=10090 GN=Eef1a1 PE=1 SV=3;tr|D3YZ68|D3YZ68_MOUSE Elongation factor 1-alpha 1 (Fragment) OS=Mus musculus OX=10090 GN=Eef1a1 PE=1 SV=1	3			15	7	7	60.4	38.3	38.3	50.113	0	76.91	2574900000	102	12	14	14	13	12	12	10	13	13	11	12	14	12	5	7	7
28.2049	27.1239	28.3729	28.141	28.4743	28.2949	27.5975	28.082	27.9747	28.3605	28.0018	27.9241	27.511				27	27	26	sp|P10493|NID1_MOUSE Nidogen-1 OS=Mus musculus OX=10090 GN=Nid1 PE=1 SV=2	1			27	27	26	31.7	31.7	30.9	136.54	0	142.2	4103300000	289	20	17	25	21	21	21	18	20	21	19	19	18	19	20	17	25
24.5144	25.0752	24.8131	24.2962	25.5614	24.6222	24.7756	24.9853	25.2125	25.2374	24.6818	24.4002	25.3177				11	11	11	sp|P10518|HEM2_MOUSE Delta-aminolevulinic acid dehydratase OS=Mus musculus OX=10090 GN=Alad PE=1 SV=1	1	+	H_C	11	11	11	43	43	43	36.023	0	14.824	501660000	48	7	6	8	5	7	7	6	7	7	6	6	4	9	7	6	8
25.7218	26.5703	25.7255	26.1337	26.4577	25.9996	26.413	26.3158	26.0751	25.9722	26.0199	25.9618	26.1657				9	9	9	sp|P10605|CATB_MOUSE Cathepsin B OS=Mus musculus OX=10090 GN=Ctsb PE=1 SV=2	1			9	9	9	28.9	28.9	28.9	37.279	0	20.11	993790000	84	6	6	7	6	7	5	7	5	7	5	6	8	7	6	6	7
28.4473	28.7061	28.1338	28.5811	28.538	28.6585	28.6797	28.3139	28.7931	28.6953	28.5637	28.8128	28.5849				15;16;19;19;2;2	15;16;19;19;2;2	1;1;10;10;7;9	sp|P10630|IF4A2_MOUSE Eukaryotic initiation factor 4A-II OS=Mus musculus OX=10090 GN=Eif4a2 PE=1 SV=2;sp|P10630-2|IF4A2_MOUSE Isoform 2 of Eukaryotic initiation factor 4A-II OS=Mus musculus OX=10090 GN=Eif4a2;tr|Q8BTU6|Q8BTU6_MOUSE Eukaryotic initiation fa	6			19	19	10	66.3	66.3	40	46.402	0	233.05	5153500000	210	14	15	17	13	15	13	15	15	18	14	14	15	14	14	15	17
[truncated: 1,111 more rows]
[truncated: 94 more columns]

## Sheet: Proteomics dbdb Quad
FC	FC	FC	HEXA-FC	HEXA-FC	HEXA-FC
[truncated: 1,624 more rows]
[truncated: 38 more columns]

## Sheet: Islet Lipid Raft Proteome
Control	Control	Control	Control	Control	HEXA	HEXA	HEXA	HEXA	HEXA
[truncated: 151 more rows]
[truncated: 74 more columns]

## Sheet: Whole Islet Proteome
Control	Control	Control	Control	Control	HEXA	HEXA	HEXA	HEXA	HEXA
[truncated: 3,542 more rows]
[truncated: 115 more columns]
